# Supplementary material for: The transcription factor SlHY5 regulates the ripening of tomato fruit at both the transcriptional and translational levels
Source: Hortic Res. 2021 Apr 1;8:83. doi: 10.1038/s41438-021-00523-0 (PMC8012583; doi:10.1038/s41438-021-00523-0)
Supplement: Supplementary file 2 — Supplementary Information (Table S1-S3) [file 41438_2021_523_MOESM2_ESM.xls]

## Sheet: Table S1
Supplementary Table 1. Differentially expressed genes in fruit of mutant Slhy5-13 versus wild-type using RNA-seq.
gene_id	Slhy5-13/WT		gene_chr	gene_start	gene_end	gene_strand	gene_description
	log2FoldChange	P-adj
novel.100	2.35786	4.17913e-31	SL4.0ch02	33021135	33027298	+	PF07727:Reverse transcriptase (RNA-dependent DNA polymerase)|PF14244:gag-polypeptide of LTR copia-type|PF03732:Retrotransposon gag protein
novel.104	2.0802	1.38825e-60	SL4.0ch02	37162021	37164280	+	-
novel.107	1.19359	6.71459e-05	SL4.0ch02	39046173	39053998	+	PF14111:Domain of unknown function (DUF4283)|PF00078:Reverse transcriptase (RNA-dependent DNA polymerase)
novel.108	-5.151	1.49361e-08	SL4.0ch02	42406306	42407944	+	-
novel.111	3.6828	1.16111e-07	SL4.0ch02	46730325	46739762	+	PF00101:Ribulose bisphosphate carboxylase, small chain|PF12338:Ribulose-1,5-bisphosphate carboxylase small subunit
novel.112	-5.35461	3.43636e-05	SL4.0ch02	47444661	47445229	+	-
novel.113	-3.52733	1.70901e-233	SL4.0ch02	47981156	47983167	+	PF14363:Domain associated at C-terminal with AAA|PF00004:ATPase family associated with various cellular activities (AAA)
novel.114	-3.6682	1.01998e-149	SL4.0ch02	49787130	49788116	+	-
novel.116	-3.70515	6.94184e-52	SL4.0ch02	51113831	51114972	+	-
novel.120	1.73167	0.00142526	SL4.0ch02	3088944	3092502	-	-
novel.123	-2.14374	1.601e-05	SL4.0ch02	5357003	5372145	-	-
novel.129	3.07204	4.47547e-50	SL4.0ch02	16522490	16528752	-	PF00078:Reverse transcriptase (RNA-dependent DNA polymerase)|PF01107:Viral movement protein (MP)
novel.13	-1.17322	0.0103221	SL4.0ch01	25882699	25887318	+	-
novel.142	-2.16039	0.0305654	SL4.0ch02	29471337	29471808	-	-
novel.151	-2.9647	2.74803e-09	SL4.0ch02	42471362	42473376	-	PF01095:Pectinesterase|PF04043:Plant invertase/pectin methylesterase inhibitor
novel.155	-2.56785	1.32269e-05	SL4.0ch03	4398219	4399454	+	-
novel.158	1.02731	3.40205e-14	SL4.0ch03	7583828	7586412	+	-
novel.159	-1.31015	0.000456765	SL4.0ch03	8030554	8032190	+	-
novel.161	-3.83191	8.25913e-09	SL4.0ch03	15359024	15360532	+	PF10551:MULE transposase domain
novel.162	1.13533	4.56439e-19	SL4.0ch03	18424839	18431026	+	-
novel.175	2.36605	8.8656e-09	SL4.0ch03	47058534	47059624	+	-
novel.176	-8.55494	2.35281e-21	SL4.0ch03	48440883	48443549	+	PF14223:gag-polypeptide of LTR copia-type
novel.180	-1.27022	6.85706e-21	SL4.0ch03	54600583	54604968	+	-
novel.181	1.94612	3.29697e-12	SL4.0ch03	55216713	55223978	+	-
novel.183	1.82712	1.50082e-06	SL4.0ch03	58859863	58862083	+	-
novel.189	2.32975	4.34578e-07	SL4.0ch03	64417639	64420387	+	-
novel.192	-5.40548	0.000735835	SL4.0ch03	7710389	7711086	-	-
novel.198	-1.19338	0.0305393	SL4.0ch03	30201181	30233125	-	-
novel.202	1.20063	0.000396558	SL4.0ch03	34988311	34990538	-	-
novel.203	1.96213	0.00110715	SL4.0ch03	37208085	37211028	-	-
novel.204	-1.17028	2.56609e-05	SL4.0ch03	41468014	41471919	-	PF13456:Reverse transcriptase-like
novel.206	-1.40251	1.414e-13	SL4.0ch03	46867492	46869598	-	-
novel.207	-2.86681	3.11384e-40	SL4.0ch03	48171290	48173734	-	-
novel.209	1.71724	7.13179e-06	SL4.0ch03	49565516	49568129	-	-
novel.210	2.37804	3.24131e-07	SL4.0ch03	60186497	60188989	-	-
novel.217	1.84898	4.16378e-28	SL4.0ch04	4225691	4227021	+	-
novel.219	-3.60366	0.0228801	SL4.0ch04	6446961	6452776	+	-
novel.22	1.55993	2.36671e-16	SL4.0ch01	54695893	54699537	+	-
novel.224	1.01828	0.00435668	SL4.0ch04	27057375	27058861	+	-
novel.230	2.06959	8.05169e-08	SL4.0ch04	41976224	41980435	+	-
novel.235	2.37438	0.00686254	SL4.0ch04	47034454	47043703	+	-
novel.237	1.56762	3.5332e-38	SL4.0ch04	52819469	52821430	+	PF01477:PLAT/LH2 domain
novel.239	2.05583	4.80946e-07	SL4.0ch04	54116809	54117957	+	PF07727:Reverse transcriptase (RNA-dependent DNA polymerase)
novel.242	2.73345	0.00279203	SL4.0ch04	56069393	56069996	+	-
novel.245	1.16062	0.000324346	SL4.0ch04	56749909	56751055	+	PF12023:Domain of unknown function (DUF3511)
novel.248	2.23855	0.021269	SL4.0ch04	1367829	1368197	-	-
novel.25	3.65716	0.000250184	SL4.0ch01	67842612	67843944	+	-
novel.250	-4.01193	1.73256e-07	SL4.0ch04	2477497	2478520	-	-
novel.263	-7.29535	1.09785e-07	SL4.0ch04	26431750	26433993	-	-
novel.265	2.42825	1.02885e-21	SL4.0ch04	27032256	27057201	-	-
novel.267	1.27564	9.68917e-08	SL4.0ch04	34434000	34436637	-	-
novel.273	4.678	0.0157254	SL4.0ch04	52246143	52249076	-	-
novel.274	-3.74831	1.1329e-08	SL4.0ch04	52523321	52524654	-	-
novel.279	-4.42211	5.27783e-122	SL4.0ch04	58384496	58385703	-	PF04674:Phosphate-induced protein 1 conserved region
novel.281	4.82318	0.00171225	SL4.0ch05	2666508	2668043	+	PF14009:Domain of unknown function (DUF4228)
novel.285	-8.61645	2.3956e-11	SL4.0ch05	11821745	11823904	+	-
novel.289	-1.00457	0.00123119	SL4.0ch05	19126051	19129100	+	-
novel.293	1.28165	6.71287e-14	SL4.0ch05	21153331	21155696	+	-
novel.295	1.47532	1.74806e-07	SL4.0ch05	24727123	24728339	+	-
novel.299	1.07208	0.000963035	SL4.0ch05	26985564	27009038	+	-
novel.301	1.78038	0.0124526	SL4.0ch05	27480903	27483771	+	-
novel.302	2.07765	0.047161	SL4.0ch05	27572433	27574375	+	-
novel.303	1.72593	7.32346e-11	SL4.0ch05	27627008	27673059	+	-
novel.307	2.88492	0.00320711	SL4.0ch05	29928813	29929398	+	-
novel.310	-5.51426	1.13431e-05	SL4.0ch05	37279301	37280175	+	-
novel.315	1.23365	4.82385e-05	SL4.0ch05	47039068	47041988	+	-
novel.316	-3.61474	4.8059e-35	SL4.0ch05	48538260	48544773	+	PF14223:gag-polypeptide of LTR copia-type|PF13966:zinc-binding in reverse transcriptase|PF00078:Reverse transcriptase (RNA-dependent DNA polymerase)
novel.333	-1.42058	1.39703e-06	SL4.0ch05	9212089	9214003	-	-
novel.337	5.54325	0.000103904	SL4.0ch05	11137534	11139237	-	-
novel.339	-1.95794	6.37863e-46	SL4.0ch05	14613907	14619630	-	-
novel.34	-1.44721	1.9254e-15	SL4.0ch01	89106503	89107803	+	PF00257:Dehydrin
novel.340	1.90163	6.0546e-05	SL4.0ch05	20001676	20003366	-	-
novel.341	1.3265	0.000171659	SL4.0ch05	21539978	21544095	-	-
novel.343	1.50914	0.01319	SL4.0ch05	22969967	22971578	-	-
novel.364	2.19541	4.11422e-13	SL4.0ch05	55937099	55939183	-	-
novel.37	-1.56381	0.000994995	SL4.0ch01	1945447	1946484	-	PF13966:zinc-binding in reverse transcriptase
novel.372	1.85777	6.78742e-06	SL4.0ch06	14963165	14974011	+	-
novel.382	2.13007	6.08724e-19	SL4.0ch06	33775300	33791687	+	-
novel.383	2.47786	0.00262513	SL4.0ch06	40170231	40171407	+	PF13966:zinc-binding in reverse transcriptase
novel.385	4.66211	9.16412e-12	SL4.0ch06	44661679	44662463	+	-
novel.390	1.84718	1.32229e-10	SL4.0ch06	1951686	1956544	-	-
novel.393	5.20346	0.00239195	SL4.0ch06	7454864	7455963	-	-
novel.396	1.12191	4.03903e-05	SL4.0ch06	11925107	11928250	-	-
novel.399	2.90714	1.02341e-19	SL4.0ch06	14944269	14956788	-	-
novel.4	-5.34104	0.00263996	SL4.0ch01	5913144	5917416	+	-
novel.409	5.17334	9.02872e-12	SL4.0ch06	27181740	27192036	-	-
novel.411	3.19386	0.000858088	SL4.0ch06	30557229	30558554	-	-
novel.412	4.81204	1.37828e-17	SL4.0ch06	33776618	33788690	-	-
novel.418	1.76857	2.87003e-12	SL4.0ch06	45595808	45599603	-	-
novel.419	4.61416	1.30489e-76	SL4.0ch07	2593277	2594268	+	-
novel.430	2.09728	1.69784e-13	SL4.0ch07	30768290	30791640	+	-
novel.44	5.31972	1.3755e-33	SL4.0ch01	14384499	14388248	-	-
novel.443	-1.41197	0.012916	SL4.0ch07	55507348	55508179	+	-
novel.449	1.2982	0.026006	SL4.0ch07	60675234	60677411	+	-
novel.451	-1.42622	1.63936e-17	SL4.0ch07	3251400	3252674	-	-
novel.452	-1.53266	0.00570462	SL4.0ch07	4848319	4849261	-	-
novel.453	1.75575	0.0163148	SL4.0ch07	7299067	7302164	-	-
novel.455	1.18104	0.000467845	SL4.0ch07	10592953	10594666	-	PF13966:zinc-binding in reverse transcriptase
novel.456	-1.03691	0.012263	SL4.0ch07	15663837	15666009	-	-
novel.458	1.20266	2.18581e-16	SL4.0ch07	19362274	19369402	-	-
novel.463	1.05305	0.000475573	SL4.0ch07	29143884	29150753	-	-
novel.473	4.08054	0.0207005	SL4.0ch07	61155936	61157510	-	PF03732:Retrotransposon gag protein
novel.498	1.48871	0.00175343	SL4.0ch08	19888531	19905674	+	PF03732:Retrotransposon gag protein
novel.507	-2.90507	7.48873e-08	SL4.0ch08	39517942	39526336	+	-
novel.510	1.27989	1.64828e-12	SL4.0ch08	45301868	45312238	+	-
novel.511	1.1185	9.46365e-15	SL4.0ch08	48675376	48680596	+	-
novel.512	-2.66862	2.24632e-06	SL4.0ch08	49261134	49262891	+	PF03106:WRKY DNA -binding domain
novel.516	-4.89537	0.000209968	SL4.0ch08	52850135	52852009	+	-
novel.519	1.10693	5.12778e-08	SL4.0ch08	54757394	54760799	+	-
novel.523	5.37241	8.99628e-06	SL4.0ch08	1825047	1829225	-	-
novel.526	-2.44094	5.1716e-09	SL4.0ch08	3728270	3743134	-	-
novel.527	1.96755	9.25151e-05	SL4.0ch08	5220876	5222397	-	-
novel.531	-4.19496	1.83199e-06	SL4.0ch08	10163116	10167030	-	-
novel.532	-1.66079	2.95505e-05	SL4.0ch08	10796860	10799169	-	-
novel.535	1.61198	5.62242e-09	SL4.0ch08	19888531	19905625	-	PF00665:Integrase core domain|PF00078:Reverse transcriptase (RNA-dependent DNA polymerase)|PF03732:Retrotransposon gag protein|PF08284:Retroviral aspartyl protease
novel.54	1.26132	0.000714159	SL4.0ch01	41991264	41998801	-	-
novel.542	-3.12392	0.00130034	SL4.0ch08	28447797	28451908	-	-
novel.544	5.29474	0.000304399	SL4.0ch08	42571702	42573802	-	-
novel.545	1.45342	5.34643e-07	SL4.0ch08	43572565	43574527	-	-
novel.551	-2.56047	5.54427e-05	SL4.0ch08	52817684	52819350	-	-
novel.557	-13.3473	5.36568e-28	SL4.0ch09	694692	700861	+	PF00188:Cysteine-rich secretory protein family
novel.558	-2.69452	2.89114e-11	SL4.0ch09	1428229	1430115	+	-
novel.559	-1.25816	2.55282e-06	SL4.0ch09	3724880	3732057	+	-
novel.56	-4.83569	0.000235858	SL4.0ch01	44426584	44427343	-	-
novel.561	-5.96083	0.00055073	SL4.0ch09	10656967	10657342	+	-
novel.566	-1.50469	0.0331642	SL4.0ch09	15110886	15111586	+	-
novel.568	1.80272	1.55813e-10	SL4.0ch09	15127593	15138495	+	-
novel.574	1.94257	1.15732e-46	SL4.0ch09	42660515	42663088	+	-
novel.575	-1.08874	0.00600319	SL4.0ch09	43436493	43440683	+	-
novel.577	3.42986	5.19916e-29	SL4.0ch09	49295010	49298501	+	-
novel.583	-2.6657	0.00505153	SL4.0ch09	58653235	58653795	+	-
novel.587	-3.41694	0.000194578	SL4.0ch09	63686196	63686704	+	-
novel.591	4.28316	4.80201e-22	SL4.0ch09	67739405	67741315	+	PF00067:Cytochrome P450
novel.592	1.86552	1.72142e-14	SL4.0ch09	67919489	67922760	+	-
novel.593	-2.13547	5.83817e-05	SL4.0ch09	1323103	1323725	-	-
novel.594	2.20122	1.56959e-94	SL4.0ch09	2504669	2506026	-	PF06404:Phytosulfokine precursor protein (PSK)
novel.608	-3.95049	1.68533e-07	SL4.0ch09	41736569	41759278	-	-
novel.61	3.71725	9.38223e-14	SL4.0ch01	58800239	58806683	-	-
novel.612	1.04122	2.01751e-08	SL4.0ch09	43646845	43650168	-	-
novel.616	-1.63683	2.35491e-05	SL4.0ch09	56540695	56541869	-	-
novel.618	6.82986	8.47568e-78	SL4.0ch09	59318130	59321702	-	PF14372:Domain of unknown function (DUF4413)|PF05699:hAT family C-terminal dimerisation region
novel.627	1.68237	0.000190624	SL4.0ch10	5130201	5138953	+	PF09331:Domain of unknown function (DUF1985)
novel.639	-5.80833	2.05213e-17	SL4.0ch10	33276389	33278710	+	-
novel.64	2.06759	3.5935e-33	SL4.0ch01	63680219	63744434	-	-
novel.643	3.56022	0.0160714	SL4.0ch10	42277573	42281001	+	-
novel.644	-10.0153	4.53599e-16	SL4.0ch10	42988586	42991022	+	-
novel.645	-3.3168	3.48284e-33	SL4.0ch10	43658370	43672152	+	-
novel.646	1.76744	0.000259341	SL4.0ch10	44925418	44930999	+	-
novel.648	2.02333	2.61479e-05	SL4.0ch10	46521957	46534347	+	-
novel.653	1.15658	1.03227e-05	SL4.0ch10	58991102	58992100	+	-
novel.655	-5.07957	0.000193774	SL4.0ch10	61163484	61167108	+	-
novel.660	-8.00039	0	SL4.0ch10	5933510	5934197	-	PF00187:Chitin recognition protein
novel.661	-6.46307	5.60866e-11	SL4.0ch10	5969408	5970021	-	PF00187:Chitin recognition protein
novel.662	3.84117	5.49539e-28	SL4.0ch10	6875199	6896229	-	-
novel.666	2.52667	0.00111771	SL4.0ch10	11079540	11083403	-	-
novel.669	1.63951	4.52135e-07	SL4.0ch10	21090020	21092741	-	-
novel.671	1.92835	5.38966e-10	SL4.0ch10	23345317	23376074	-	-
novel.677	1.11121	7.89751e-07	SL4.0ch10	32968214	32973181	-	-
novel.690	-7.91419	6.55243e-10	SL4.0ch10	58424109	58425532	-	-
novel.695	1.40127	4.08646e-09	SL4.0ch11	4676995	4680146	+	-
novel.696	1.20426	0.00161771	SL4.0ch11	8784350	8786882	+	-
novel.697	-2.19261	6.57391e-08	SL4.0ch11	9205818	9218155	+	-
novel.70	-3.05857	0.00230186	SL4.0ch01	73525255	73525760	-	-
novel.701	-1.00194	0.000496416	SL4.0ch11	13177144	13194147	+	-
novel.709	1.07328	0.0104497	SL4.0ch11	34390628	34397920	+	-
novel.711	1.50208	0.00133699	SL4.0ch11	42319852	42328293	+	-
novel.717	1.97979	3.25086e-05	SL4.0ch11	49577888	49579860	+	-
novel.718	1.77579	1.81926e-09	SL4.0ch11	51461064	51462218	+	-
novel.72	-1.22727	6.51988e-21	SL4.0ch01	75488752	75489866	-	PF13639:Ring finger domain
novel.729	1.39322	4.06753e-16	SL4.0ch11	14619859	14620566	-	-
novel.73	1.37952	1.83927e-14	SL4.0ch01	80438427	80439862	-	PF00187:Chitin recognition protein|PF00967:Barwin family
novel.730	-2.04644	0.00658863	SL4.0ch11	14747185	14749716	-	-
novel.732	1.21918	7.07264e-10	SL4.0ch11	15942207	15953485	-	PF00078:Reverse transcriptase (RNA-dependent DNA polymerase)
novel.737	-1.15456	9.99379e-06	SL4.0ch11	20543984	20551463	-	-
novel.739	2.54391	1.40727e-22	SL4.0ch11	20585493	20594376	-	-
novel.740	2.08588	4.21404e-10	SL4.0ch11	20603542	20605505	-	-
novel.760	-2.00336	7.89687e-07	SL4.0ch12	6382806	6385630	+	-
novel.762	-2.28751	1.19921e-08	SL4.0ch12	9067632	9069654	+	-
novel.769	1.26041	1.48693e-11	SL4.0ch12	31326526	31334520	+	PF10536:Plant mobile domain
novel.771	-1.47478	1.34082e-06	SL4.0ch12	31660598	31662966	+	-
novel.772	-1.41027	1.79602e-11	SL4.0ch12	33429197	33432347	+	-
novel.774	1.9365	8.34858e-19	SL4.0ch12	34757131	34771624	+	-
novel.79	-2.99384	2.79437e-178	SL4.0ch01	88166863	88170340	-	PF07859:alpha/beta hydrolase fold
novel.790	-1.57316	1.69422e-12	SL4.0ch12	60980215	60998385	+	-
novel.794	-1.07149	4.11085e-06	SL4.0ch12	4762437	4784489	-	-
novel.798	-2.57452	0.000445189	SL4.0ch12	7781052	7783112	-	-
novel.804	-2.49225	8.67606e-05	SL4.0ch12	29031395	29038763	-	PF03732:Retrotransposon gag protein
novel.805	1.8772	1.71807e-08	SL4.0ch12	31379054	31384062	-	-
novel.807	-3.068	5.04092e-05	SL4.0ch12	31739860	31741122	-	-
novel.810	-1.852	4.90236e-11	SL4.0ch12	34674650	34679079	-	-
novel.817	-7.57589	2.19735e-08	SL4.0ch12	49302278	49303149	-	-
novel.818	6.19193	2.3208e-05	SL4.0ch12	50920503	50922956	-	-
novel.828	1.88954	0.00276858	SL4.0ch12	65549047	65550464	-	-
novel.86	1.55849	4.89456e-09	SL4.0ch02	16409653	16414805	+	PF00078:Reverse transcriptase (RNA-dependent DNA polymerase)
novel.97	1.10039	0.000303507	SL4.0ch02	32459915	32463965	+	PF07727:Reverse transcriptase (RNA-dependent DNA polymerase)
Solyc00g021640.2	-4.06889	5.59464e-08	SL4.0ch00	5522265	5524452	+	Ribosomal protein S4 (AHRD V3.3 *** A0A0C5B738_9SOLA)
Solyc00g500183.1	-2.43804	0.00634441	SL4.0ch00	3704165	3706096	+	NADH dehydrogenase subunit 7 (AHRD V3.3 *-* A0A220T1K3_9ROSI)
Solyc01g005000.3	1.98988	5.47706e-24	SL4.0ch01	28670	30895	+	Glutamate decarboxylase (AHRD V3.3 *** B1Q3F2_SOLLC)
Solyc01g005040.3	-2.50849	0.00215906	SL4.0ch01	71406	72486	+	CASP-like protein (AHRD V3.3 *** A0A2G3CF58_CAPCH)
Solyc01g005120.3	-1.21461	5.6265e-20	SL4.0ch01	119339	122563	-	Xyloglucan endotransglucosylase/hydrolase (AHRD V3.3 *** A0A2G3AYH1_CAPCH)
Solyc01g005280.3	-2.28139	1.70352e-33	SL4.0ch01	218705	221488	-	Sec14p-like phosphatidylinositol transfer family protein (AHRD V3.3 *** A0A1Y1I4L4_KLENI)
Solyc01g005290.4	-5.07854	1.20751e-107	SL4.0ch01	222994	225658	-	Sec14p-like phosphatidylinositol transfer family protein (AHRD V3.3 *** A0A1Y1I4L4_KLENI)
Solyc01g005310.3	-3.58259	0.0259636	SL4.0ch01	234617	239942	-	Dynamin (AHRD V3.3 *** E5GB64_CUCME)
Solyc01g005390.3	-4.96751	6.06734e-32	SL4.0ch01	290027	291960	+	Nudix hydrolase (AHRD V3.3 *** A0A2U1MBD3_ARTAN)
Solyc01g005410.4	1.44696	4.84697e-12	SL4.0ch01	300599	303991	+	Caleosin (AHRD V3.3 *** A0A200QL80_9MAGN)
Solyc01g005440.4	1.23456	2.99647e-66	SL4.0ch01	322878	326403	+	Jasmonate ZIM-domain protein 2 (AHRD V3.3 *** B3Y562_TOBAC)
Solyc01g005470.3	1.08511	3.16985e-11	SL4.0ch01	336620	338923	-	protein PLANT CADMIUM RESISTANCE 2-like (AHRD V3.3 *** A0A1U8ETE7_CAPAN)
Solyc01g005590.2	2.79191	9.4857e-06	SL4.0ch01	428897	429319	+	Unknown protein
Solyc01g005720.3	2.77121	0.000292879	SL4.0ch01	498448	500715	+	NL0D (AHRD V3.3 *** Q9ZS82_SOLLC)
Solyc01g005730.3	-1.11259	1.76304e-08	SL4.0ch01	501887	504760	+	NL0C (AHRD V3.3 *** Q9ZS83_SOLLC)
Solyc01g005740.3	-1.1204	1.18808e-06	SL4.0ch01	505183	505667	-	Unknown protein
Solyc01g005760.3	-1.18268	2.48104e-25	SL4.0ch01	507706	510612	+	NL0D (AHRD V3.3 *** Q9ZS82_SOLLC)
Solyc01g005780.1	3.87376	0.0054391	SL4.0ch01	513051	515357	+	NL0E (AHRD V3.3 *** Q9ZS81_SOLLC)
Solyc01g005800.3	-2.35996	1.38313e-06	SL4.0ch01	523896	526595	-	Calmodulin binding protein (AHRD V3.3 *** A0A2K3N563_TRIPR)
Solyc01g005870.3	1.83852	0.00178359	SL4.0ch01	592857	595217	-	Cf-like protein (AHRD V3.3 *** A0A140GMU3_SOLLC)
Solyc01g005985.1	2.16217	1.21115e-34	SL4.0ch01	663606	665382	-	Bifunctional inhibitor/lipid-transfer protein/seed storage 2S albumin superfamily protein
Solyc01g006050.2	-7.85317	3.23436e-09	SL4.0ch01	739636	741029	-	transmembrane protein 45B-like (AHRD V3.3 *** A0A2I4DQK0_9ROSI)
Solyc01g006080.2	-5.14815	0.00499929	SL4.0ch01	756619	759819	-	Plant/protein (DUF789) (AHRD V3.3 *** Q8LF98_ARATH)
Solyc01g006090.3	1.08796	0.00616976	SL4.0ch01	763833	765269	+	Eukaryotic rRNA processing (AHRD V3.3 *** A0A2U1PZE8_ARTAN)
Solyc01g006320.4	-1.80317	7.54584e-05	SL4.0ch01	912527	913324	+	Late embryogenesis abundant (LEA) hydroxyproline-rich glycoprotein family (AHRD V3.3 *** Q9LJT9_ARATH)
Solyc01g006400.4	2.75153	1.74879e-27	SL4.0ch01	1029053	1030812	-	Pistil extensin like protein
Solyc01g006530.1	-4.67082	0.025291	SL4.0ch01	1110866	1113283	+	Receptor-like protein kinase (AHRD V3.3 *** A0A2U1PPA0_ARTAN)
Solyc01g006540.4	-2.50263	5.39051e-177	SL4.0ch01	1119976	1130114	+	lipoxygenase C
Solyc01g006690.4	1.61445	3.63955e-06	SL4.0ch01	1276284	1279870	-	IRK-interacting protein (AHRD V3.3 *** A0A2I4FH54_9ROSI)
Solyc01g006720.4	3.27846	1.35144e-16	SL4.0ch01	1310850	1318677	-	ABC transporter G family member 27 (AHRD V3.3 *** A0A2G2VCM9_CAPBA)
Solyc01g006780.4	1.73435	0.044863	SL4.0ch01	1367276	1367899	-	Unknown protein
Solyc01g006790.3	2.9628	2.70175e-05	SL4.0ch01	1368062	1368793	+	hypothetical protein (AHRD V3.3 *-* AT2G27180.1)
Solyc01g006890.3	2.13612	5.33592e-19	SL4.0ch01	1472864	1478247	+	EEIG1/EHBP1 N-terminal domain (AHRD V3.3 *** A0A200Q9Q9_9MAGN)
Solyc01g007020.4	-6.26159	6.37516e-05	SL4.0ch01	1584207	1585704	-	RING-type E3 ubiquitin transferase (AHRD V3.3 *** Q3HLY8_CAPAN)
Solyc01g007030.3	-4.37074	0.0136036	SL4.0ch01	1589802	1590640	-	RING-type E3 ubiquitin transferase (AHRD V3.3 *** Q3HLY8_CAPAN)
Solyc01g007040.4	-4.65075	0.0314117	SL4.0ch01	1590652	1591332	-	RING-type E3 ubiquitin transferase (AHRD V3.3 *-* A0A2G3AY39_CAPCH)
Solyc01g007070.3	1.04989	3.34599e-30	SL4.0ch01	1608843	1612313	-	BEL1-like homeodomain protein 3 (AHRD V3.3 *** A0A2G3AY56_CAPCH)
Solyc01g007100.3	1.74869	3.0877e-16	SL4.0ch01	1660928	1665616	-	Digalactosyldiacylglycerol synthase 1
Solyc01g007190.3	-1.66999	1.65694e-10	SL4.0ch01	1776856	1777940	+	Unknown protein
Solyc01g007260.3	1.82638	0.00346246	SL4.0ch01	1825958	1829581	-	Double Clp-N motif-containing P-loop nucleoside triphosphate hydrolases superfamily protein (AHRD V3.3 *** A0A2U1KPR9_ARTAN)
Solyc01g007950.4	1.94859	1.80407e-08	SL4.0ch01	2084904	2093249	-	Peroxidase (AHRD V3.3 *** K4ASZ3_SOLLC)
Solyc01g007960.3	-3.85421	0.000319637	SL4.0ch01	2100020	2102701	+	Cysteine-rich receptor-like protein kinase 2 (AHRD V3.3 *** A0A2G2YVX5_CAPAN)
Solyc01g007980.4	1.25515	2.7217e-16	SL4.0ch01	2111760	2114557	+	Cysteine-rich receptor-like protein kinase 2 (AHRD V3.3 *** A0A2G2YVX5_CAPAN)
Solyc01g008020.4	1.12948	1.54436e-06	SL4.0ch01	2135241	2139503	-	Equilibrative nucleotide transporter 1 (AHRD V3.3 *** A0A2G3AYC6_CAPCH)
Solyc01g008040.1	-2.29551	0.000819854	SL4.0ch01	2146705	2148002	-	F-box protein (AHRD V3.3 *** A0A2K3P6V3_TRIPR)
Solyc01g008050.4	-4.79963	0.0175869	SL4.0ch01	2149317	2151450	+	TRICHOME BIREFRINGENCE-LIKE 27 (AHRD V3.3 *** A0A2U1P3B7_ARTAN)
Solyc01g008130.4	1.42568	7.59024e-21	SL4.0ch01	2223654	2232457	+	Glutaredoxin-related protein (AHRD V3.3 *** A0A2U1PBW7_ARTAN)
Solyc01g008440.3	2.17588	9.54799e-25	SL4.0ch01	2469911	2476591	+	Calcium-dependent protein kinase (AHRD V3.3 *** B2KTB2_WHEAT)
Solyc01g008510.3	-2.5721	1.55365e-67	SL4.0ch01	2565669	2566291	+	photosystem II 5 kDa protein
Solyc01g008530.3	1.18563	0.0177034	SL4.0ch01	2578092	2584487	-	phenylacetaldehyde reductase 1
Solyc01g008680.4	-1.88685	1.43725e-07	SL4.0ch01	2684067	2686926	-	S2 self-incompatibility locus-linked pollen 3.2 protein (AHRD V3.3 *** Q7XAE8_PETIN)
Solyc01g008710.5.1	-5.68738	0	SL4.0ch01	2702330	2705250	+	mannan endo-1
Solyc01g008790.4	1.23144	8.92847e-42	SL4.0ch01	2773650	2778485	+	Non-specific phospholipase C6 (AHRD V3.3 *** A0A2G3DF85_CAPCH)
Solyc01g008800.3	1.24131	5.48764e-14	SL4.0ch01	2778190	2783871	-	Disease resistance protein (TIR-NBS-LRR class) (AHRD V3.3 *** F4KIC7_ARATH)
Solyc01g009070.3	1.08823	4.20487e-11	SL4.0ch01	3022649	3029539	-	gamyb-like 1
Solyc01g009160.2	-3.8561	6.2024e-73	SL4.0ch01	3119370	3120519	-	Late embryogenesis abundant (LEA) hydroxyproline-rich glycoprotein family (AHRD V3.3 *** Q84VP8_ARATH)
Solyc01g009230.4	1.58389	7.2363e-18	SL4.0ch01	3197105	3205958	+	sitiens
Solyc01g009245.1	1.7042	3.5124e-07	SL4.0ch01	3218469	3220311	-	Chlororespiratory reduction 42 (AHRD V3.3 *** A0A0F7J401_9ROSI)
Solyc01g009565.1	5.05371	0.0060372	SL4.0ch01	3783449	3784507	+	receptor-like protein 12 (AHRD V3.3 *-* A0A1U8E178_CAPAN)
Solyc01g009690.3	1.58881	0.000365052	SL4.0ch01	3933835	3936432	+	SC0A (AHRD V3.3 *** Q9ZS79_SOLLC)
Solyc01g009710.1	6.69744	1.59523e-06	SL4.0ch01	3948566	3948907	+	Unknown protein
Solyc01g009770.3	-2.31804	2.3754e-13	SL4.0ch01	4116219	4119372	-	ATP-dependent RNA helicase (AHRD V3.3 *** Q5HZ54_ARATH)
Solyc01g009810.3	-6.90246	2.37274e-07	SL4.0ch01	4230831	4234093	+	Leucine-rich repeat protein (AHRD V3.3 *** A5HKK5_TOBAC)
Solyc01g009830.3	3.4359	1.84487e-84	SL4.0ch01	4305974	4310292	+	Nucleotide/sugar transporter family protein (AHRD V3.3 *** A0A2U1NJJ9_ARTAN)
Solyc01g009860.3	1.46631	1.08035e-22	SL4.0ch01	4395991	4398006	-	NAC domain-containing protein (AHRD V3.3 *** A0A2K3LZ45_TRIPR)
Solyc01g009870.3	1.34634	4.8373e-26	SL4.0ch01	4417890	4422126	-	Glycerophosphodiester phosphodiesterase (AHRD V3.3 *** B6T3E4_MAIZE)
Solyc01g010020.3	-1.59065	2.03176e-15	SL4.0ch01	4676494	4677522	-	Calmodulin (AHRD V3.3 *** B6SJJ2_MAIZE)
Solyc01g010030.3	-1.50384	2.6718e-07	SL4.0ch01	4678594	4689309	-	Proline-rich receptor-like protein kinase PERK13 (AHRD V3.3 *-* A0A2G3AJ74_CAPAN)
Solyc01g010060.2	-4.98663	6.7618e-61	SL4.0ch01	4706576	4707277	-	Unknown protein
Solyc01g010160.3	-4.57503	2.93021e-05	SL4.0ch01	4971077	4971610	-	Beta-glucosidase 34 (AHRD V3.3 *-* A0A2G3DFM9_CAPCH)
Solyc01g010170.2	-4.6365	0.000906631	SL4.0ch01	4976897	4977470	-	beta-glucosidase 40 (AHRD V3.3 --* XP_004228406.1)
Solyc01g010230.2	-1.01091	2.41594e-18	SL4.0ch01	5030951	5031613	-	MDIS1-interacting receptor like kinase 2 (AHRD V3.3 --* XP_024448779.1)
Solyc01g010420.3	-5.84793	0.000525921	SL4.0ch01	5364114	5364839	+	Actin cross-linking protein (DUF569) (AHRD V3.3 *** Q9XIF7_ARATH)
Solyc01g010520.3	1.26817	6.37748e-06	SL4.0ch01	5575192	5582765	+	Helicase with zinc finger protein (AHRD V3.3 *** B3H5Y3_ARATH)
Solyc01g010710.4	3.48158	0.00507046	SL4.0ch01	5777200	5782957	-	Carboxypeptidase (AHRD V3.3 *** A0A2I4FWA2_9ROSI)
Solyc01g010760.3	-1.06076	9.52644e-23	SL4.0ch01	5858971	5863067	+	Mitochondrial outer membrane protein porin (AHRD V3.3 *** A0A2K3KY08_TRIPR)
Solyc01g011430.4	1.87836	2.7731e-05	SL4.0ch01	9258050	9260481	-	O-acyltransferase WSD1-like (AHRD V3.3 *** A0A2I4EG31_9ROSI)
Solyc01g011465.1	4.40212	0.000803831	SL4.0ch01	9340901	9351535	-	Unknown protein
Solyc01g014390.3	-5.66355	0.000740277	SL4.0ch01	12979104	12981614	+	Unknown protein
Solyc01g014550.3	-2.08331	4.17393e-05	SL4.0ch01	14371439	14372799	+	Receptor-like protein kinase (AHRD V3.3 *** A0A2U1PPA0_ARTAN)
Solyc01g014560.4	-1.38638	1.39352e-19	SL4.0ch01	14373061	14374397	-	G-type lectin S-receptor-like serine/threonine-protein kinase (AHRD V3.3 *** A0A2K3PIJ6_TRIPR)
Solyc01g016400.1	-1.64375	1.11806e-10	SL4.0ch01	19533951	19536020	-	Unknown protein
Solyc01g016970.2	1.74922	5.41619e-05	SL4.0ch01	23243916	23244301	+	Unknown protein
Solyc01g017600.3	2.84874	6.33003e-05	SL4.0ch01	24369664	24371691	-	transmembrane protein 45B-like (AHRD V3.3 *** A0A2I4DQK0_9ROSI)
Solyc01g017795.1	-3.84997	3.57707e-06	SL4.0ch01	25483138	25501504	+	Unknown protein
Solyc01g020357.1	-1.64576	0.00410015	SL4.0ch01	29374948	29378160	+	Unknown protein
Solyc01g021730.2	-3.51396	1.37606e-23	SL4.0ch01	32779350	32780415	-	NAC domain-containing protein (AHRD V3.3 *-* A0A2U1NIJ0_ARTAN)
Solyc01g044365.1	1.4933	2.26708e-18	SL4.0ch01	38668009	38671325	+	Alg9-like mannosyltransferase family (AHRD V3.3 --* AT5G14850.2)
Solyc01g049830.2	-5.145	0.0068164	SL4.0ch01	42019325	42021408	-	Kinesin (AHRD V3.3 *-* A0A200Q0B0_9MAGN)
Solyc01g049840.1	-5.42549	0.00242886	SL4.0ch01	42022208	42023484	-	Kinesin (AHRD V3.3 *-* A0A200Q0B0_9MAGN)
Solyc01g050050.1	2.24431	0.032077	SL4.0ch01	43734581	43734793	+	Unknown protein
Solyc01g056730.3	1.06344	0.0132471	SL4.0ch01	49709497	49710450	+	Unknown protein
Solyc01g057260.4	3.30372	1.55843e-05	SL4.0ch01	53500340	53503555	+	Transmembrane protein
Solyc01g057320.3	1.73948	0.0257371	SL4.0ch01	53735214	53743004	-	Kinesin (AHRD V3.3 *-* A0A200QSU4_9MAGN)
Solyc01g057527.1	2.13374	1.22414e-06	SL4.0ch01	54692197	54694671	+	Unknown protein
Solyc01g057530.1	1.90468	0.000154544	SL4.0ch01	54695580	54695891	-	COBRA-like protein 1 (AHRD V3.3 *-* A0A2G2X9E0_CAPBA)
Solyc01g057680.4	-1.03237	0.000602046	SL4.0ch01	56695443	56702293	+	Unknown protein
Solyc01g057770.3	-1.52794	1.06219e-38	SL4.0ch01	56906637	56910569	+	HCO3-transporter family (AHRD V3.3 *** A0A2U1KUW6_ARTAN)
Solyc01g058720.4	-1.9597	0.0301679	SL4.0ch01	61158289	61159119	-	Calcium-binding EF-hand (AHRD V3.3 *** A0A2U1NQC6_ARTAN)
Solyc01g059860.3	1.13608	3.22086e-25	SL4.0ch01	62089254	62098031	-	MAP kinase kinase kinase 3
Solyc01g059870.4	1.55189	1.96803e-17	SL4.0ch01	62126869	62134376	-	phytochrome B1
Solyc01g059880.3	1.62904	4.28268e-42	SL4.0ch01	62136814	62142996	-	Citrate synthase-like (AHRD V3.3 *** A0A200R252_9MAGN)
Solyc01g059950.1	2.95552	3.50815e-13	SL4.0ch01	62540347	62543423	+	Transcription factor GRAS (AHRD V3.3 *-* A0A200PWC4_9MAGN)
Solyc01g060100.2	1.42202	0.00724235	SL4.0ch01	62773675	62776060	-	serine/threonine-protein phosphatase 4 regulatory subunit 3-like (AHRD V3.3 --* XP_004229001.1)
Solyc01g060260.4	-6.41667	3.29506e-05	SL4.0ch01	63172110	63173605	+	Glycine-rich protein family (AHRD V3.3 *-* AT5G49350.2)
Solyc01g060460.2	-1.69215	4.45425e-10	SL4.0ch01	64215430	64219564	-	SNF2-related (AHRD V3.3 *** A0A200QQJ8_9MAGN)
Solyc01g065530.3	-3.37031	0	SL4.0ch01	64574212	64577693	+	COBRA-like protein (AHRD V3.3 *** A0A2G3AIT3_CAPAN)
Solyc01g065680.2	2.93501	3.28373e-05	SL4.0ch01	65009995	65010447	+	Unknown protein
Solyc01g065960.2	-1.731	0.0271035	SL4.0ch01	65478367	65478790	-	gamma-interferon-responsive lysosomal thiol protein (AHRD V3.3 *-* XP_004240418.1)
Solyc01g066020.3	2.82917	0.00329199	SL4.0ch01	65651517	65654963	-	Disease resistance protein (TIR-NBS-LRR class) (AHRD V3.3 *** A0A2U1PW75_ARTAN)
Solyc01g066270.3	4.35804	0.00977055	SL4.0ch01	66552916	66553462	-	Unknown protein
Solyc01g066290.2	2.89616	4.05374e-14	SL4.0ch01	66678108	66678707	-	Unknown protein
Solyc01g066340.4	1.03377	5.09609e-06	SL4.0ch01	66896709	66897005	-	Unknown protein
Solyc01g066430.3	-3.27038	1.91235e-161	SL4.0ch01	67083236	67084536	-	RING-H2 finger protein ATL2-like (AHRD V3.3 *** A0A2I4E8K9_9ROSI)
Solyc01g066440.3	1.57578	5.55283e-20	SL4.0ch01	67106420	67107572	+	hypothetical protein (AHRD V3.3 *** AT3G06840.1)
Solyc01g066560.3	1.32543	0.0038584	SL4.0ch01	67377321	67381571	+	Protein DETOXIFICATION (AHRD V3.3 *** A0A2G3DGJ0_CAPCH)
Solyc01g066640.2	1.24403	2.50832e-10	SL4.0ch01	67603276	67604826	+	Vitellogenin-like protein (AHRD V3.3 *-* Q9FH24_ARATH)
Solyc01g066720.3	-2.21311	1.95759e-77	SL4.0ch01	67642028	67644404	-	Hypoxia-responsive family protein (AHRD V3.3 *** S8D7L7_9LAMI)
Solyc01g066790.1	2.74108	0.0167692	SL4.0ch01	67745151	67745345	-	Unknown protein
Solyc01g066970.2	3.72247	2.07495e-32	SL4.0ch01	68057068	68057655	-	Flowering-promoting factor 1 (AHRD V3.3 *** A0A1U8FE64_CAPAN)
Solyc01g066980.3	2.02549	1.68495e-07	SL4.0ch01	68064440	68065069	-	Flowering-promoting factor 1 (AHRD V3.3 *** A0A1U8FMN5_CAPAN)
Solyc01g066990.1	3.00527	0.00321505	SL4.0ch01	68086878	68087084	-	Unknown protein
Solyc01g067010.3	-1.15974	4.88213e-16	SL4.0ch01	68119870	68121342	+	F-box protein (AHRD V3.3 *** A0A2K3P6V3_TRIPR)
Solyc01g067090.4	-1.64061	4.3112e-21	SL4.0ch01	68198314	68204185	-	Arginine-glutamic acid dipeptide repeat protein (AHRD V3.3 *-* Q8GZA1_ARATH)
Solyc01g067300.3	-1.93974	1.64152e-53	SL4.0ch01	68490037	68494453	-	CASP-like protein (AHRD V3.3 *-* A0A0K9RZ96_SPIOL)
Solyc01g067330.3	1.15219	0.00406772	SL4.0ch01	68575370	68577838	+	CASP-like protein (AHRD V3.3 *** A0A2G3DII6_CAPCH)
Solyc01g067440.4	1.64367	0.0497864	SL4.0ch01	68890108	68890741	-	Glutaredoxin (AHRD V3.3 *** A0A2G9GSG9_9LAMI)
Solyc01g067460.3	3.55576	1.1218e-36	SL4.0ch01	68928660	68928965	+	monothiol glutaredoxin-S2-like (AHRD V3.3 *** A0A1U7VLQ4_NICSY)
Solyc01g067480.4	1.33489	1.60373e-15	SL4.0ch01	68948639	68961039	+	Acyl-CoA-binding domain-containing protein 4-like (AHRD V3.3 *** A0A2K3NUA0_TRIPR)
Solyc01g067620.3	1.65718	3.64758e-06	SL4.0ch01	69222820	69224746	+	2-oxoglutarate (2OG) and Fe(II)-dependent oxygenase superfamily protein (AHRD V3.3 *** A0A2U1MX13_ARTAN)
Solyc01g067780.1	-1.53861	0.000644093	SL4.0ch01	69528854	69531565	+	DnaJ domain (AHRD V3.3 *** A0A200QQ07_9MAGN)
Solyc01g068080.4	-1.63716	6.50305e-36	SL4.0ch01	69893239	69896528	-	NAD(P)-binding Rossmann-fold superfamily protein (AHRD V3.3 *** A0A2U1PJA8_ARTAN)
Solyc01g068130.4	2.31063	3.20526e-57	SL4.0ch01	70026324	70030258	-	calcium/calcium/calmodulin-dependent Serine/Threonine-kinase (AHRD V3.3 *** AT2G47010.2)
Solyc01g068250.2	-2.47483	0.000390012	SL4.0ch01	70160184	70161557	-	Transducin/WD40 repeat-like superfamily protein (AHRD V3.3 *** A0A2U1NST7_ARTAN)
Solyc01g068340.3	1.09539	0.00112993	SL4.0ch01	70347998	70357441	+	Crossover junction endonuclease MUS81 (AHRD V3.3 *** A0A2G3AKQ4_CAPAN)
Solyc01g068430.3	3.48011	0.0231309	SL4.0ch01	70471234	70474578	+	Protein trichome birefringence-like 37 (AHRD V3.3 *** A0A2G3AKU4_CAPAN)
Solyc01g068460.4	1.2351	2.04834e-66	SL4.0ch01	70493222	70496281	-	Plant calmodulin-binding-like protein (AHRD V3.3 *** G7IW85_MEDTR)
Solyc01g068500.4	-1.79726	2.03482e-20	SL4.0ch01	70534084	70544757	+	ERD (Early-responsive to dehydration stress) family protein (AHRD V3.3 *** A0A2K3NJK3_TRIPR)
Solyc01g068510.1	-5.15179	0.00497272	SL4.0ch01	70546037	70546549	-	protein PELPK1-like (AHRD V3.3 *** XP_025884731.1)
Solyc01g068630.3	2.90738	3.18051e-47	SL4.0ch01	70628562	70632110	+	Haloacid dehalogenase-like hydrolase (HAD) superfamily protein (AHRD V3.3 *** A0A2U1PYM0_ARTAN)
Solyc01g073680.4	2.50456	2.16214e-06	SL4.0ch01	73484533	73486088	-	Bifunctional inhibitor/lipid-transfer protein/seed storage 2S albumin superfamily protein (AHRD V3.3 *** A0A061DVR0_THECC)
Solyc01g073910.4	1.17753	0.0326683	SL4.0ch01	73685644	73687528	+	Homeobox-leucine zipper protein HOX27 (AHRD V3.3 *** A0A2G2XRN9_CAPBA)
Solyc01g073985.1	1.80359	6.55548e-05	SL4.0ch01	73760657	73764689	+	Disease resistance protein (AHRD V3.3 *** A0A200RBM1_9MAGN)
Solyc01g074030.3	2.91798	1.0326e-94	SL4.0ch01	73792469	73799448	+	Beta-glucosidase (AHRD V3.3 *** Q43014_PRUAV)
Solyc01g079140.2	-4.84637	0.00286696	SL4.0ch01	70805754	70806324	+	Unknown protein
Solyc01g079150.4	2.47756	4.31534e-10	SL4.0ch01	70818917	70822807	-	HCO3-transporter family (AHRD V3.3 *** A0A2U1KUW6_ARTAN)
Solyc01g079260.4	-1.24075	2.37377e-30	SL4.0ch01	70935936	70938394	+	WRKY transcription factor 23
Solyc01g079360.4	1.7185	3.80637e-21	SL4.0ch01	71028518	71030182	-	WRKY transcription factor 37
Solyc01g079470.4	1.53047	9.98289e-32	SL4.0ch01	71095300	71096006	+	Unknown protein
Solyc01g079480.3	-1.31396	3.79594e-64	SL4.0ch01	71097204	71098337	-	BZIP transcription factor (AHRD V3.3 *** C0LQL1_9CARY)
Solyc01g079590.3	-1.1182	3.39018e-17	SL4.0ch01	71271554	71279095	+	Late embryogenesis abundant protein (LEA) family protein (AHRD V3.3 *** F4IYB7_ARATH)
Solyc01g079615.1	-6.32958	5.39244e-06	SL4.0ch01	71314425	71315192	+	Retrovirus-related Pol polyprotein from transposon TNT 1-94 (AHRD V3.3 *-* A0A2K3MQ97_TRIPR)
Solyc01g079620.4	-2.8375	1.89214e-128	SL4.0ch01	71322725	71326073	+	colorless fruit epidermis
Solyc01g079660.2	-3.67912	6.93795e-52	SL4.0ch01	71361598	71362534	-	Cotton fiber protein (AHRD V3.3 *** Q570M0_ARATH)
Solyc01g079670.2	-4.62855	4.9133e-05	SL4.0ch01	71367601	71368284	-	Cotton fiber protein (AHRD V3.3 *** Q570M0_ARATH)
Solyc01g079850.3	-2.29662	0.000558317	SL4.0ch01	71560579	71564199	-	Protein trichome birefringence-like 11 (AHRD V3.3 *** A0A2G3DI26_CAPCH)
Solyc01g079860.3	-1.20992	3.52095e-50	SL4.0ch01	71575456	71585537	+	ATP-dependent (S)-NAD(P)H-hydrate dehydratase (AHRD V3.3 *** A0A1U8EBN0_CAPAN)
Solyc01g079880.3	-1.01773	1.09605e-26	SL4.0ch01	71608167	71612366	-	Aluminum induced protein with YGL and LRDR motifs (AHRD V3.3 *** Q94BR2_ARATH)
Solyc01g079940.4	-1.45202	2.43944e-05	SL4.0ch01	71675100	71677297	-	Eukaryotic aspartyl protease family protein (AHRD V3.3 *** A0A2U1KXX4_ARTAN)
Solyc01g080070.4	1.18468	7.49433e-18	SL4.0ch01	71799398	71802036	-	Heavy metal-associated isoprenylated plant protein (AHRD V3.3 *-* A0A2R6PK24_ACTCH)
Solyc01g080150.3	2.56774	6.30635e-08	SL4.0ch01	71905883	71907823	+	Adenylate isopentenyltransferase (AHRD V3.3 *** B3XZI4_IPONI)
Solyc01g080200.3	1.35958	1.67901e-13	SL4.0ch01	71984776	71996449	-	mediator of RNA polymerase II transcription subunit 33A-like (AHRD V3.3 *** A0A2I4F330_9ROSI)
Solyc01g080210.3	-1.15365	9.35371e-25	SL4.0ch01	72002429	72008457	-	Ribonucleoside-diphosphate reductase small chain (AHRD V3.3 *** A0A1U8FR86_CAPAN)
Solyc01g080220.3	-1.77416	1.63123e-59	SL4.0ch01	72012518	72014500	+	endo-1
Solyc01g080230.3	-6.08827	0.00010928	SL4.0ch01	72019339	72021588	+	endo-1
Solyc01g080260.3	-3.61552	3.62126e-19	SL4.0ch01	72071206	72074379	+	ARM repeat superfamily protein (AHRD V3.3 *** A0A2U1LFG7_ARTAN)
Solyc01g080320.3	-4.26315	0.00431221	SL4.0ch01	72130000	72130550	-	Unknown protein
Solyc01g080410.3	-2.93926	1.10987e-140	SL4.0ch01	72234148	72236166	+	Peptide-methionine (R)-S-oxide reductase (AHRD V3.3 *** A0A1U8FLP0_CAPAN)
Solyc01g080570.4	-4.78578	0.0192728	SL4.0ch01	72385269	72392130	-	Inosine-uridine preferring nucleoside hydrolase family protein (AHRD V3.3 *** A0A2U1LEG5_ARTAN)
Solyc01g080680.3	1.51289	2.56678e-16	SL4.0ch01	72502052	72505955	+	Sugar facilitator protein 3
Solyc01g080770.3	1.34598	3.32387e-09	SL4.0ch01	72571114	72574578	-	Leucine-rich receptor-like protein kinase family protein (AHRD V3.3 *** A0A061DVS1_THECC)
Solyc01g080830.3	-1.24324	2.19693e-12	SL4.0ch01	72699099	72700878	+	Ribosomal L7Ae/L30e/S12e/Gadd45 family protein (AHRD V3.3 *** A0A2K3L785_TRIPR)
Solyc01g081000.3	-1.03775	7.71591e-05	SL4.0ch01	72889525	72890625	-	Protein phosphatase 2C family protein (AHRD V3.3 *** A0A2U1NN53_ARTAN)
Solyc01g081160.4	1.531	0.0344683	SL4.0ch01	73042901	73044929	-	Beta-glucosidase 11 (AHRD V3.3 *-* A0A2G2W098_CAPBA)
Solyc01g081170.3	2.50944	0.00230174	SL4.0ch01	73044976	73048766	-	Beta-glucosidase 10 (AHRD V3.3 *-* A0A2G2ZW54_CAPAN)
Solyc01g081210.4	3.69031	0.0458698	SL4.0ch01	73072375	73074105	-	F-box/kelch-repeat protein SKIP25-like (AHRD V3.3 *** A0A2I4FQ36_9ROSI)
Solyc01g081270.2	-3.33088	3.47862e-159	SL4.0ch01	73101147	73102488	+	Glutathione S-transferase (AHRD V3.3 *** A0A200PVK3_9MAGN)
Solyc01g081310.3	-1.50747	1.27374e-30	SL4.0ch01	73126647	73128177	+	glutathione S-transferase T3
Solyc01g081610.3	-1.65561	4.99412e-66	SL4.0ch01	73386798	73389638	-	Beta-hexosaminidase (AHRD V3.3 *** A0A2G2XRM6_CAPBA)
Solyc01g081640.4	3.72643	2.12229e-26	SL4.0ch01	73415471	73419369	-	DUF936 domain-containing protein (AHRD V3.3 *** A0A1Q3BMN1_CEPFO)
Solyc01g086660.2	-4.74619	6.91455e-40	SL4.0ch01	73881966	73882432	-	Unknown protein
Solyc01g086670.3	-4.25492	1.37508e-17	SL4.0ch01	73885257	73885870	-	Unknown protein
Solyc01g086680.4	-4.01362	1.98058e-65	SL4.0ch01	73893774	73895242	+	glutathione S-transferase T1
Solyc01g086730.4	-1.38988	0.00776712	SL4.0ch01	73935057	73936571	+	magnesium transporter%2C putative (DUF803) (AHRD V3.3 *** AT3G26670.4)
Solyc01g086920.3	6.06388	6.91337e-269	SL4.0ch01	74077409	74078838	+	Leucine-rich repeat receptor-like protein (AHRD V3.3 *** H6V789_MALDO)
Solyc01g086960.3	-1.12614	8.76728e-27	SL4.0ch01	74124902	74125975	-	Zinc finger A20 and AN1 domain stress-associated protein (AHRD V3.3 *** A0A2K3LXD0_TRIPR)
Solyc01g087080.4	-2.59968	1.7585e-13	SL4.0ch01	74266045	74268492	+	interferon-activable protein (AHRD V3.3 *** AT3G52110.2)
Solyc01g087090.3	-1.31525	3.3645e-23	SL4.0ch01	74268770	74269409	-	Unknown protein
Solyc01g087330.4	-1.00392	4.15758e-06	SL4.0ch01	74531826	74540147	-	RING/FYVE/PHD-type zinc finger family protein (AHRD V3.3 *-* A0A2U1QBS4_ARTAN)
Solyc01g087540.4	1.43536	1.66015e-17	SL4.0ch01	74728404	74730775	+	DUF642 domain-containing protein (AHRD V3.3 *** A0A1Q3AUQ6_CEPFO)
Solyc01g087580.3	-3.14997	7.31794e-18	SL4.0ch01	74774090	74774464	-	hypothetical protein (AHRD V3.3 *-* AT3G57450.1)
Solyc01g087590.3	-2.47685	1.10677e-05	SL4.0ch01	74789076	74794880	+	Polyamine oxidase (AHRD V3.3 *** Q4H439_TOBAC)
Solyc01g087630.2	-3.15511	0.00232179	SL4.0ch01	74827554	74828969	-	NAD(P)-binding Rossmann-fold superfamily protein (AHRD V3.3 *-* F4HQ07_ARATH)
Solyc01g087800.2	2.50949	6.62278e-34	SL4.0ch01	74936752	74939115	+	Subtilisin-like protease (AHRD V3.3 *** O82777_SOLLC)
Solyc01g087840.3	1.06519	0.0118148	SL4.0ch01	74959393	74962050	+	Subtilisin-like protease (AHRD V3.3 *** O82006_SOLLC)
Solyc01g087850.2	1.42949	6.28206e-26	SL4.0ch01	74964687	74967794	+	serine protease SBT3
Solyc01g087950.3	-2.51112	2.29973e-82	SL4.0ch01	75039010	75041810	-	Carboxypeptidase (AHRD V3.3 *** A0A2G3AKH5_CAPAN)
Solyc01g087970.3	2.13189	0.0240998	SL4.0ch01	75054301	75060439	-	Carboxypeptidase (AHRD V3.3 *** A0A2G2XQG5_CAPBA)
Solyc01g087980.4	-3.27154	1.1917e-106	SL4.0ch01	75070499	75071749	+	DUF793 domain-containing protein (AHRD V3.3 *** A0A1Q3CNG5_CEPFO)
Solyc01g088030.4	-1.55467	3.14252e-16	SL4.0ch01	75126913	75130445	+	Structure-specific endonuclease subunit slx1 (AHRD V3.3 *** A0A1J3GRL8_NOCCA)
Solyc01g088360.4	-3.63064	5.46812e-20	SL4.0ch01	75373678	75375390	-	Amidophosphoribosyltransferase (AHRD V3.3 *** A0A2G3ALZ7_CAPAN)
Solyc01g088400.4	-5.09842	0	SL4.0ch01	75442453	75446958	+	ECERIFERUM 1
Solyc01g088590.5	-1.22535	5.93046e-20	SL4.0ch01	75602118	75602834	-	Pectinesterase inhibitor (AHRD V3.3 *** A0A2U1KTC1_ARTAN)
Solyc01g088660.3	1.41044	1.4513e-53	SL4.0ch01	75670333	75671549	+	FCS-Like Zinc finger 3 (AHRD V3.3 *** FLZ3_ARATH)
Solyc01g088670.3	1.17872	0.00814422	SL4.0ch01	75677444	75680172	+	Pentatricopeptide repeat-containing protein (AHRD V3.3 *** A0A2K3NV92_TRIPR)
Solyc01g088810.4	-2.20743	3.51664e-13	SL4.0ch01	75790236	75791951	+	Ankyrin repeat-containing protein (AHRD V3.3 *** A0A2U1MGK0_ARTAN)
Solyc01g089880.3	2.2011	1.07899e-39	SL4.0ch01	75840288	75841032	-	PRA1 family protein (AHRD V3.3 *** A0A2G3AMA6_CAPAN)
Solyc01g089890.3	1.70727	2.37018e-06	SL4.0ch01	75841981	75842728	-	PRA1 family protein (AHRD V3.3 *** A0A2G3AMA6_CAPAN)
Solyc01g090100.3	-2.63565	0.000394285	SL4.0ch01	75989370	75991902	-	bax inhibitor 1-like (AHRD V3.3 *** XP_010325286.1)
Solyc01g090240.3	1.19227	1.56333e-06	SL4.0ch01	76148632	76153015	+	AvrPto-dependent Pto-interacting protein 3
Solyc01g090510.2	1.10909	0.000863223	SL4.0ch01	76414827	76416964	+	Pentatricopeptide repeat (AHRD V3.3 *** A0A200QT61_9MAGN)
Solyc01g090790.4	2.23805	8.03667e-53	SL4.0ch01	76712195	76716876	-	bHLH transcription factor
Solyc01g090950.4	1.32399	3.49024e-16	SL4.0ch01	76898204	76901098	-	Transcription factor GRAS (AHRD V3.3 *-* A0A2U1PW81_ARTAN)
Solyc01g091040.3	1.02966	0.000341353	SL4.0ch01	77004584	77007677	+	Cysteine-rich repeat secretory protein 15 (AHRD V3.3 *** A0A2G2XNS3_CAPBA)
Solyc01g091170.3	6.73566	3.02493e-180	SL4.0ch01	77106693	77109338	+	ARGINASE 2
Solyc01g091270.3	-1.53498	3.87761e-68	SL4.0ch01	77170025	77172934	-	myeloid leukemia factor (AHRD V3.3 *** AT2G45380.4)
Solyc01g091330.4	-1.46331	0.0023099	SL4.0ch01	77219753	77225928	-	Glutathione S-transferase (AHRD V3.3 *** A0A200QB36_9MAGN)
Solyc01g091420.2	-2.48379	0.0201198	SL4.0ch01	77293138	77297553	+	LOB domain-containing protein 18 (AHRD V3.3 *** A0A2G3DE12_CAPCH)
Solyc01g091430.2	-1.57447	0.00605951	SL4.0ch01	77300413	77301137	-	ATP-dependent DNA helicase 2 subunit KU80 (AHRD V3.3 *-* A0A2G3AH96_CAPAN)
Solyc01g091530.4	1.04804	4.34544e-18	SL4.0ch01	77392313	77393945	-	Fasciclin-like arabinogalactan protein (AHRD V3.3 *** E3WHD6_9ROSI)
Solyc01g091590.3	-4.54657	4.18455e-104	SL4.0ch01	77426538	77427320	+	BON1-associated protein 2-like (AHRD V3.3 *** A0A2I4E3A5_9ROSI)
Solyc01g091630.3	2.20462	1.0786e-85	SL4.0ch01	77464621	77470388	-	cutin deficient 2
Solyc01g091770.4	1.30145	0.0382787	SL4.0ch01	77590602	77593440	+	RING/U-box superfamily protein (AHRD V3.3 *-* A0A2U1LC40_ARTAN)
Solyc01g091840.4	-1.78248	1.16173e-11	SL4.0ch01	77634907	77637872	+	UDP-galactose/UDP-glucose transporter 2 (AHRD V3.3 *** A0A2G3DE09_CAPCH)
Solyc01g091910.4	1.2361	3.34234e-14	SL4.0ch01	77680828	77694493	-	phospholipase PLDb2
Solyc01g093980.3	2.30747	0.0298793	SL4.0ch01	77813901	77815987	+	2-oxoglutarate (2OG) and Fe(II)-dependent oxygenase superfamily protein (AHRD V3.3 *** A0A1P8B5N0_ARATH)
Solyc01g094010.3	1.81083	5.3104e-30	SL4.0ch01	77840613	77842781	-	Alpha/beta-hydrolases superfamily protein (AHRD V3.3 *** A0A2U1LX98_ARTAN)
Solyc01g094140.3	3.19296	6.27209e-34	SL4.0ch01	77951725	77954420	-	Cytochrome P450 (AHRD V3.3 *** A0A200PMQ0_9MAGN)
Solyc01g094170.3	-1.60831	1.07011e-68	SL4.0ch01	77998922	78004281	-	Digalactosyldiacylglycerol synthase 2
Solyc01g094210.2	3.54675	4.95621e-67	SL4.0ch01	78028993	78031463	+	NAD(P)-binding Rossmann-fold superfamily protein (AHRD V3.3 *** A0A2U1PI64_ARTAN)
Solyc01g094260.4	-5.54516	0.00249535	SL4.0ch01	78062176	78066089	+	NAD(P)-binding Rossmann-fold superfamily protein (AHRD V3.3 *** F4JE70_ARATH)
Solyc01g094360.3	2.31217	1.98358e-15	SL4.0ch01	78140123	78142461	+	MYB transcription factor (AHRD V3.3 *-* A0A0U3IU11_MESCR)
Solyc01g094690.4	-1.50257	7.53643e-37	SL4.0ch01	78398415	78401206	+	plasma membrane intrinsic protein 1.2
Solyc01g094700.4	2.61685	5.87372e-67	SL4.0ch01	78406584	78409519	+	Glycerol-3-phosphate acyltransferase
Solyc01g094890.4	3.04237	6.73691e-06	SL4.0ch01	78553483	78560777	-	Ferric reduction oxidase 2 (AHRD V3.3 *** A0A2G2W6D0_CAPBA)
Solyc01g094980.1	-5.05202	0.00943102	SL4.0ch01	78628997	78630564	-	Unknown protein
Solyc01g095080.3	-4.23443	4.40871e-211	SL4.0ch01	78715089	78718062	-	1-aminocyclopropane-1-carboxylic acid synthase-2
Solyc01g095140.4	2.45474	9.52146e-56	SL4.0ch01	78783980	78784788	+	Desiccation protectant protein Lea14-like protein (AHRD V3.3 *** A0A2G3BT76_CAPCH)
Solyc01g095300.3	2.3048	6.96553e-47	SL4.0ch01	78878133	78887955	+	Glycosyl transferase
Solyc01g095500.3	-1.21279	0.000458301	SL4.0ch01	79003524	79004583	+	Sl Cytokinin Response Factor 5
Solyc01g095530.2	2.08181	4.97788e-61	SL4.0ch01	79023846	79024393	-	hypothetical protein (AHRD V3.3 *-* AT5G41761.1)
Solyc01g095600.4	1.04917	0.000108872	SL4.0ch01	79075752	79078998	+	Pentatricopeptide repeat-containing protein (AHRD V3.3 *** A0A1U8GFQ6_CAPAN)
Solyc01g095610.4	1.99859	1.18486e-15	SL4.0ch01	79082073	79085403	+	Protein trichome birefringence-like 25 (AHRD V3.3 *** A0A2G2W6P1_CAPBA)
Solyc01g095630.3	-3.16859	4.85663e-150	SL4.0ch01	79100719	79103032	-	WRKY transcription factor 41
Solyc01g095700.3	1.45513	1.03406e-20	SL4.0ch01	79145356	79147827	-	Abscisic acid receptor PYL10 (AHRD V3.3 *** A0A2G3BTC1_CAPCH)
Solyc01g095750.2	-5.92386	0.00107066	SL4.0ch01	79206246	79212946	-	Long chain acyl-CoA synthetase 5 (AHRD V3.3 *** A0A2G3BTB6_CAPCH)
Solyc01g095895.1	1.78038	0.00415503	SL4.0ch01	79287435	79288473	-	Unknown protein
Solyc01g095920.4	-5.64438	2.61903e-15	SL4.0ch01	79325537	79327379	-	Ankyrin repeat/KH domain protein (DUF1442) (AHRD V3.3 *** O22136_ARATH)
Solyc01g095950.1	-6.87795	2.20335e-06	SL4.0ch01	79332742	79333815	+	DNA-directed RNA polymerase subunit beta (AHRD V3.3 *-* A0A1U8QD58_CAPAN)
Solyc01g095960.4	-5.17436	0.0214478	SL4.0ch01	79336383	79338996	+	O-acyltransferase WSD1-like (AHRD V3.3 *** A0A2I4EG31_9ROSI)
Solyc01g096040.4	1.03106	3.19694e-51	SL4.0ch01	79388749	79390557	-	Eukaryotic aspartyl protease family protein (AHRD V3.3 *** A0A072U5I5_MEDTR)
Solyc01g096050.4	-1.10703	4.7067e-25	SL4.0ch01	79403611	79405888	-	Transcription factor bHLH13 (AHRD V3.3 *** A0A2G2W6S0_CAPBA)
Solyc01g096070.3	-1.48076	9.29829e-14	SL4.0ch01	79441327	79446181	+	Auxin Response Factor 18
Solyc01g096100.2	-1.15435	2.62209e-69	SL4.0ch01	79459412	79463859	-	Transmembrane protein (AHRD V3.3 *** A0A1P8B1K1_ARATH)
Solyc01g096140.3	4.89849	0.00516436	SL4.0ch01	79513680	79516052	+	Aluminum-activated malate transporter 10 (AHRD V3.3 *** A0A2G2YY99_CAPAN)
Solyc01g096150.4	-1.53223	1.10991e-25	SL4.0ch01	79516872	79520240	-	LRAT domain-containing protein (AHRD V3.3 *** A0A1Q3AS87_CEPFO)
Solyc01g096190.3	-1.36865	1.28792e-16	SL4.0ch01	79545997	79551864	+	Ca2+-ATPase
Solyc01g096320.3	-1.57061	1.69571e-28	SL4.0ch01	79651572	79652851	-	Homeobox-leucine zipper protein HOX6 (AHRD V3.3 *** A0A1U8DTA9_CAPAN)
Solyc01g096400.4	-1.13542	3.08551e-15	SL4.0ch01	79760020	79766751	+	Transglut_core2 domain-containing protein (AHRD V3.3 *** A0A1Q3C505_CEPFO)
Solyc01g096440.4	1.30101	0.0156912	SL4.0ch01	79788286	79790376	-	Pentatricopeptide repeat-containing protein (AHRD V3.3 *** A0A2I0X265_9ASPA)
Solyc01g096450.4	1.13303	0.000174889	SL4.0ch01	79802908	79806104	+	Eukaryotic aspartyl protease family protein (AHRD V3.3 *** A0A2U1PLR1_ARTAN)
Solyc01g096510.2	-4.29739	1.57548e-31	SL4.0ch01	79855464	79856217	-	Sigma factor binding protein 1
Solyc01g096620.4	1.41068	3.52915e-11	SL4.0ch01	79947154	79949091	+	Cilia-and flagella-associated protein 20 (AHRD V3.3 *-* A0A2G2YYL7_CAPAN)
Solyc01g096630.3	1.11131	2.23328e-07	SL4.0ch01	79950255	79951776	+	Cilia-and flagella-associated protein 20 (AHRD V3.3 *-* A0A2G2YYL7_CAPAN)
Solyc01g096660.3	-1.26469	2.24521e-23	SL4.0ch01	79956843	79959634	+	proline-rich family protein (AHRD V3.3 *** AT5G07020.1)
Solyc01g096670.4	-1.70354	7.79283e-36	SL4.0ch01	79960538	79963550	+	Cytochrome P450 (AHRD V3.3 *** A0A2U1MC34_ARTAN)
Solyc01g096740.4	-2.82372	4.65118e-57	SL4.0ch01	80011417	80017733	-	Protein ZINC INDUCED FACILITATOR-LIKE 1 (AHRD V3.3 *** A0A1J3IH30_NOCCA)
Solyc01g096750.1	2.91918	1.7685e-15	SL4.0ch01	80033753	80038405	+	Argonaute4d
Solyc01g097000.3	1.16707	4.08004e-11	SL4.0ch01	80238084	80244384	+	Glycosyl hydrolase family protein (AHRD V3.3 *** A0A1P8B9U3_ARATH)
Solyc01g097220.3	-1.70465	8.25469e-08	SL4.0ch01	80410393	80417476	+	Ankyrin repeat family protein (AHRD V3.3 *** A0A2U1L9Z0_ARTAN)
Solyc01g097240.3	-3.24244	1.17384e-247	SL4.0ch01	80420805	80422481	-	Pathogenesis-related protein 4 (AHRD V3.3 *** I6VW44_CAPAN)
Solyc01g097290.4	2.51284	1.15946e-68	SL4.0ch01	80455211	80458069	+	auxin-regulated IAA16
Solyc01g097390.4	-3.8042	2.29358e-51	SL4.0ch01	80526571	80530758	+	NAD(P)-linked oxidoreductase
Solyc01g097470.4	-5.82965	4.70461e-23	SL4.0ch01	80574806	80576472	-	Neurogenic locus notch-like protein (AHRD V3.3 *** F4JIF2_ARATH)
Solyc01g097490.1	-4.27851	0.0280109	SL4.0ch01	80579527	80580381	+	SUN domain protein 4
Solyc01g097520.4	1.17132	4.10113e-25	SL4.0ch01	80603431	80605549	+	annexin 5
Solyc01g097540.4	-1.42752	8.8225e-32	SL4.0ch01	80608088	80610784	-	annexin 4
Solyc01g097570.2	-2.5971	0.00159364	SL4.0ch01	80624115	80624896	+	Protein SUPPRESSOR OF K(+) TRANSPORT GROWTH DEFECT 1 (AHRD V3.3 *-* A0A2G2W7B7_CAPBA)
Solyc01g097650.3	2.15311	4.0703e-07	SL4.0ch01	80682526	80687369	+	Serinc-domain containing serine and sphingolipid biosynthesis protein (AHRD V3.3 *** A0A2U1MZP6_ARTAN)
Solyc01g097690.2	6.53518	6.79723e-09	SL4.0ch01	80697041	80698054	+	Extensin-like protein Dif10 (AHRD V3.3 *-* Q43504_SOLLC)
Solyc01g097770.4	3.46364	1.96784e-139	SL4.0ch01	80737814	80750672	-	phototropin 2
Solyc01g097860.4	1.16983	1.39414e-29	SL4.0ch01	80814414	80822006	-	myelin-associated oligodendrocyte basic protein (AHRD V3.3 *-* AT1G54520.1)
Solyc01g097880.4	-1.53009	1.0296e-36	SL4.0ch01	80833825	80839177	+	tRNA-specific adenosine deaminase
Solyc01g097950.3	1.20627	0.000184703	SL4.0ch01	80871110	80873536	+	Cysteine synthase (AHRD V3.3 *** A0A2G2YYZ2_CAPAN)
Solyc01g098110.4	-1.69983	4.54599e-54	SL4.0ch01	80962825	80981156	+	Acyltransferase-like protein
Solyc01g098300.1	4.93699	0.00532439	SL4.0ch01	81129954	81132790	+	DNAJ heat shock N-terminal domain-containing protein (AHRD V3.3 *-* Q3E9D9_ARATH)
Solyc01g098390.3	1.67434	2.37971e-20	SL4.0ch01	81175412	81178192	+	Gibberellin receptor (AHRD V3.3 *** E3VJP7_9FABA)
Solyc01g098400.3	1.28154	9.80673e-11	SL4.0ch01	81180752	81182514	-	Histidine phosphotransfer protein (AHRD V3.3 *** A0A0A1WCB7_NICAT)
Solyc01g098490.3	1.5182	1.8718e-16	SL4.0ch01	81249236	81253409	+	Sugar facilitator protein 1
Solyc01g098530.3	1.04304	0.0167151	SL4.0ch01	81285302	81286026	-	CTP synthase (AHRD V3.3 *-* A0A2G3A9D9_CAPAN)
Solyc01g098560.3	1.129	4.82469e-23	SL4.0ch01	81307989	81311984	+	Sugar facilitator protein 8
Solyc01g098570.2	-1.13131	5.46044e-16	SL4.0ch01	81317100	81318404	+	FANTASTIC four-like protein (DUF3049) (AHRD V3.3 *-* F4HX10_ARATH)
Solyc01g098600.3	2.49175	7.14417e-21	SL4.0ch01	81334226	81337881	+	Transmembrane protein
Solyc01g098670.3	-1.42804	6.82954e-06	SL4.0ch01	81360888	81364078	-	Kinesin-like protein (AHRD V3.3 *** A0A1Q3B5J7_CEPFO)
Solyc01g098720.3	-3.7877	3.97038e-10	SL4.0ch01	81410700	81412466	+	Basic helix-loop-helix (BHLH) DNA-binding superfamily protein (AHRD V3.3 *** A0A2U1PAJ2_ARTAN)
Solyc01g098740.4	-3.16402	8.16213e-68	SL4.0ch01	81439984	81443243	-	Protein kinase superfamily protein (AHRD V3.3 *** F4HYK7_ARATH)
Solyc01g098930.3	1.76864	1.90995e-09	SL4.0ch01	81564783	81565835	-	cyclinU3_2
Solyc01g099020.3	-1.58345	1.60722e-07	SL4.0ch01	81623089	81624821	-	GDSL esterase/lipase (AHRD V3.3 *** A0A199UFA2_ANACO)
Solyc01g099035.1	-1.32339	0.000687324	SL4.0ch01	81641749	81642880	+	Unknown protein
Solyc01g099040.4	-2.15932	1.65729e-97	SL4.0ch01	81643410	81645465	-	GDSL esterase/lipase (AHRD V3.3 *** A0A199UFA2_ANACO)
Solyc01g099045.1	-3.00324	6.82965e-51	SL4.0ch01	81647261	81650510	-	Unknown protein
Solyc01g099050.3	-1.15415	0.0440158	SL4.0ch01	81651617	81653227	-	GDSL esterase/lipase At5g03980-like (AHRD V3.3 *** A0A1U8DUA9_CAPAN)
Solyc01g099080.4	-1.13555	0.0490647	SL4.0ch01	81664570	81665447	-	GDSL esterase/lipase (AHRD V3.3 *** A0A199UFA2_ANACO)
Solyc01g099150.5.1	-3.3714	1.26017e-57	SL4.0ch01	81726419	81732194	+	Lipoxygenase (AHRD V3.3 *** K4B0V2_SOLLC)
Solyc01g099160.4	-4.09609	4.73423e-255	SL4.0ch01	81738453	81745545	+	lipoxygenase
Solyc01g099170.4	-4.8974	0.0379998	SL4.0ch01	81745797	81747896	+	Lipoxygenase (AHRD V3.3 *-* M1CAP3_SOLTU)
Solyc01g099190.4	-2.98195	0	SL4.0ch01	81753643	81757490	-	lipoxygenase B
Solyc01g099200.3	-3.32203	2.47682e-67	SL4.0ch01	81766612	81770629	+	Lipoxygenase (AHRD V3.3 *** K4B0V7_SOLLC)
Solyc01g099290.3	1.08211	0.00129415	SL4.0ch01	81832197	81838515	-	Cullin (AHRD V3.3 *** A0A2U1PNZ9_ARTAN)
Solyc01g099370.3	-2.64343	3.58344e-145	SL4.0ch01	81922114	81923508	+	Calcium-dependent lipid-binding (CaLB domain) family protein (AHRD V3.3 *-* F4JK83_ARATH)
Solyc01g099520.3	-1.09171	9.55673e-23	SL4.0ch01	82003691	82004637	-	Rapid alkalinization factor (AHRD V3.3 *** RALF_TOBAC)
Solyc01g099620.3	-4.43813	1.78689e-145	SL4.0ch01	82065450	82069767	-	Respiratory burst oxidase-like protein (AHRD V3.3 *** C1IHQ9_9ROSI)
Solyc01g099630.4	1.6033	9.5794e-58	SL4.0ch01	82073514	82076240	-	xyloglucan endotransglucosylase-hydrolase 1
Solyc01g099640.4	-1.3415	9.58263e-23	SL4.0ch01	82084486	82090297	-	Unknown protein
Solyc01g099650.3	-3.45245	0.0368277	SL4.0ch01	82095933	82099435	+	Formin-like protein (AHRD V3.3 *** A0A2G3AXK0_CAPCH)
Solyc01g099660.4	-2.17375	9.97347e-25	SL4.0ch01	82102442	82105679	+	Heat shock protein 70 family (AHRD V3.3 *** A0A200QCN5_9MAGN)
Solyc01g099840.3	3.70374	0	SL4.0ch01	82249142	82251229	+	Dormancy/auxin associated protein (AHRD V3.3 *** A0A2K3MXX9_TRIPR)
Solyc01g099880.4	-3.18204	0.00132171	SL4.0ch01	82274377	82277283	-	Bidirectional sugar transporter SWEET (AHRD V3.3 *** A0A1U8E5W8_CAPAN)
Solyc01g099910.4	2.3969	0.0366616	SL4.0ch01	82293963	82296910	-	Alpha/beta-Hydrolases superfamily protein (AHRD V3.3 *** Q9M9W5_ARATH)
Solyc01g099920.4	-1.21985	4.97402e-24	SL4.0ch01	82302551	82304181	-	PAR1-like protein (AHRD V3.3 *** A0A2U1KIG3_ARTAN)
Solyc01g099970.4	1.05996	4.15318e-14	SL4.0ch01	82321422	82328141	-	F-box family protein (AHRD V3.3 *** A0A2U1M1I9_ARTAN)
Solyc01g099990.3	-1.52823	1.84171e-19	SL4.0ch01	82344114	82345876	-	F-box domain
Solyc01g100010.3	-2.44867	8.21543e-29	SL4.0ch01	82352247	82354246	-	F-box domain
Solyc01g100040.3	1.62546	1.27363e-14	SL4.0ch01	82375518	82378624	-	Protein phosphatase 2C family protein (AHRD V3.3 *** A0A2U1N538_ARTAN)
Solyc01g100200.3	-2.84462	2.44027e-91	SL4.0ch01	82523176	82525640	-	gras4
Solyc01g100210.3	-2.76001	0.0233876	SL4.0ch01	82529103	82530860	-	Hexosyltransferase (AHRD V3.3 *** A0A2G2V7U8_CAPBA)
Solyc01g100230.3	-1.38437	6.93593e-25	SL4.0ch01	82544760	82546976	-	DnaJ-like protein subfamily B member 6 (AHRD V3.3 *** A0A2G2V7W8_CAPBA)
Solyc01g100320.3	-1.04778	1.3458e-31	SL4.0ch01	82650154	82656409	-	Disulfide-isomerase-like protein (AHRD V3.3 *** B3TLY7_ELAGV)
Solyc01g100370.3	-3.31191	1.16667e-228	SL4.0ch01	82688994	82691635	+	Adenine nucleotide alpha hydrolases-like superfamily protein (AHRD V3.3 *** A0A2U1PDN0_ARTAN)
Solyc01g100460.3	-2.29857	2.6989e-67	SL4.0ch01	82746623	82747895	+	BZIP transcription factor (AHRD V3.3 *** C0LQL1_9CARY)
Solyc01g100490.4	1.43502	0.00278718	SL4.0ch01	82765025	82766259	+	chloronerva
Solyc01g100530.3	3.14089	4.94358e-13	SL4.0ch01	82797636	82808307	-	Arm repeat superfamily protein (AHRD V3.3 *** A0A2K3NTC9_TRIPR)
Solyc01g100610.3	-1.18478	1.38593e-36	SL4.0ch01	82854282	82861037	-	Solute carrier family 40 protein (AHRD V3.3 *** A0A1U8E683_CAPAN)
Solyc01g100660.4	-1.12422	1.89236e-19	SL4.0ch01	82906757	82907922	+	Transcription factor (AHRD V3.3 *** A0A2G3AWX7_CAPCH)
Solyc01g100690.3	-1.94906	6.13713e-89	SL4.0ch01	82924615	82928380	+	transmembrane protein (AHRD V3.3 --* AT4G01960.2)
Solyc01g100760.2	-3.61143	8.82986e-96	SL4.0ch01	82989024	82989776	+	DUF538 domain-containing protein (AHRD V3.3 *** A0A1Q3CLQ5_CEPFO)
Solyc01g100770.2	-1.4674	5.22593e-26	SL4.0ch01	82992195	82992960	+	DUF538 domain-containing protein (AHRD V3.3 *** A0A1Q3CLQ5_CEPFO)
Solyc01g100880.4	1.82052	8.16022e-12	SL4.0ch01	83050528	83052794	-	WAT1-related protein (AHRD V3.3 *** K4B1B9_SOLLC)
Solyc01g100900.4	1.78297	2.48836e-07	SL4.0ch01	83068687	83071908	+	WAT1-related protein (AHRD V3.3 *** K4B1C1_SOLLC)
Solyc01g100930.3	1.98197	3.79954e-21	SL4.0ch01	83102338	83105619	+	GDSL esterase/lipase (AHRD V3.3 *** A0A1U8GQF3_CAPAN)
Solyc01g101060.4	1.85715	1.43549e-159	SL4.0ch01	83192867	83195497	+	S-adenosyl-L-methionine synthetase
Solyc01g101120.4	2.52744	1.74137e-67	SL4.0ch01	83245942	83248516	+	Carbohydrate-binding X8 domain superfamily protein (AHRD V3.3 *-* F4I0Z2_ARATH)
Solyc01g101150.3	1.51104	6.37333e-05	SL4.0ch01	83270635	83273089	+	Pentatricopeptide repeat (AHRD V3.3 *** A0A200R1Q1_9MAGN)
Solyc01g101260.2	-2.31554	0.00104892	SL4.0ch01	83346219	83346943	+	hypothetical protein (AHRD V3.3 --* AT5G26620.1)
Solyc01g102310.3	1.43593	8.66911e-66	SL4.0ch01	83401958	83405534	-	60S ribosomal protein L34 (AHRD V3.3 *-* A0A2G2VNY7_CAPBA)
Solyc01g102340.3	1.73946	8.20567e-26	SL4.0ch01	83438409	83440473	+	R2R3MYB transcription factor 61
Solyc01g102350.3	1.72288	9.19578e-27	SL4.0ch01	83454125	83459319	-	Pectin acetylesterase (AHRD V3.3 *** K4B1G3_SOLLC)
Solyc01g102390.4	-1.31258	6.6451e-11	SL4.0ch01	83489722	83491721	+	Germin-like protein (AHRD V3.3 *** O65358_SOLTU)
Solyc01g102410.3	-1.8578	1.92973e-136	SL4.0ch01	83499271	83508088	-	Glutamine--tRNA ligase (AHRD V3.3 *** A0A2I0WQV3_9ASPA)
Solyc01g102710.2	1.21	0.000204482	SL4.0ch01	83716445	83723653	+	Leucine-rich repeat receptor-like protein kinase 1 (AHRD V3.3 *** A0A1P8SF01_NICBE)
Solyc01g102810.3	1.13281	2.6289e-12	SL4.0ch01	83785370	83791556	+	DNA polymerase III subunit gamma/tau (AHRD V3.3 *** A0A2K3P8Q5_TRIPR)
Solyc01g102840.3	-2.0093	2.59253e-74	SL4.0ch01	83804275	83809437	+	Disease resistance protein (TIR-NBS-LRR class) (AHRD V3.3 *** A0A2U1NT16_ARTAN)
Solyc01g102950.3	-5.40248	7.11544e-17	SL4.0ch01	83876790	83883381	+	Lycopene beta/epsilon cyclase protein (AHRD V3.3 *** A0A2U1QDC2_ARTAN)
Solyc01g102960.3	-3.37843	1.29773e-131	SL4.0ch01	83883949	83884828	+	22.0 kDa class IV heat shock protein (AHRD V3.3 *** A0A2G3ATG3_CAPCH)
Solyc01g103030.3	3.40804	3.05385e-05	SL4.0ch01	83970190	83974841	-	Major facilitator superfamily protein (AHRD V3.3 *** A0A2U1PWN6_ARTAN)
Solyc01g103050.3	1.68049	2.88083e-42	SL4.0ch01	84007095	84013081	+	Auxin Response Factor 1
Solyc01g103310.4	-1.59274	1.4072e-12	SL4.0ch01	84215305	84230084	+	Zinc finger CCCH domain-containing protein (AHRD V3.3 *-* A0A2K3NPU7_TRIPR)
Solyc01g103530.3	1.3865	2.66035e-13	SL4.0ch01	84411553	84415858	+	Leucine-rich receptor-like protein kinase family protein
Solyc01g103650.3	-1.3126	5.35017e-14	SL4.0ch01	84487370	84493803	+	Alpha/beta-Hydrolases superfamily protein (AHRD V3.3 *** Q9XID7_ARATH)
Solyc01g103920.3	-1.02095	2.00497e-12	SL4.0ch01	84715169	84715923	-	Ferredoxin (AHRD V3.3 *** K4B1W7_SOLLC)
Solyc01g103990.3	-1.06436	2.11305e-15	SL4.0ch01	84767850	84775049	-	T-complex protein 11 (AHRD V3.3 *** A0A2U1QKZ8_ARTAN)
Solyc01g104110.4	-4.44995	6.31278e-05	SL4.0ch01	84885259	84886801	-	11-S seed storage protein (AHRD V3.3 *** A0A2U1KM33_ARTAN)
Solyc01g104500.2	-1.01588	2.16293e-47	SL4.0ch01	85275386	85276780	-	DUF1644 domain-containing protein (AHRD V3.3 *-* A0A1Q3BHE3_CEPFO)
Solyc01g104620.4	-1.2647	1.3635e-14	SL4.0ch01	85365866	85366618	+	Unknown protein
Solyc01g104700.4	-1.4232	1.14325e-54	SL4.0ch01	85418350	85421920	-	Ran protein/TC4 protein ran2b
Solyc01g104740.3	-2.72306	5.38003e-85	SL4.0ch01	85433166	85434063	+	Multiprotein-bridging factor 1c (AHRD V3.3 *** A0A1U8F6N4_CAPAN)
Solyc01g104780.3	3.52236	8.73866e-14	SL4.0ch01	85455421	85456264	-	Vacuolar iron transporter-like protein (AHRD V3.3 *** A0A2K3NGY4_TRIPR)
Solyc01g104850.3	5.20866	8.18442e-71	SL4.0ch01	85486577	85490641	+	Carboxypeptidase (AHRD V3.3 *** A0A1U8HG02_CAPAN)
Solyc01g104900.3	2.27039	2.4707e-11	SL4.0ch01	85525094	85526277	-	NAC domain-containing protein (AHRD V3.3 *** A0A2U1K9C2_ARTAN)
Solyc01g104950.4	1.86967	6.76745e-43	SL4.0ch01	85577121	85581394	-	LEXYL2
Solyc01g105070.3	-1.42365	0.000961819	SL4.0ch01	85661129	85662918	+	LECEVI16G peroxidase precursor
Solyc01g105180.3	-1.61949	1.40742e-25	SL4.0ch01	85757497	85762389	+	Protein DA1 (AHRD V3.3 *** A0A2I0VSM4_9ASPA)
Solyc01g105360.3	-1.48433	3.02444e-13	SL4.0ch01	85859544	85863391	-	Glycosyltransferase (AHRD V3.3 *** A0A2I4DYG0_9ROSI)
Solyc01g105370.4	-3.80162	3.56941e-240	SL4.0ch01	85864765	85868358	-	2-nitropropane dioxygenase-like protein (AHRD V3.3 *** Q9FMG0_ARATH)
Solyc01g105440.1	-1.98391	0.0456073	SL4.0ch01	85922841	85923074	-	Unknown protein
Solyc01g105450.4	-1.40906	0.00453771	SL4.0ch01	85923235	85927552	-	ABC transporter G family member 11 (AHRD V3.3 *** A0A2G2VAJ3_CAPBA)
Solyc01g105560.3	-1.14462	9.45994e-53	SL4.0ch01	86007612	86012252	+	GTP cyclohydrolase II/3
Solyc01g105620.4	-1.9768	2.51931e-11	SL4.0ch01	86039940	86041553	+	RING/U-box superfamily protein (AHRD V3.3 *-* F4JJ02_ARATH)
Solyc01g105630.4	-6.07998	0.000216917	SL4.0ch01	86046065	86046957	+	Calmodulin (AHRD V3.3 *** A0A1U8DW89_CAPAN)
Solyc01g105650.4	3.82592	0.0323902	SL4.0ch01	86061510	86063406	+	2-oxoglutarate (2OG) and Fe(II)-dependent oxygenase superfamily protein (AHRD V3.3 *** A0A2U1MCV6_ARTAN)
Solyc01g105700.3	1.35364	0.000259185	SL4.0ch01	86083630	86084573	-	Myc-type
Solyc01g105800.4	3.26745	0.0449795	SL4.0ch01	86149126	86158044	+	MADS-box protein JOINTLESS (AHRD V3.3 *** A0A2G3AWN8_CAPCH)
Solyc01g105870.3	5.07576	0.00272695	SL4.0ch01	86200794	86205046	+	(-)-camphene/tricyclene synthase
Solyc01g105940.3	-2.0029	0.00213857	SL4.0ch01	86292906	86294324	+	Linalool synthase (AHRD V3.3 *-* Q1XBU5_SOLLC)
Solyc01g106290.3	-1.91569	1.03166e-32	SL4.0ch01	86535419	86535963	+	Unknown protein
Solyc01g106310.3	-1.82995	1.98318e-29	SL4.0ch01	86541727	86543449	-	Unknown protein
Solyc01g106330.3	1.15537	5.36551e-25	SL4.0ch01	86565572	86577623	+	Glutamyl-tRNA(Gln) amidotransferase subunit A (AHRD V3.3 *** A0A2U1LC75_ARTAN)
Solyc01g106390.3	-1.20158	1.39245e-27	SL4.0ch01	86612268	86615217	-	Glutamyl-tRNA reductase (AHRD V3.3 *** A0A2G2Y3E1_CAPAN)
Solyc01g106410.3	1.71776	0.00491407	SL4.0ch01	86618458	86622014	-	NBS-LRR resistance protein (AHRD V3.3 *** A0A2K3NXD2_TRIPR)
Solyc01g106510.2	-5.42504	0.00365745	SL4.0ch01	86681139	86682602	-	F-box domain-containing protein/DUF295 domain-containing protein (AHRD V3.3 *** A0A1Q3CTB5_CEPFO)
Solyc01g106620.2	-2.88653	8.43621e-07	SL4.0ch01	86734599	86735463	+	pathogenesis-related protein 1-like (AHRD V3.3 *** A0A2I4HRD5_9ROSI)
Solyc01g106830.4	-5.01494	0.00193396	SL4.0ch01	86885225	86885778	+	Phytosulfokine (AHRD V3.3 *** A0A2U1MA32_ARTAN)
Solyc01g106890.2	-1.53379	3.46328e-10	SL4.0ch01	86908841	86909377	+	hypothetical protein (AHRD V3.3 *** AT3G19660.1)
Solyc01g107090.2	-2.27548	7.35508e-20	SL4.0ch01	87039545	87040250	-	beta-1%2C4-xylosidase (AHRD V3.3 *** AT3G19615.1)
Solyc01g107100.3	-1.18386	1.49815e-08	SL4.0ch01	87042675	87043331	+	beta-1%2C4-xylosidase (AHRD V3.3 *** AT3G19615.1)
Solyc01g107170.2	-2.12803	1.76132e-105	SL4.0ch01	87098316	87099614	+	Zinc finger protein (AHRD V3.3 *** A0T3Q5_SOLTU)
Solyc01g107190.3	1.24994	3.40226e-16	SL4.0ch01	87128461	87129529	+	LOB domain-containing protein 38 (AHRD V3.3 *** A0A2G2V731_CAPBA)
Solyc01g107270.4	1.34182	0.000183268	SL4.0ch01	87181930	87187072	-	Phosphoribosylformylglycinamidine synthase (AHRD V3.3 *** A0A2G2Y2D6_CAPAN)
Solyc01g107290.3	-2.21122	7.55162e-66	SL4.0ch01	87191995	87196600	+	RING/U-box superfamily protein (AHRD V3.3 *-* A0A2U1QJN2_ARTAN)
Solyc01g107370.3	-2.07605	0.0309777	SL4.0ch01	87246136	87246915	+	Gibberellin-regulated protein (AHRD V3.3 *** K0E174_POPTO)
Solyc01g107390.4	-1.90733	2.27513e-47	SL4.0ch01	87257582	87259980	-	Auxin-responsive GH3 product (AHRD V3.3 *** Q05680_SOYBN)
Solyc01g107650.3	2.32817	0.0263725	SL4.0ch01	87436252	87439543	+	Ovary receptor kinase 1 (AHRD V3.3 *** S4WIP5_SOLCH)
Solyc01g107730.3	2.44952	1.36038e-19	SL4.0ch01	87487460	87489341	-	D-type cyclin-2
Solyc01g107740.3	-1.47559	1.1886e-35	SL4.0ch01	87493504	87496614	-	C2 domain-containing protein (AHRD V3.3 *** B1Q483_CAPCH)
Solyc01g107780.4	-1.51984	5.22145e-19	SL4.0ch01	87512379	87513975	-	Glycosyltransferase (AHRD V3.3 *** A0A1Q3DDW3_CEPFO)
Solyc01g107800.4	1.79477	3.92919e-36	SL4.0ch01	87526309	87527790	-	glucuronoxylan 4-O-methyltransferase 1-like (AHRD V3.3 *** A0A2I4H011_9ROSI)
Solyc01g107820.2	-2.14725	1.27034e-122	SL4.0ch01	87541256	87543124	-	TOMATO WOUND-INDUCED 1
Solyc01g107890.3	3.40216	1.91746e-63	SL4.0ch01	87588142	87592871	+	Filament-like plant protein 7 (AHRD V3.3 *** A0A314KPZ1_NICAT)
Solyc01g107980.3	-1.06695	1.11992e-18	SL4.0ch01	87670649	87672211	-	RING-type E3 ubiquitin transferase (AHRD V3.3 *** A0A2G2W990_CAPBA)
Solyc01g108040.1	1.3607	0.000519177	SL4.0ch01	87727002	87727857	+	Dynamin-related protein 3B (AHRD V3.3 *-* A0A2G2Y090_CAPAN)
Solyc01g108100.3	-1.43138	6.99153e-59	SL4.0ch01	87766552	87771855	+	cold regulated protein 27 (AHRD V3.3 *** AT5G42900.2)
Solyc01g108140.4	1.29304	0.000600881	SL4.0ch01	87809215	87814521	+	B3 domain-containing protein (AHRD V3.3 *** A0A1U8E8F3_CAPAN)
Solyc01g108210.4	1.50766	0.00019711	SL4.0ch01	87879560	87883066	+	Cytochrome P450 (AHRD V3.3 *** A0A200QZB6_9MAGN)
Solyc01g108220.3	2.21681	0.00337399	SL4.0ch01	87883970	87886342	-	Unknown protein
Solyc01g108240.3	-8.30675	2.39841e-10	SL4.0ch01	87916275	87917561	+	Ethylene Response Factor D.3
Solyc01g108330.2	2.07809	0.000682454	SL4.0ch01	87988649	87989453	+	transmembrane protein (AHRD V3.3 *-* AT2G26520.1)
Solyc01g108400.3	-4.00717	1.83519e-198	SL4.0ch01	88051321	88057614	+	CDPK-related protein kinase (AHRD V3.3 *** A0A2G3AU42_CAPCH)
Solyc01g108490.3	3.04838	5.57137e-94	SL4.0ch01	88112314	88117830	-	Carboxypeptidase (AHRD V3.3 *** A0A1U8E723_CAPAN)
Solyc01g108530.3	-1.62173	5.57922e-34	SL4.0ch01	88153386	88155173	+	Alpha/beta-Hydrolases superfamily protein (AHRD V3.3 *** A0A2U1KK17_ARTAN)
Solyc01g108630.3	-1.15284	3.37251e-12	SL4.0ch01	88204474	88207219	+	nii1 nitrite reductase
Solyc01g108720.2	-2.91797	4.11092e-05	SL4.0ch01	88279172	88279520	-	Unknown protein
Solyc01g108730.2	-2.53523	4.03058e-14	SL4.0ch01	88279635	88280263	-	Methyl jasmonate esterase (AHRD V3.3 *-* Q56SE1_SOLTU)
Solyc01g108800.4	-2.29798	8.9946e-46	SL4.0ch01	88325652	88333516	+	3-hydroxyisobutyryl-CoA hydrolase 1 (AHRD V3.3 *** A0A2G3BVS1_CAPCH)
Solyc01g108860.3	1.95078	8.08581e-05	SL4.0ch01	88353922	88355569	-	2-oxoglutarate (2OG) and Fe(II)-dependent oxygenase superfamily protein (AHRD V3.3 *** A0A2U1MKU7_ARTAN)
Solyc01g108880.4	-3.28959	1.45075e-96	SL4.0ch01	88370518	88372064	-	2-oxoglutarate (2OG) and Fe(II)-dependent oxygenase superfamily protein (AHRD V3.3 *** A0A2U1MKU7_ARTAN)
Solyc01g108930.3	2.10278	4.24123e-39	SL4.0ch01	88407569	88409166	+	B3 domain-containing protein (AHRD V3.3 *** A0A1Q3CJU4_CEPFO)
Solyc01g108990.3	2.25413	9.93309e-06	SL4.0ch01	88437892	88439669	-	B3 domain-containing protein At5g60140-like (AHRD V3.3 *-* XP_019067402.1)
Solyc01g109000.1	2.36911	6.30427e-06	SL4.0ch01	88440989	88442491	+	B3 domain-containing protein Os12g0591400-like (AHRD V3.3 *-* XP_025884759.1)
Solyc01g109010.3	1.89904	4.79636e-19	SL4.0ch01	88444178	88446870	-	phox domain-containing protein (AHRD V3.3 *-* AT2G15900.1)
Solyc01g109100.2	-2.92143	1.80132e-48	SL4.0ch01	88488327	88488824	+	TMV resistance protein N (AHRD V3.3 *-* XP_020426626.1)
Solyc01g109110.3	-1.00526	1.31398e-14	SL4.0ch01	88488935	88493781	-	Extra-large guanine nucleotide-binding protein 2 (AHRD V3.3 *** A0A1U8DXD5_CAPAN)
Solyc01g109120.3	-4.50706	9.56384e-15	SL4.0ch01	88497764	88499722	-	Transducin/WD40 repeat-like superfamily protein (AHRD V3.3 *** A0A2U1MAA7_ARTAN)
Solyc01g109130.3	-1.01204	4.49224e-11	SL4.0ch01	88519318	88525064	+	Proteasome assembly chaperone 2 (AHRD V3.3 *** A0A1U8E8Q2_CAPAN)
Solyc01g109160.4	-4.57035	1.89961e-07	SL4.0ch01	88556813	88559211	+	CYP74C4
Solyc01g109170.3	-1.06718	3.46644e-34	SL4.0ch01	88560851	88564394	+	Cold-regulated plasma membrane protein 2 (AHRD V3.3 *** A0A1U8E7A7_CAPAN)
Solyc01g109180.4	1.48645	2.16549e-06	SL4.0ch01	88561391	88567324	-	Long chain acyl-CoA synthetase 4 (AHRD V3.3 *** A0A2G2Y3Y7_CAPAN)
Solyc01g109250.2	-2.41512	1.03893e-14	SL4.0ch01	88594067	88594942	+	Mitochondrial fission regulator like (AHRD V3.3 *** A0A2R6RH96_ACTCH)
Solyc01g109310.3	-1.50407	0.000196532	SL4.0ch01	88637858	88640362	-	Protein DETOXIFICATION (AHRD V3.3 *** A0A200R7E8_9MAGN)
Solyc01g109320.4	-4.96642	0.000122627	SL4.0ch01	88641912	88644451	-	Protein DETOXIFICATION (AHRD V3.3 *** A0A200R7E8_9MAGN)
Solyc01g109340.4	1.95962	6.274e-37	SL4.0ch01	88655777	88657912	-	E3 ubiquitin-protein ligase (AHRD V3.3 *** A0A2G3D341_CAPCH)
Solyc01g109460.3	1.25161	1.55194e-31	SL4.0ch01	88750978	88754182	+	Polyol monosaccharide transporter 4
Solyc01g109470.3	2.06924	0.00167614	SL4.0ch01	88755996	88757409	-	BURP domain-containing protein (AHRD V3.3 *** A0A1Q3C0F5_CEPFO)
Solyc01g109500.4	3.88204	6.1182e-43	SL4.0ch01	88770815	88772478	-	BURP domain-containing protein (AHRD V3.3 *-* A0A1Q3C0F5_CEPFO)
Solyc01g109580.4	1.55971	0.000651685	SL4.0ch01	88828501	88832365	-	Adenylyl cyclase-associated protein (AHRD V3.3 *** A0A2G3BVT0_CAPCH)
Solyc01g109680.3	-1.94823	1.22777e-41	SL4.0ch01	88918946	88920600	-	hypothetical protein (AHRD V3.3 *** AT4G39235.2)
Solyc01g109790.3	1.78664	1.29857e-27	SL4.0ch01	88981184	88985971	-	ADP-glucose pyrophosphorylase large subunit 1
Solyc01g109800.2	1.61325	2.55556e-17	SL4.0ch01	89007206	89008376	+	DUF4408 domain-containing protein (AHRD V3.3 *-* A0A1Q3AR87_CEPFO)
Solyc01g109810.2	1.32174	1.30366e-13	SL4.0ch01	89013553	89014604	+	tRNA-methyltransferase non-catalytic subunit trm6MTase subunit (AHRD V3.3 *** Q9FJZ5_ARATH)
Solyc01g109860.3	1.96442	0.00025056	SL4.0ch01	89045385	89049043	+	Sec14p-like phosphatidylinositol transfer family protein (AHRD V3.3 *** A0A2U1QM07_ARTAN)
Solyc01g110000.3	3.04827	1.5823e-234	SL4.0ch01	89173037	89179299	+	Beta-galactosidase (AHRD V3.3 *** A0A2G3BW46_CAPCH)
Solyc01g110100.4	-1.02777	0.0158664	SL4.0ch01	89230771	89233964	+	RBR-type E3 ubiquitin transferase (AHRD V3.3 *** A0A2G2XNK4_CAPBA)
Solyc01g110110.3	-1.76966	5.19471e-09	SL4.0ch01	89236167	89239084	+	Cysteine protease (AHRD V3.3 *** Q9AUC5_IPOBA)
Solyc01g110210.3	-5.16573	0.00643463	SL4.0ch01	89319621	89320688	+	Protein Mei2 (AHRD V3.3 *-* A0A0U9HRM8_KLENI)
Solyc01g110350.2	-1.45793	7.5163e-19	SL4.0ch01	89427535	89428623	+	hypothetical protein (AHRD V3.3 *** AT4G38980.1)
Solyc01g110360.3	2.32543	3.12448e-161	SL4.0ch01	89429093	89431751	+	Fructose-bisphosphate aldolase (AHRD V3.3 *** Q9SXX5_NICPA)
Solyc01g110440.5.1	-1.54445	2.35368e-08	SL4.0ch01	89490913	89494470	+	arginine decarboxylase
Solyc01g110570.3	3.54557	0.00532285	SL4.0ch01	89570221	89570681	-	Small auxin up-regulated RNA4
Solyc01g110660.4	-1.51821	0.0191975	SL4.0ch01	89639747	89640326	-	Auxin-responsive protein SAUR21 (AHRD V3.3 *** A0A2G2XNG0_CAPBA)
Solyc01g110680.4	2.29291	0.0133852	SL4.0ch01	89645374	89645894	-	Small auxin up-regulated RNA12
Solyc01g110720.2	-2.10978	0.0325082	SL4.0ch01	89669495	89669958	-	Auxin-responsive protein SAUR21 (AHRD V3.3 *** A0A2G3BWF1_CAPCH)
Solyc01g110880.1	-1.85859	0.00281621	SL4.0ch01	89727130	89727426	-	Auxin-responsive protein SAUR21 (AHRD V3.3 *** A0A2G2XY50_CAPAN)
Solyc01g110900.1	-2.89958	0.0379142	SL4.0ch01	89733870	89734172	-	SAUR-like auxin-responsive protein family (AHRD V3.3 *** Q9SW57_ARATH)
Solyc01g111010.4	-1.37581	0.0114324	SL4.0ch01	89768085	89772441	+	X-intrinsic protein 1.6
Solyc01g111040.4	-1.67604	1.01721e-26	SL4.0ch01	89802074	89805107	+	Calcium-binding EF-hand family protein (AHRD V3.3 *** A0A2U1MN65_ARTAN)
Solyc01g111070.3	-1.95957	2.97782e-26	SL4.0ch01	89816118	89818422	+	Chalcone synthase-like protein (AHRD V3.3 *** A0A2K3NPT9_TRIPR)
Solyc01g111110.3	1.26032	1.47154e-09	SL4.0ch01	89844230	89844632	+	transmembrane protein (AHRD V3.3 *** AT2G21180.1)
Solyc01g111160.3	2.33611	2.16841e-27	SL4.0ch01	89874262	89874867	-	Unknown protein
Solyc01g111220.3	2.78126	1.12488e-07	SL4.0ch01	89902004	89904417	+	Amidase (AHRD V3.3 *** A0A200RAW3_9MAGN)
Solyc01g111230.3	4.23558	5.26959e-105	SL4.0ch01	89906333	89907275	+	Dirigent protein (AHRD V3.3 *** K4B3Y5_SOLLC)
Solyc01g111250.3	-1.66241	4.93798e-28	SL4.0ch01	89917919	89919284	+	1-phosphatidylinositol phosphodiesterase (AHRD V3.3 *** A0A1J3JKG9_NOCCA)
Solyc01g111260.2	1.18926	3.82112e-46	SL4.0ch01	89921640	89923187	+	1-phosphatidylinositol phosphodiesterase (AHRD V3.3 *** A0A1J3JKG9_NOCCA)
Solyc01g111270.3	2.93372	2.13289e-118	SL4.0ch01	89935642	89938666	+	Armadillo repeat only 1 (AHRD V3.3 *** Q9SW41_ARATH)
Solyc01g111280.3	1.16478	5.34622e-19	SL4.0ch01	89938809	89939645	-	Cold-shock protein (AHRD V3.3 *-* A0A200RAC1_9MAGN)
Solyc01g111310.3	1.44223	0.00436972	SL4.0ch01	89946854	89950397	-	SlLAX2
Solyc01g111340.4	2.07006	3.67183e-63	SL4.0ch01	89971917	89974809	-	Endo-1
Solyc01g111380.3	1.42482	3.69118e-30	SL4.0ch01	90003975	90005061	+	Actin-depolymerizing factor-like protein (AHRD V3.3 *** A0A2K3P088_TRIPR)
Solyc01g111400.4	2.09094	2.76452e-154	SL4.0ch01	90015321	90018023	+	Subtilisin-like protease-like protein (AHRD V3.3 *** A0A2K3P1W8_TRIPR)
Solyc01g111540.4	2.14004	0.0070206	SL4.0ch01	90127450	90132662	+	Beta-galactosidase (AHRD V3.3 *** A0A2G3ATV6_CAPCH)
Solyc01g111700.2	-1.43482	0.0154634	SL4.0ch01	90239555	90242532	-	26S proteasome non-ATPase regulatory subunit 3 (AHRD V3.3 *** B6TAE2_MAIZE)
Solyc01g111820.2	-4.77224	0.00398705	SL4.0ch01	90334571	90335158	+	cell wall integrity and stress response component 2-like (AHRD V3.3 *-* XP_023735371.1)
Solyc01g111880.4	-1.89292	4.66953e-41	SL4.0ch01	90394467	90402359	-	MAP kinase kinase kinase 11
Solyc01g111930.4	1.2912	6.52969e-12	SL4.0ch01	90439228	90442859	-	Rop guanine nucleotide exchange factor 1 (AHRD V3.3 *** A0A2G2W9R1_CAPBA)
Solyc01g112000.4	-1.7089	3.83931e-63	SL4.0ch01	90487762	90489626	+	expansin-like protein precursor 1
Solyc01g112060.4	-2.67727	3.01485e-113	SL4.0ch01	90528234	90531485	-	NAD(P)-binding domain-containing protein (AHRD V3.3 *** A0A2U1M2T6_ARTAN)
Solyc01g112080.3	2.43149	2.68292e-55	SL4.0ch01	90542471	90544299	+	Lysm domain GPI-anchored protein 2 (AHRD V3.3 *** A0A2U1M2U7_ARTAN)
Solyc01g112120.4	-1.14595	8.71042e-37	SL4.0ch01	90573528	90576232	-	Flavin-containing monooxygenase (AHRD V3.3 *** A0A2G2XYN9_CAPAN)
Solyc01g112190.3	1.19018	0.00832388	SL4.0ch01	90606413	90609982	+	Plant regulator RWP-RK family protein
Solyc01g112230.4	-2.0849	0.00918636	SL4.0ch01	90628399	90629118	-	Plant EC metallothionein-like protein (AHRD V3.3 *** A0A200PQZ1_9MAGN)
Solyc01g112270.1	-2.57322	0.00351094	SL4.0ch01	90692198	90695509	-	Pantothenate kinase (AHRD V3.3 *** A0A1P8B493_ARATH)
Solyc01g150120.1	1.30759	0.00293	SL4.0ch01	22282464	22284040	+	Transposon
Solyc01g150131.1	-1.74747	1.67949e-07	SL4.0ch01	42859394	42861578	-	Unknown protein
Solyc01g150144.1	-2.15683	2.15224e-51	SL4.0ch01	67183075	67184562	+	Alpha/beta-Hydrolases superfamily protein (AHRD V3.3 *** A0A2U1MWY4_ARTAN)
Solyc01g150157.1	3.05931	0.00357141	SL4.0ch01	85125817	85129908	+	GATA transcription factor 26 (AHRD V3.3 *-* A0A2G2XLP4_CAPBA)
Solyc01g150158.1	3.36013	0.0298165	SL4.0ch01	85140821	85155594	-	Unknown protein
Solyc01g150159.1	1.27958	8.87928e-08	SL4.0ch01	85158531	85161147	-	nuclear pore complex protein NUP98A-like isoform X1 (AHRD V3.3 *-* XP_025885413.1)
Solyc01g150162.1	1.22406	0.0465427	SL4.0ch01	85218282	85223746	-	Unknown protein
Solyc01g150170.1	2.00582	0.0320282	SL4.0ch01	87722990	87724942	+	Dynamin-related protein 3B (AHRD V3.3 *-* A0A2G2W9Y7_CAPBA)
Solyc01g150176.1	1.04587	4.74001e-16	SL4.0ch01	89818515	89819663	-	Gibberellin regulated protein (AHRD V3.3 *** A0A200Q364_9MAGN)
Solyc02g005003.1	2.34775	1.24935e-08	SL4.0ch02	5898661	5904636	+	Unknown protein
Solyc02g005325.1	1.37557	0.00977543	SL4.0ch02	7668045	7670667	-	Unknown protein
Solyc02g014430.3	-3.35856	8.06498e-13	SL4.0ch02	15401444	15403793	-	Equilibrative nucleotide transporter like (AHRD V3.3 *** A0A2R6QTM2_ACTCH)
Solyc02g014450.3	1.19825	4.96046e-08	SL4.0ch02	15460854	15471658	+	Rab-GTPase-TBC domain (AHRD V3.3 *** A0A200PLY8_9MAGN)
Solyc02g014690.1	2.64984	1.15497e-20	SL4.0ch02	16522330	16522488	+	Unknown protein
Solyc02g014840.3	-1.68154	4.01244e-07	SL4.0ch02	17502971	17504001	+	Unknown protein
Solyc02g020890.4	-1.71661	7.00866e-17	SL4.0ch02	18674557	18679288	+	alpha/beta-Hydrolases superfamily protein (AHRD V3.3 *** AT3G19970.5)
Solyc02g020940.3	1.1509	1.84922e-23	SL4.0ch02	18773351	18775137	+	Glyceraldehyde-3-phosphate dehydrogenase (AHRD V3.3 *** A0A2G3D2C2_CAPCH)
Solyc02g021050.3	-1.15173	1.47671e-17	SL4.0ch02	19787739	19794557	-	BTB/POZ domain protein%2C putative (DUF177) (AHRD V3.3 *** AT3G19810.2)
Solyc02g021680.3	-2.16967	8.20736e-24	SL4.0ch02	21935921	21938921	+	WRKY transcription factor 35
Solyc02g022850.1	1.49404	2.44978e-18	SL4.0ch02	22666570	22668195	-	FAD-binding Berberine family protein (AHRD V3.3 *** A0A1P8ATP1_ARATH)
Solyc02g023990.3	-2.21278	0.000111014	SL4.0ch02	23223858	23230380	+	NAD(P)-binding Rossmann-fold superfamily protein (AHRD V3.3 *** A0A2U1KWY0_ARTAN)
Solyc02g024070.3	1.2384	0.000990349	SL4.0ch02	23456444	23462744	+	Homeobox leucine-zipper protein (AHRD V3.3 *** A0A2U1QME9_ARTAN)
Solyc02g030565.1	-3.0251	0.0457374	SL4.0ch02	24981065	24982306	+	ninja-family protein AFP3-like (AHRD V3.3 --* XP_010317361.1)
Solyc02g031920.4	2.66553	7.96264e-13	SL4.0ch02	25780439	25781769	+	pathogen-related protein-like (AHRD V3.3 *-* A0A2I4FK57_9ROSI)
Solyc02g031940.3	2.19609	5.90475e-26	SL4.0ch02	25792796	25795005	+	pathogenesis-related family protein (AHRD V3.3 *-* AT1G78780.5)
Solyc02g031960.3	-2.84844	3.24846e-26	SL4.0ch02	25823464	25823935	+	Pectate lyase (AHRD V3.3 *-* A0A2G3DIQ3_CAPCH)
Solyc02g031990.1	-3.20162	4.37418e-31	SL4.0ch02	25859675	25860223	+	VQ motif-containing protein 22 (AHRD V3.3 *** A0A2G2XD74_CAPBA)
Solyc02g032235.1	-5.16215	0.00538789	SL4.0ch02	26632812	26633585	-	Resistance protein (AHRD V3.3 *-* A0A2K3MX15_TRIPR)
Solyc02g032660.3	3.20237	8.25207e-15	SL4.0ch02	27519851	27526354	-	Protein DETOXIFICATION (AHRD V3.3 *** A0A328DGG9_9ASTE)
Solyc02g032780.2	-1.81824	2.82107e-15	SL4.0ch02	27809390	27809605	+	Unknown protein
Solyc02g032800.1	1.25852	2.1014e-05	SL4.0ch02	27857962	27858609	-	Senescence regulator S40 (AHRD V3.3 *** A0A200QJC6_9MAGN)
Solyc02g032910.3	-2.50136	0.000229274	SL4.0ch02	28058426	28058890	+	glycine rich protein precursor (AHRD V3.3 *-* NP_001233996.1)
Solyc02g032950.3	-2.85239	2.45944e-05	SL4.0ch02	28088978	28091171	-	WRKY transcription factor 16
Solyc02g036230.3	-6.14965	8.39634e-05	SL4.0ch02	29053960	29058882	-	PLATZ transcription factor family protein (AHRD V3.3 *** A0A2U1NTE5_ARTAN)
Solyc02g036270.4	1.82147	3.6575e-06	SL4.0ch02	29160756	29163154	+	Disease resistance protein (AHRD V3.3 *** A0A2U1P003_ARTAN)
Solyc02g036350.3	1.55821	1.21296e-48	SL4.0ch02	29253625	29255841	+	1-aminocyclopropane-1-carboxylate oxidase EF501822
Solyc02g036480.1	-2.40175	5.81767e-19	SL4.0ch02	29522781	29523551	-	Late embryogenesis abundant (LEA) hydroxyproline-rich glycoprotein family (AHRD V3.3 *** Q9SLI0_ARATH)
Solyc02g038800.1	-1.15544	1.89432e-33	SL4.0ch02	30410390	30412815	+	Plant intracellular Ras-group-related LRR protein (AHRD V3.3 *** A0A2R6RJA8_ACTCH)
Solyc02g043817.1	1.52685	0.0320209	SL4.0ch02	1821071	1828716	+	Unknown protein
Solyc02g043970.1	2.79599	0.00983312	SL4.0ch02	362308	362460	+	Unknown protein
Solyc02g055440.4	1.23588	6.56641e-21	SL4.0ch02	2305975	2307192	-	E3 ubiquitin-protein ligase%2C putative (DUF177) (AHRD V3.3 *** AT3G19800.2)
Solyc02g061770.4	-4.73792	8.39492e-09	SL4.0ch02	31289176	31290987	+	chitinase 2
Solyc02g061790.4	-1.16233	1.25463e-13	SL4.0ch02	31305984	31309250	+	Activated RNA polymerase II transcriptional coactivator p15 (AHRD V3.3 *** A0A2G2XC29_CAPBA)
Solyc02g062020.3	1.03619	8.37543e-10	SL4.0ch02	31608212	31612788	-	Rac-like GTP binding protein (AHRD V3.3 *** Q9S821_PHYPA)
Solyc02g062230.1	-2.43395	0.011074	SL4.0ch02	31828339	31828629	-	Small auxin up-regulated RNA32
Solyc02g062390.3	-1.53274	1.20635e-25	SL4.0ch02	31992458	31994080	+	abscisic acid and environmental stress-inducible protein TAS14 (AHRD V3.3 *-* A0A1U8FJ72_CAPAN)
Solyc02g062490.4	1.53223	1.57072e-17	SL4.0ch02	32162833	32170473	+	2-oxoglutarate (2OG) and Fe(II)-dependent oxygenase superfamily protein (AHRD V3.3 *** A0A2U1LXD5_ARTAN)
Solyc02g062500.3	-1.21137	8.64685e-54	SL4.0ch02	32177047	32181103	+	2-oxoglutarate (2OG) and Fe(II)-dependent oxygenase superfamily protein (AHRD V3.3 *** A0A2U1LXD5_ARTAN)
Solyc02g062560.3	2.86392	4.75735e-07	SL4.0ch02	32282547	32290570	-	Tobacco mosaic virus resistance-1
Solyc02g062690.3	-1.68628	4.21556e-05	SL4.0ch02	32415914	32417473	-	bHLH transcription factor 012
Solyc02g062710.1	1.5468	0.00312337	SL4.0ch02	32449740	32451098	+	HXXXD-type acyl-transferase family protein (AHRD V3.3 *** A0A2K3MRI0_TRIPR)
Solyc02g063000.4	4.47023	1.5712e-12	SL4.0ch02	33047241	33049079	-	Glycosyltransferase (AHRD V3.3 *** A0A2I4ENI5_9ROSI)
Solyc02g063020.3	-6.59961	9.72632e-09	SL4.0ch02	33071637	33073199	+	Major facilitator superfamily protein (AHRD V3.3 *** A0A2U1P386_ARTAN)
Solyc02g063030.4	1.91835	9.50857e-05	SL4.0ch02	33075732	33079610	-	Mental retardation GTPase activating protein (AHRD V3.3 *** A0A1I9LSH4_ARATH)
Solyc02g063150.3	2.79025	6.60622e-93	SL4.0ch02	33254134	33255178	+	RuBP carboxylase small subunit
Solyc02g063250.3	-1.31857	1.69391e-08	SL4.0ch02	33334046	33336741	+	Peptide methionine sulfoxide reductase MsrA (AHRD V3.3 *** A0A1D8JN47_9ENTR)
Solyc02g063260.4	5.17058	0.00342586	SL4.0ch02	33352207	33355924	-	Protein DETOXIFICATION (AHRD V3.3 *** A0A328DLR5_9ASTE)
Solyc02g063330.3	2.4282	0.00062812	SL4.0ch02	33426333	33429088	+	Protein kinase superfamily protein (AHRD V3.3 *** A0A2U1NMG2_ARTAN)
Solyc02g063350.1	-1.41481	0.00663377	SL4.0ch02	33443206	33443643	+	Calcium-dependent protein kinase (AHRD V3.3 *-* CDPK_DAUCA)
Solyc02g063420.3	-1.73818	1.43053e-41	SL4.0ch02	33531783	33532826	+	Hydroxyproline-rich glycoprotein family protein (AHRD V3.3 *** A0A2U1M3E1_ARTAN)
Solyc02g063490.3	-1.23329	3.50156e-44	SL4.0ch02	33591490	33596645	-	Malate dehydrogenase (AHRD V3.3 *** A0A2G2XBH7_CAPBA)
Solyc02g063510.1	1.61663	3.83055e-10	SL4.0ch02	33632063	33633055	+	hypothetical protein (AHRD V3.3 *-* AT5G67020.1)
Solyc02g064560.1	-4.88458	0.0037299	SL4.0ch02	33701583	33702617	-	protein PHLOEM PROTEIN 2-LIKE A10-like (AHRD V3.3 *** A0A2I4HNC1_9ROSI)
Solyc02g064590.2	1.74123	0.00661827	SL4.0ch02	33732441	33743717	+	ARM repeat superfamily protein (AHRD V3.3 *** A0A2U1MQ52_ARTAN)
Solyc02g064680.4	-1.72845	6.04772e-52	SL4.0ch02	33779891	33785477	+	Calcium-transporting ATPase (AHRD V3.3 *** A0A1U8FI07_CAPAN)
Solyc02g064770.4	-1.09011	0.000138017	SL4.0ch02	33904867	33909353	+	Sigma-B regulation protein RsbQ (AHRD V3.3 *** A0A2T0KZ78_9BURK)
Solyc02g064800.3	1.88051	9.08909e-63	SL4.0ch02	33973195	33978030	+	WD40 repeat (AHRD V3.3 *** A0A200PS16_9MAGN)
Solyc02g064810.1	-3.19895	0.00269362	SL4.0ch02	33978397	33980592	-	Auxin-responsive GH3 family protein (AHRD V3.3 *-* A0A2U1PM65_ARTAN)
Solyc02g064940.1	1.26172	3.11313e-09	SL4.0ch02	34070677	34072071	+	Leucine-rich repeat family protein (AHRD V3.3 *** G3CHK6_PONTR)
Solyc02g064960.3	1.39278	0.0423006	SL4.0ch02	34097624	34101197	+	APETALA2b
Solyc02g064980.1	-1.91651	2.38676e-05	SL4.0ch02	34129331	34130410	-	MAP kinase kinase kinase
Solyc02g065010.1	1.43777	0.0109217	SL4.0ch02	34154052	34154351	+	EF-hand domain (AHRD V3.3 *** A0A200QZA6_9MAGN)
Solyc02g065050.1	1.65541	0.00204677	SL4.0ch02	34190906	34192195	-	aspartic proteinase PCS1-like (AHRD V3.3 *** A0A2G3A5E0_CAPAN)
Solyc02g065060.3	1.60235	6.27133e-09	SL4.0ch02	34255640	34258567	+	Short-chain dehydrogenase/reductase SDR (AHRD V3.3 *** A0A200PU74_9MAGN)
Solyc02g065070.3	2.21957	2.57732e-37	SL4.0ch02	34260949	34266065	-	CDPK-related protein kinase (AHRD V3.3 *** A0A2G3D8R0_CAPCH)
Solyc02g065170.3	2.26975	2.06072e-20	SL4.0ch02	34356750	34360732	+	L-ascorbate oxidase-like protein (AHRD V3.3 *** A0A2G3D2Z5_CAPCH)
Solyc02g065240.3	-1.72556	1.13313e-35	SL4.0ch02	34444218	34446026	+	Methyl esterase 1 (AHRD V3.3 *** A0A2U1LMY0_ARTAN)
Solyc02g065260.4	-4.83769	1.24556e-147	SL4.0ch02	34463063	34464945	+	Methylesterase 1 (AHRD V3.3 *** A0A2G3D300_CAPCH)
Solyc02g065430.1	-2.53388	5.12364e-06	SL4.0ch02	34617602	34618060	+	HTH-type transcriptional regulator (AHRD V3.3 *** Q680G2_ARATH)
Solyc02g065510.1	1.755	7.21838e-07	SL4.0ch02	34711302	34713263	+	Pentatricopeptide repeat-containing protein (AHRD V3.3 *** A0A2G3A5S6_CAPAN)
Solyc02g065530.4	5.83824	0.000208173	SL4.0ch02	34719575	34720894	-	Hexosyltransferase (AHRD V3.3 *** A0A2G2XBK6_CAPBA)
Solyc02g065550.4	2.13911	1.44712e-136	SL4.0ch02	34736227	34738224	-	ACI19
Solyc02g065610.3	1.34815	3.49362e-08	SL4.0ch02	34803112	34807313	-	Protein trichome birefringence-like 21 (AHRD V3.3 *** A0A2G3A5R0_CAPAN)
Solyc02g065765.1	1.73079	5.20139e-88	SL4.0ch02	34942807	34946232	-	COBRA-like protein (AHRD V3.3 *** K4B708_SOLLC)
Solyc02g065780.1	2.25854	8.09527e-44	SL4.0ch02	34953706	34953996	-	Protein RALF-like 27 (AHRD V3.3 *** A0A2G3D352_CAPCH)
Solyc02g067040.3	-2.08202	1.48964e-22	SL4.0ch02	35304981	35310500	+	Protein ENHANCED DISEASE RESISTANCE 2-like (AHRD V3.3 *** A0A1J3E5X3_NOCCA)
Solyc02g067060.3	1.08009	7.44207e-10	SL4.0ch02	35313646	35319803	-	Hexosyltransferase (AHRD V3.3 *** A0A1U8FIH2_CAPAN)
Solyc02g067280.1	2.0199	0.0129506	SL4.0ch02	35476167	35476466	-	RING/U-box superfamily protein (AHRD V3.3 *-* Q93YQ5_ARATH)
Solyc02g067320.3	3.32577	5.95867e-11	SL4.0ch02	35539024	35540019	-	Zinc-finger homeodomain protein 10 (AHRD V3.3 *** A0A2G3D3J7_CAPCH)
Solyc02g067340.4	1.83429	6.45249e-16	SL4.0ch02	35559093	35562103	-	R2R3MYB transcription factor 96
Solyc02g067350.3	4.09661	1.52987e-41	SL4.0ch02	35572976	35576153	+	DUF1666 domain-containing protein (AHRD V3.3 *-* A0A1Q3AQV7_CEPFO)
Solyc02g067440.3	-2.69581	7.39457e-110	SL4.0ch02	35643290	35647124	-	meloidogyne-induced giant cell protein DB114
Solyc02g067490.3	-1.82973	0.0352843	SL4.0ch02	35696963	35698814	-	Actin cross-linking protein (DUF569) (AHRD V3.3 *** Q9XIF7_ARATH)
Solyc02g067550.2	-2.96363	0.000296843	SL4.0ch02	35723792	35724517	+	CLE protein 3
Solyc02g067580.3	-1.44502	4.33262e-29	SL4.0ch02	35755039	35757321	+	B12D protein (AHRD V3.3 *** Q9XHD5_IPOBA)
Solyc02g067660.4	-1.60968	3.48466e-16	SL4.0ch02	35811559	35814475	-	Alpha/Beta hydrolase fold protein (AHRD V3.3 *** A0A2U1Q6M2_ARTAN)
Solyc02g067690.3	1.47109	8.75812e-77	SL4.0ch02	35833585	35835292	-	Glycosyltransferase (AHRD V3.3 *** A0A2U1M9M1_ARTAN)
Solyc02g067750.4	-2.31371	4.63354e-18	SL4.0ch02	35878356	35881700	-	Carbonic anhydrase (AHRD V3.3 *** A0A2G3D3J4_CAPCH)
Solyc02g067790.4	-3.42955	1.96209e-05	SL4.0ch02	35915576	35919245	+	High affinity nitrate transporter 2.7 (AHRD V3.3 *** A0A2G2Y0R2_CAPAN)
Solyc02g067830.3	1.9657	5.19422e-05	SL4.0ch02	35961637	35965666	+	Protein kinase G11A (AHRD V3.3 *** A0A2G3A680_CAPAN)
Solyc02g067870.3	-4.15411	0.00441508	SL4.0ch02	35982581	35983798	-	chalcone isomerase
Solyc02g067970.4	-4.68465	2.17942e-16	SL4.0ch02	36053368	36055654	-	Zinc finger (C3HC4-type RING finger) family protein (AHRD V3.3 *-* F4IWG7_ARATH)
Solyc02g067980.3	-1.37687	2.77548e-41	SL4.0ch02	36056431	36064353	-	Serine/threonine protein phosphatase 2A regulatory subunit (AHRD V3.3 *** A0A1U8FK60_CAPAN)
Solyc02g068140.3	1.25165	7.8256e-06	SL4.0ch02	36187829	36191544	-	Major facilitator superfamily protein (AHRD V3.3 *** A0A2U1PZJ0_ARTAN)
Solyc02g068310.4	-1.52623	2.68827e-41	SL4.0ch02	36302046	36304617	-	2-oxoglutarate (2OG) and Fe(II)-dependent oxygenase superfamily protein (AHRD V3.3 *** Q9XI75_ARATH)
Solyc02g068460.1	-4.37092	0.000118369	SL4.0ch02	36417079	36417657	-	VQ motif-containing protein 22 (AHRD V3.3 *** A0A2G3D3T0_CAPCH)
Solyc02g068610.2	3.53311	0.015689	SL4.0ch02	36595743	36596670	-	Ankyrin repeat-containing protein (AHRD V3.3 *-* A0A2U1PE49_ARTAN)
Solyc02g068660.3	1.81046	0.00398034	SL4.0ch02	36626229	36628747	-	wall-associated receptor kinase-like 10 (AHRD V3.3 *** A0A2I4G978_9ROSI)
Solyc02g068670.3	-1.52641	0.0465858	SL4.0ch02	36633589	36635854	+	Ankyrin repeat (AHRD V3.3 *** A0A200R0Y6_9MAGN)
Solyc02g068680.1	-1.40404	0.000778616	SL4.0ch02	36639129	36640514	+	Cysteine/Histidine-rich C1 domain family protein (AHRD V3.3 *-* Q9FIY8_ARATH)
Solyc02g068820.3	1.43894	2.23269e-21	SL4.0ch02	36741968	36746132	-	Receptor-like protein kinase (AHRD V3.3 *** A0A2R6Q6W2_ACTCH)
Solyc02g068850.1	-2.91334	0.0439231	SL4.0ch02	36767981	36768888	-	Unknown protein
Solyc02g069170.3	1.051	0.00028477	SL4.0ch02	37129610	37130452	-	Transcription initiation factor TFIID subunit 8 (AHRD V3.3 *** A0A1J3F703_NOCCA)
Solyc02g069240.1	-1.6052	4.50313e-20	SL4.0ch02	37198036	37199346	-	O-fucosyltransferase family protein (AHRD V3.3 *** S8EG27_9LAMI)
Solyc02g069260.3	-1.06791	1.87403e-13	SL4.0ch02	37219750	37226619	+	Argonaute2a
Solyc02g069320.1	1.09432	0.000466948	SL4.0ch02	37263458	37265182	-	Mitochondrial transcription termination factor family protein (AHRD V3.3 *** A0A178V165_ARATH)
Solyc02g069430.4	-1.59475	1.09069e-53	SL4.0ch02	37338829	37341319	+	Phospholipid-transporting ATPase (AHRD V3.3 *-* A0A2G3D422_CAPCH)
Solyc02g069520.2	1.01435	6.62997e-09	SL4.0ch02	37404111	37406994	+	mediator of RNA polymerase II transcription subunit 9 (AHRD V3.3 *-* A0A1S4AG64_TOBAC)
Solyc02g069670.4	1.7915	7.31333e-54	SL4.0ch02	37526835	37531600	-	alpha-glucosidase (AHRD V3.3 *** A0A2I4FA71_9ROSI)
Solyc02g069770.3	1.20225	2.80192e-12	SL4.0ch02	37602138	37610722	+	Transducin/WD40 repeat-like superfamily protein (AHRD V3.3 *** A0A2U1MQ79_ARTAN)
Solyc02g069800.1	-1.87117	4.51578e-86	SL4.0ch02	37639819	37640826	-	Alpha/beta-Hydrolases superfamily protein (AHRD V3.3 *** A0A2U1PVQ0_ARTAN)
Solyc02g069910.2	-1.77284	2.77807e-15	SL4.0ch02	37711771	37712091	-	Unknown protein
Solyc02g069930.1	-2.16843	1.92427e-60	SL4.0ch02	37722907	37723866	-	Alpha/beta-Hydrolases superfamily protein (AHRD V3.3 *** Q9LFQ7_ARATH)
Solyc02g069970.4	2.79385	5.47235e-12	SL4.0ch02	37772821	37777057	+	Receptor-like protein kinase (AHRD V3.3 *** A0A2K3PS49_TRIPR)
Solyc02g070020.1	-2.07167	1.07758e-157	SL4.0ch02	37824156	37825595	-	UDP-Glycosyltransferase superfamily protein (AHRD V3.3 *** A0A2U1N3R1_ARTAN)
Solyc02g070040.1	-2.59704	3.33938e-19	SL4.0ch02	37845322	37846347	-	ethylene-responsive nuclear protein / ethylene-regulated nuclear protein (ERT2) (AHRD V3.3 *-* AT4G20880.1)
Solyc02g070385.1	-1.08076	5.72542e-09	SL4.0ch02	38133957	38134622	-	Unknown protein
Solyc02g070530.4	-2.74533	0.00458587	SL4.0ch02	38275380	38278532	-	Potassium channel KAT1 (AHRD V3.3 *** A0A2G3ANB5_CAPAN)
Solyc02g070580.1	-1.42124	3.57669e-37	SL4.0ch02	38322207	38323712	+	sterol 22-desaturase
Solyc02g070610.3	3.0672	0.000414713	SL4.0ch02	38333897	38335248	-	GDSL esterase/lipase (AHRD V3.3 *** A0A1J3J8D5_NOCCA)
Solyc02g070690.1	-1.84817	8.30047e-09	SL4.0ch02	38368895	38369494	+	Calcium-dependent lipid-binding (CaLB domain) family protein (AHRD V3.3 *-* O22783_ARATH)
Solyc02g070820.1	-1.09069	0.0465063	SL4.0ch02	38437420	38437743	-	Avr9/Cf-9 rapidly elicited protein 180 (AHRD V3.3 *** Q9FQZ1_TOBAC)
Solyc02g070875.1	1.31402	1.7863e-16	SL4.0ch02	38492300	38494917	+	BnaA07g07520D protein (AHRD V3.3 *-* A0A078HZ87_BRANA)
Solyc02g070890.3	-2.49858	1.4531e-65	SL4.0ch02	38502548	38506921	+	Flagellin Sensing 2
Solyc02g070980.1	1.87196	0.0258133	SL4.0ch02	38529093	38529890	+	Chlorophyll a-b binding protein
Solyc02g070990.1	6.71785	1.31461e-06	SL4.0ch02	38531432	38532229	+	Chlorophyll a-b binding protein
Solyc02g071000.1	4.04372	0.000232626	SL4.0ch02	38533832	38534629	+	Chlorophyll a-b binding protein
Solyc02g071050.4	2.54527	1.20891e-86	SL4.0ch02	38553392	38555465	-	Purine permease (AHRD V3.3 *** A0A2P5DL88_TREOI)
Solyc02g071080.3	-1.21137	1.21092e-36	SL4.0ch02	38587795	38588544	-	Purine permease (AHRD V3.3 *** A0A2U1LZ22_ARTAN)
Solyc02g071090.3	-1.60554	1.7061e-82	SL4.0ch02	38591616	38593875	-	Purine permease (AHRD V3.3 *** A0A2U1LZ22_ARTAN)
Solyc02g071220.3	-2.31314	7.60279e-13	SL4.0ch02	38705511	38706520	-	type-A response regulator2
Solyc02g071260.3	1.40955	5.41905e-12	SL4.0ch02	38758222	38763749	+	Phytochrome (AHRD V3.3 *** A0A2G2XE21_CAPBA)
Solyc02g071440.3	1.61758	1.02277e-09	SL4.0ch02	38899232	38900843	-	2-oxoglutarate (2OG) and Fe(II)-dependent oxygenase superfamily protein (AHRD V3.3 *** Q9SB33_ARATH)
Solyc02g071560.4	3.08669	0.0487673	SL4.0ch02	38979915	38983021	-	Subtilisin-like protease (AHRD V3.3 *** A0A2I0VHD6_9ASPA)
Solyc02g071610.3	1.76244	5.25456e-09	SL4.0ch02	39024778	39027300	+	GDSL esterase/lipase (AHRD V3.3 *** A0A2G2XF69_CAPBA)
Solyc02g071700.3	5.95322	2.39585e-07	SL4.0ch02	39080130	39083068	+	GDSL esterase/lipase (AHRD V3.3 *** A0A2G3A7C5_CAPAN)
Solyc02g071810.4	2.31367	2.01582e-10	SL4.0ch02	39172245	39181169	-	Protein kinase domain (AHRD V3.3 *** A0A200QV78_9MAGN)
Solyc02g071880.3	1.61565	2.05381e-26	SL4.0ch02	39257065	39270408	-	Protein kinase domain (AHRD V3.3 *** A0A200QV78_9MAGN)
Solyc02g072000.3	-1.11382	1.08622e-15	SL4.0ch02	39338420	39341012	+	Heat shock transcription factor (AHRD V3.3 *** Q9M597_MEDSA)
Solyc02g072080.1	-1.78997	3.35952e-88	SL4.0ch02	39365850	39368024	-	RING-type E3 ubiquitin transferase (AHRD V3.3 *** A1E0Y2_SOLTU)
Solyc02g072140.1	1.95097	0.00538945	SL4.0ch02	39440814	39442184	+	DUF641 domain-containing protein (AHRD V3.3 *** A0A1Q3APE9_CEPFO)
Solyc02g072190.4	-2.02937	0.0119032	SL4.0ch02	39519328	39520971	-	WRKY transcription factor 79
Solyc02g072260.4	-1.59424	6.6175e-16	SL4.0ch02	39571632	39574069	+	Rho termination factor (AHRD V3.3 *** A0A200QXF1_9MAGN)
Solyc02g072370.1	-6.9073	1.52447e-06	SL4.0ch02	39621642	39623725	-	Subtilisin-like protease (AHRD V3.3 *** Q9LWA3_SOLLC)
Solyc02g072440.4	1.04375	2.25485e-10	SL4.0ch02	39654152	39658235	+	Receptor-like protein kinase (AHRD V3.3 *** A0A2R6Q6W2_ACTCH)
Solyc02g072470.4	1.35363	5.46457e-13	SL4.0ch02	39676398	39680485	+	Receptor-like protein kinase (AHRD V3.3 *** A0A2R6Q6W2_ACTCH)
Solyc02g072480.4	-2.45929	0.00377767	SL4.0ch02	39680297	39685204	+	LRR receptor-like kinase (AHRD V3.3 *** A0A072V4N4_MEDTR)
Solyc02g076680.3	1.73248	1.62579e-55	SL4.0ch02	39816169	39819512	-	DUF688 domain-containing protein (AHRD V3.3 *** A0A1Q3BIV2_CEPFO)
Solyc02g076690.3	2.32193	2.30001e-124	SL4.0ch02	39825106	39827874	-	Cysteine protease CP14 (AHRD V3.3 *** T2BRA8_TOBAC)
Solyc02g076710.3	-1.21351	6.63981e-46	SL4.0ch02	39832829	39835806	-	Cysteine protease CP14 (AHRD V3.3 *** T2BRA8_TOBAC)
Solyc02g076730.3	-1.16958	0.00312036	SL4.0ch02	39846468	39847624	-	Cysteine protease CP14 (AHRD V3.3 *-* T2BRA8_TOBAC)
Solyc02g076860.3	-3.07189	0.00175343	SL4.0ch02	39971010	39972839	-	Pollen allergen Ole e 1 family (AHRD V3.3 *** A0A2U1LWI3_ARTAN)
Solyc02g076920.3	1.29478	4.15358e-05	SL4.0ch02	40017975	40020744	+	bHLH transcription factor 013
Solyc02g077060.2	-6.51908	2.43783e-05	SL4.0ch02	40112371	40112850	+	NB-ARC domains-containing protein (AHRD V3.3 *-* A0A2U1QPI4_ARTAN)
Solyc02g077130.2	3.7051	0.0414825	SL4.0ch02	40169577	40170188	-	GDSL esterase/lipase (AHRD V3.3 *** A0A2G3D516_CAPCH)
Solyc02g077190.3	2.15902	0.00187874	SL4.0ch02	40185477	40187981	+	Unknown protein
Solyc02g077220.3	-1.24234	0.00031505	SL4.0ch02	40206217	40211282	-	GDSL esterase/lipase (AHRD V3.3 *** A0A2G3D5Q5_CAPCH)
Solyc02g077240.4	-3.03084	0	SL4.0ch02	40229739	40232831	+	Pyruvate decarboxylase (AHRD V3.3 *** A0A2K3PNN6_TRIPR)
Solyc02g077270.4	1.36369	1.5017e-07	SL4.0ch02	40248344	40251974	-	Calcium-binding EF-hand family protein (AHRD V3.3 *-* A0A2U1MZJ3_ARTAN)
Solyc02g077290.2	-4.54849	4.09018e-05	SL4.0ch02	40262545	40266483	+	glutamate receptor-like 1.2
Solyc02g077330.3	3.82017	3.09125e-08	SL4.0ch02	40291255	40294821	+	GDSL esterase/lipase (AHRD V3.3 *** A0A2G3D5Q8_CAPCH)
Solyc02g077370.1	-5.18677	5.55188e-35	SL4.0ch02	40311975	40312460	-	Ethylene Response Factor C.5
Solyc02g077420.3	4.24459	0.0363786	SL4.0ch02	40349525	40351065	-	Phospholipase A1-II 1 (AHRD V3.3 *** A0A2G3D5J6_CAPCH)
Solyc02g077430.4	7.60516	1.82737e-67	SL4.0ch02	40363439	40365001	-	Phospholipase A1-II 1 (AHRD V3.3 *** A0A2G3D5J3_CAPCH)
Solyc02g077520.3	-6.52159	1.65764e-05	SL4.0ch02	40406535	40408929	+	O-methyltransferase (AHRD V3.3 *** A0A2S1PVB3_CAMAC)
Solyc02g077570.3	4.30167	7.24336e-09	SL4.0ch02	40454953	40459799	+	MLO-like protein (AHRD V3.3 *** A0A1C9A1H9_SOLLC)
Solyc02g077580.1	3.35072	1.91589e-05	SL4.0ch02	40461379	40461810	+	Glutaredoxin-C9 (AHRD V3.3 *** A0A2G2XEH8_CAPBA)
Solyc02g077590.1	2.39346	8.36868e-59	SL4.0ch02	40466161	40466700	-	Homeobox-leucine zipper-like protein (AHRD V3.3 *-* Q3HRT1_PICGL)
Solyc02g077610.3	-3.81186	2.35559e-24	SL4.0ch02	40483346	40487516	-	NAC domain protein (AHRD V3.3 *** S5R952_9ROSA)
Solyc02g077630.3	1.15246	7.27712e-37	SL4.0ch02	40496095	40500144	-	Receptor-like protein kinase (AHRD V3.3 *** A0A2R6QLC9_ACTCH)
Solyc02g077670.3	-1.58448	1.83085e-64	SL4.0ch02	40547794	40551954	-	DnaJ-like protein (AHRD V3.3 *** Q9SP09_TOBAC)
Solyc02g077720.4	-1.22445	7.27249e-09	SL4.0ch02	40593682	40595116	+	Unknown protein
Solyc02g077790.1	-5.19326	1.18506e-178	SL4.0ch02	40633086	40633256	+	Unknown protein
Solyc02g077840.2	2.91225	8.18817e-13	SL4.0ch02	40673557	40674020	-	Ethylene-responsive transcription factor 4 (AHRD V3.3 *-* A0A2G3D5H4_CAPCH)
Solyc02g077920.4	-1.68567	1.56674e-87	SL4.0ch02	40728780	40731339	-	Colorless non-ripening
Solyc02g078010.4	1.09201	0.0062269	SL4.0ch02	40809098	40811174	-	transmembrane protein (AHRD V3.3 *** AT1G28250.1)
Solyc02g078030.3	-1.17273	8.42865e-35	SL4.0ch02	40827915	40828706	-	VQ motif-containing protein 4 (AHRD V3.3 *** A0A2G2XER5_CAPBA)
Solyc02g078040.3	2.34993	1.36447e-13	SL4.0ch02	40842394	40843535	-	Pistil-specific extensin-like protein (AHRD V3.3 *-* A0A2G3A881_CAPAN)
Solyc02g078160.3	-1.61533	5.95178e-45	SL4.0ch02	40919358	40921218	+	DUF506 domain-containing protein (AHRD V3.3 *** A0A1Q3CKJ0_CEPFO)
Solyc02g078210.3	1.41973	2.81874e-23	SL4.0ch02	40950423	40959684	+	Ubiquitin-conjugating enzyme (AHRD V3.3 *** A0A200QBL2_9MAGN)
Solyc02g078340.4	-1.47688	0.000686806	SL4.0ch02	41049571	41051969	+	Heat stress transcription factor B-2b (AHRD V3.3 *** A0A2G3D674_CAPCH)
Solyc02g078370.1	-3.63739	1.9968e-07	SL4.0ch02	41066613	41067557	+	anther-specific protein TA-29-like (AHRD V3.3 *** XP_004233830.1)
Solyc02g078380.3	-1.197	8.46898e-28	SL4.0ch02	41068146	41069600	-	Stem-specific protein TSJT1 (AHRD V3.3 *** A0A1U8FVZ0_CAPAN)
Solyc02g078400.3	-3.91851	0	SL4.0ch02	41075707	41083123	-	Allantoinase (AHRD V3.3 *** A0A2G3D677_CAPCH)
Solyc02g078450.3	-2.75232	8.10532e-08	SL4.0ch02	41103760	41105600	+	tetraspanin-19-like (AHRD V3.3 *** A0A2I4GWP3_9ROSI)
Solyc02g078460.3	-1.21499	1.04635e-55	SL4.0ch02	41105723	41110368	-	RING/U-box superfamily protein (AHRD V3.3 *** F4JAD0_ARATH)
Solyc02g078470.4	-1.52244	2.69969e-34	SL4.0ch02	41121452	41124869	+	Tetratricopeptide-like helical (AHRD V3.3 *-* A0A2U1KJF7_ARTAN)
Solyc02g078570.3	1.72422	3.68819e-57	SL4.0ch02	41218350	41220659	-	Epoxide hydrolase (AHRD V3.3 *** A0A2U1MDJ4_ARTAN)
Solyc02g078590.1	1.42878	5.42987e-34	SL4.0ch02	41235457	41236746	+	Alpha 1
Solyc02g078600.3	2.30437	0.0038664	SL4.0ch02	41238788	41241430	-	polyol monosaccharide transporter 1
Solyc02g078660.4	2.15594	8.6562e-10	SL4.0ch02	41307670	41312180	-	Hydroxyproline-rich glycoprotein family protein (AHRD V3.3 *-* A0A1P8AWR9_ARATH)
Solyc02g078720.4	1.59225	0.0112706	SL4.0ch02	41370746	41375651	+	multidrug resistance protein (AHRD V3.3 *** AT1G58007.4)
Solyc02g078760.1	1.53056	0.00194667	SL4.0ch02	41386977	41387738	-	hypothetical protein (AHRD V3.3 *** AT1G11125.1)
Solyc02g078870.1	1.26224	0.0475095	SL4.0ch02	41497281	41497433	+	BnaA08g25420D protein (AHRD V3.3 *** A0A078G8I6_BRANA)
Solyc02g078890.1	1.96075	6.33589e-05	SL4.0ch02	41511459	41511653	+	BnaA08g25420D protein (AHRD V3.3 *** A0A078G8I6_BRANA)
Solyc02g078950.4	1.00828	0.00140912	SL4.0ch02	41540859	41547085	-	Beta-galactosidase (AHRD V3.3 *** A0A2G3A8L8_CAPAN)
Solyc02g079010.4	-1.14451	2.19206e-05	SL4.0ch02	41618741	41620097	+	Cotton fiber expressed protein (AHRD V3.3 *** A0A109XNG5_GOSHI)
Solyc02g079030.3	-2.05646	6.32125e-11	SL4.0ch02	41636014	41643029	-	Sphingosine kinase (AHRD V3.3 *** A0A218NG31_TOBAC)
Solyc02g079040.3	-1.28628	3.73563e-30	SL4.0ch02	41646361	41653510	+	Calmodulin binding protein-like (AHRD V3.3 *** A0A200QI92_9MAGN)
Solyc02g079170.3	-1.308	3.05266e-13	SL4.0ch02	41764590	41770575	+	External alternative NAD(P)H-ubiquinone oxidoreductase B1
Solyc02g079220.4	2.5966	1.07919e-18	SL4.0ch02	41814355	41817906	+	Sugar transporter protein 1
Solyc02g079330.3	1.99113	1.08719e-25	SL4.0ch02	41912417	41915353	-	Equilibrative nucleotide transporter like (AHRD V3.3 *** A0A2R6QTM2_ACTCH)
Solyc02g079340.3	1.04189	4.93197e-05	SL4.0ch02	41922031	41924798	-	Unknown protein
Solyc02g079390.4	1.74244	3.78138e-14	SL4.0ch02	41952343	41954923	-	Protein PLANT CADMIUM RESISTANCE like (AHRD V3.3 *** A0A2R6QA13_ACTCH)
Solyc02g079500.4	3.74468	0	SL4.0ch02	42022814	42025349	-	Peroxidase (AHRD V3.3 *** M1C184_SOLTU)
Solyc02g079510.3	4.16354	1.98047e-142	SL4.0ch02	42027249	42029722	-	Peroxidase (AHRD V3.3 *** M1C184_SOLTU)
Solyc02g079530.4	-3.17319	2.08012e-09	SL4.0ch02	42046610	42050414	+	G-type lectin S-receptor-like serine/threonine-protein kinase (AHRD V3.3 *** A0A2G2VAF6_CAPBA)
Solyc02g079570.4	-1.40774	0.0317546	SL4.0ch02	42075597	42079498	+	G-type lectin S-receptor-like serine/threonine-protein kinase (AHRD V3.3 *** A0A2G3A8W8_CAPAN)
Solyc02g079700.1	-1.70415	1.15533e-13	SL4.0ch02	42152947	42153204	-	S-receptor kinase-like protein (AHRD V3.3 *-* Q39393_BRAOL)
Solyc02g079720.1	-5.13719	0.0067271	SL4.0ch02	42162870	42163193	+	Calcium-binding protein PBP1 (AHRD V3.3 *** A0A2G3D6J3_CAPCH)
Solyc02g079750.4	-1.86761	3.98779e-60	SL4.0ch02	42179568	42182135	+	Quinone reductase (AHRD V3.3 *** F8WQS4_NICBE)
Solyc02g079790.3	1.62233	3.64765e-11	SL4.0ch02	42219407	42220354	+	DUF538 domain-containing protein (AHRD V3.3 *** A0A1Q3D5N1_CEPFO)
Solyc02g079840.2	-3.1963	0.0220521	SL4.0ch02	42236222	42238798	+	Terpene synthase (AHRD V3.3 *** G5CV40_SOLLC)
Solyc02g079920.3	-2.66712	5.8319e-18	SL4.0ch02	42295832	42297962	-	Zinc finger
Solyc02g079930.3	-1.14554	4.94744e-29	SL4.0ch02	42300735	42304451	-	phosphosulfolactate synthase
Solyc02g079940.3	-2.51696	0.00492018	SL4.0ch02	42311917	42313343	+	Transmembrane protein
Solyc02g079980.3	1.96077	0.00893083	SL4.0ch02	42330357	42332805	-	Sulfite exporter TauE/SafE family protein 2 (AHRD V3.3 *** TAUE2_ARATH)
Solyc02g080040.4	-2.66668	5.09071e-28	SL4.0ch02	42358144	42360414	-	Cysteine-rich receptor-like protein kinase 29 (AHRD V3.3 *** A0A2G2XFA8_CAPBA)
Solyc02g080050.1	-1.6861	0.00398739	SL4.0ch02	42360688	42361149	-	Cysteine-rich receptor-like protein kinase (AHRD V3.3 *** A0A2K3NTV2_TRIPR)
Solyc02g080060.1	-1.90463	0.046929	SL4.0ch02	42363249	42364804	-	Cysteine-rich receptor-like protein kinase 29 (AHRD V3.3 *** A0A2G2XFA8_CAPBA)
Solyc02g080070.3	-1.58366	5.48406e-58	SL4.0ch02	42366334	42370546	-	Cysteine-rich receptor-like protein kinase 29 (AHRD V3.3 *** A0A2G2XFA8_CAPBA)
Solyc02g080080.3	-1.13368	2.63214e-11	SL4.0ch02	42375060	42378675	-	Cysteine-rich receptor-like protein kinase 29 (AHRD V3.3 *** A0A2G2XFA8_CAPBA)
Solyc02g080110.3	-1.21392	3.21442e-17	SL4.0ch02	42398853	42402369	+	transmembrane protein (AHRD V3.3 *** AT4G21215.2)
Solyc02g080160.4	2.1462	2.16656e-06	SL4.0ch02	42444522	42446427	-	Xyloglucan endotransglucosylase/hydrolase (AHRD V3.3 *** A0A2G2VBB5_CAPBA)
Solyc02g080180.1	-2.02433	2.17063e-05	SL4.0ch02	42458291	42459319	+	Oligosaccharyltransferase complex/magnesium transporter family protein (AHRD V3.3 *** AT1G61790.2)
Solyc02g080220.3	-2.79685	0.00315216	SL4.0ch02	42480817	42483316	+	Pectinesterase (AHRD V3.3 *** A0A2G2VBJ7_CAPBA)
Solyc02g080410.3	2.05904	4.68179e-05	SL4.0ch02	42622783	42623619	-	18.8 kDa class V heat shock protein (AHRD V3.3 *** A0A2G2VBF1_CAPBA)
Solyc02g080520.4	-1.49747	1.33422e-43	SL4.0ch02	42713946	42716601	-	Actin cytoskeleton-regulatory complex pan-like protein (AHRD V3.3 *** Q9LPT5_ARATH)
Solyc02g080890.3	-4.21757	6.24151e-55	SL4.0ch02	42977155	42979712	-	WRKY transcription factor 6
Solyc02g080950.3	1.0412	2.44676e-05	SL4.0ch02	43018711	43020972	+	Pentatricopeptide repeat-containing protein (AHRD V3.3 *** A0A2G2XFX2_CAPBA)
Solyc02g081120.4	3.27628	0.000360466	SL4.0ch02	43175431	43179388	+	class 1 knotted-like homeodomain protein
Solyc02g081190.4	1.29126	2.46612e-26	SL4.0ch02	43237037	43238746	+	1-aminocyclopropane-1-carboxylate oxidase 4
Solyc02g081220.3	-1.64629	0.0175869	SL4.0ch02	43249668	43249980	+	Reticuline oxidase-like protein (AHRD V3.3 *-* A0A1U8FLR4_CAPAN)
Solyc02g081300.3	-1.34737	8.30473e-06	SL4.0ch02	43301932	43306219	-	Sucrose synthase (AHRD V3.3 *** K4BA00_SOLLC)
Solyc02g081340.3	-4.53725	0.0460377	SL4.0ch02	43327302	43328660	+	Glutathione S-transferase (AHRD V3.3 *** E1AWJ7_CAPAN)
Solyc02g081360.4	-4.39751	0.000143848	SL4.0ch02	43342783	43345151	+	AMP-dependent synthetase/ligase (AHRD V3.3 *** A0A200PYF6_9MAGN)
Solyc02g081450.2	-1.94079	3.04089e-09	SL4.0ch02	43402945	43404230	-	Late embryogenesis abundant (LEA) hydroxyproline-rich glycoprotein family (AHRD V3.3 *-* Q9SLI0_ARATH)
Solyc02g081480.4	-1.39632	9.33e-17	SL4.0ch02	43420684	43422845	+	Receptor-like protein kinase (AHRD V3.3 *** A0A2K3NJB3_TRIPR)
Solyc02g081540.2	-2.66813	0.00383068	SL4.0ch02	43451451	43452086	-	hypothetical protein (AHRD V3.3 *** AT5G36960.1)
Solyc02g081570.4	1.14054	0.0105568	SL4.0ch02	43457775	43461894	-	YELLOW STRIPE like 8 (AHRD V3.3 *** A0A2U1PCK1_ARTAN)
Solyc02g081800.1	-3.90756	9.42986e-05	SL4.0ch02	43603882	43605177	+	HXXXD-type acyl-transferase family protein (AHRD V3.3 *** F4JBC7_ARATH)
Solyc02g081830.4	-3.26676	6.00824e-218	SL4.0ch02	43613930	43617822	-	Haloacid dehalogenase-like hydrolase (HAD) superfamily protein (AHRD V3.3 *** A0A2U1MTA1_ARTAN)
Solyc02g081890.4	1.3646	0.00108885	SL4.0ch02	43653156	43655028	-	Core-2/I-branching beta-16-N-acetylglucosaminyltransferase family protein (AHRD V3.3 *** B6ST68_MAIZE)
Solyc02g081970.4	-1.99307	1.53994e-57	SL4.0ch02	43708553	43712779	-	Vacuolar-sorting receptor 1 (AHRD V3.3 *** A0A1U8FV38_CAPAN)
Solyc02g082170.3	1.04796	0.000149505	SL4.0ch02	43867516	43868751	-	Purine permease (AHRD V3.3 *** A0A2P5EE53_TREOI)
Solyc02g082290.4	1.13917	1.33797e-06	SL4.0ch02	43985185	43997576	+	Histidine kinase-like ATPase domain
Solyc02g082420.3	-2.2282	2.02113e-64	SL4.0ch02	44108433	44109433	-	RING/U-box superfamily protein (AHRD V3.3 *** A0A2U1LI04_ARTAN)
Solyc02g082440.2	1.69959	0.0228962	SL4.0ch02	44124920	44136221	-	Unknown protein
Solyc02g082450.3	-1.89802	1.0064e-11	SL4.0ch02	44143438	44147670	+	Auxin efflux carrier (AHRD V3.3 *** A0A200PYL2_9MAGN)
Solyc02g082520.3	-4.40091	0.0148262	SL4.0ch02	44197671	44198932	+	Amino acid transporter (AHRD V3.3 *** A0A200PYH9_9MAGN)
Solyc02g082550.3	-1.06977	2.10277e-07	SL4.0ch02	44220013	44223378	+	Protein kinase - like protein (AHRD V3.3 *** O81783_ARATH)
Solyc02g082920.4	-2.75666	1.54324e-167	SL4.0ch02	44549857	44551014	+	acidic extracellular 26 kD chitinase
Solyc02g082930.3	-1.66685	3.52618e-40	SL4.0ch02	44553114	44554687	+	acidic extracellular 27 kD chitinase
Solyc02g083060.1	-1.08625	0.0461232	SL4.0ch02	44614936	44617070	-	Unknown protein
Solyc02g083130.4	-1.15791	6.6718e-19	SL4.0ch02	44639472	44643014	+	Regulator of Vps4 activity in the MVB pathway protein (AHRD V3.3 *** F4JNS8_ARATH)
Solyc02g083190.2	1.45338	0.000288784	SL4.0ch02	44680036	44681316	+	F-box family protein (AHRD V3.3 *** A0A2K3NMJ9_TRIPR)
Solyc02g083340.4	2.49508	7.31029e-48	SL4.0ch02	44778224	44786418	-	Phospholipase D (AHRD V3.3 *** K4BAK2_SOLLC)
Solyc02g083380.3	-1.60262	9.00815e-30	SL4.0ch02	44808390	44809193	+	Big1 (AHRD V3.3 *-* AT2G17710.1)
Solyc02g083470.3	1.06383	5.71101e-18	SL4.0ch02	44861652	44866373	-	pre-rRNA-processing protein esf1 (AHRD V3.3 *** A0A2I4FDA5_9ROSI)
Solyc02g083670.4	1.87854	3.70409e-17	SL4.0ch02	44980010	44986144	-	Histidine kinase 1 (AHRD V3.3 *** A0A2G3AA52_CAPAN)
Solyc02g083730.4	-1.42842	0.0175203	SL4.0ch02	45026080	45027526	-	Rhodanese-like domain (AHRD V3.3 *** A0A200RA82_9MAGN)
Solyc02g083790.4	-1.26809	2.2791e-06	SL4.0ch02	45060092	45062136	-	Thaumatin-like protein 1 (AHRD V3.3 *** A0A1U8FP59_CAPAN)
Solyc02g083840.1	-3.15018	0.00219619	SL4.0ch02	45106982	45107137	+	Unknown protein
Solyc02g083860.3	-3.91011	4.53165e-186	SL4.0ch02	45122808	45124818	-	2-oxoglutarate (2OG) and Fe(II)-dependent oxygenase superfamily protein (AHRD V3.3 *** A0A2U1QGX7_ARTAN)
Solyc02g083880.3	1.29553	7.07542e-13	SL4.0ch02	45138282	45138924	+	Gibberellin-regulated protein 3 (AHRD V3.3 *** A0A1U8FMR2_CAPAN)
Solyc02g083930.1	5.36577	2.94763e-18	SL4.0ch02	45176233	45176556	+	BnaCnng52580D protein (AHRD V3.3 *-* A0A078JGY5_BRANA)
Solyc02g083980.3	-1.26518	1.29469e-33	SL4.0ch02	45211713	45215998	+	Endoglucanase (AHRD V3.3 *** A0A2G3D7Z9_CAPCH)
Solyc02g084005.1	1.04803	0.000327713	SL4.0ch02	45235789	45236378	+	Auxin-responsive protein SAUR20 (AHRD V3.3 *** A0A1U8FSJ8_CAPAN)
Solyc02g084410.3	-3.02819	2.28705e-77	SL4.0ch02	45526267	45527663	+	Lactoylglutathione lyase (AHRD V3.3 *** A0A2K3LFU2_TRIPR)
Solyc02g084420.3	1.25556	3.86666e-08	SL4.0ch02	45530564	45532151	+	Zinc finger
Solyc02g084440.4	1.09801	2.25189e-33	SL4.0ch02	45534098	45536603	-	Fructose-bisphosphate aldolase (AHRD V3.3 *** A0A2G3AA97_CAPAN)
Solyc02g084600.4	1.54945	9.8084e-30	SL4.0ch02	45705316	45707924	-	Leucine-rich repeat receptor-like protein kinase family protein (AHRD V3.3 *-* A0A061DFG6_THECC)
Solyc02g084610.1	1.79992	5.79523e-14	SL4.0ch02	45711446	45712693	-	Leucine-rich repeat receptor-like protein kinase PXL2 (AHRD V3.3 *** A0A1J3GLI2_NOCCA)
Solyc02g084670.4	-2.11922	0.00200992	SL4.0ch02	45768294	45771752	-	S-adenosyl-L-methionine-dependent methyltransferases superfamily protein (AHRD V3.3 *** A0A2U1PWQ7_ARTAN)
Solyc02g084710.3	-1.36162	1.04687e-18	SL4.0ch02	45830560	45832243	+	Thioredoxin (AHRD V3.3 *** A0A1U8FW99_CAPAN)
Solyc02g084890.3	-1.8808	2.85308e-54	SL4.0ch02	45964634	45967186	-	Disease resistance RPP13-like protein 4 (AHRD V3.3 *** A0A2G2XGN6_CAPBA)
Solyc02g084950.3	-1.27176	1.84568e-24	SL4.0ch02	46000606	46003189	+	S-adenosyl-L-methionine-dependent methyltransferases superfamily protein (AHRD V3.3 *** A0A2U1KPI6_ARTAN)
Solyc02g084980.3	-4.35167	2.70425e-36	SL4.0ch02	46025626	46027231	-	Hexosyltransferase (AHRD V3.3 *** A0A2G2XGM6_CAPBA)
Solyc02g085010.1	-2.67456	2.39902e-17	SL4.0ch02	46056197	46056562	-	hypothetical protein (AHRD V3.3 *-* AT2G18210.1)
Solyc02g085170.4	-1.95415	1.75514e-07	SL4.0ch02	46166115	46171903	+	Sugar facilitator protein 10
Solyc02g085230.3	1.13746	4.13534e-07	SL4.0ch02	46207081	46219917	-	U3 small nucleolar RNA-associated protein 22 (AHRD V3.3 *** A0A1Y1I3P1_KLENI)
Solyc02g085320.1	-1.2961	2.23964e-10	SL4.0ch02	46261016	46261174	-	Unknown protein
Solyc02g085360.4	1.35283	4.75972e-07	SL4.0ch02	46295818	46300194	-	CYP90B3 mRNA for cytochrome P450
Solyc02g085380.3	1.98526	0.00139986	SL4.0ch02	46320423	46322558	+	Protein LIKE COV 2 (AHRD V3.3 *** A0A2G2ZPX7_CAPAN)
Solyc02g085500.4	-1.92699	2.7042e-15	SL4.0ch02	46380291	46382023	+	ovate
Solyc02g085590.4	-2.75468	0.0382981	SL4.0ch02	46431146	46433982	-	vicilin-like seed storage protein At2g18540 (AHRD V3.3 *-* A0A2I4F3W3_9ROSI)
Solyc02g085630.3	1.67769	0.00528021	SL4.0ch02	46475754	46477844	+	Homeobox-leucine zipper protein ATHB-21 (AHRD V3.3 *** A0A1U8FVX0_CAPAN)
Solyc02g085660.1	-1.84895	2.20724e-20	SL4.0ch02	46503363	46504835	-	Glycosyltransferase (AHRD V3.3 *** A0A2I4ENI5_9ROSI)
Solyc02g085710.4	-1.205	9.80798e-09	SL4.0ch02	46537243	46538361	+	Geranylgeranyl pyrophosphate synthase
Solyc02g085720.1	1.28095	0.000780936	SL4.0ch02	46539960	46541081	+	Geranylgeranyl pyrophosphate synthase
Solyc02g085830.4	-2.61724	5.35106e-46	SL4.0ch02	46637109	46638720	-	Regulator of Vps4 activity in the MVB pathway protein (AHRD V3.3 *-* Q9FX63_ARATH)
Solyc02g085910.4	-6.27423	1.45109e-165	SL4.0ch02	46705247	46706388	-	LOB domain-containing protein (AHRD V3.3 *** A0A2U1NKN8_ARTAN)
Solyc02g085933.1	2.41848	0.0422327	SL4.0ch02	46721046	46721814	-	Unknown protein
Solyc02g085950.4	5.27726	0.000276322	SL4.0ch02	46727868	46728893	+	cell wall protein X77373
Solyc02g085965.1	4.71716	0.00503351	SL4.0ch02	46761715	46765774	+	caffeoylshikimate esterase-like (AHRD V3.3 --* XP_004233711.1)
Solyc02g086120.2	-1.14985	0.00126095	SL4.0ch02	46902337	46903837	-	Unknown protein
Solyc02g086140.2	-1.61875	0.0373268	SL4.0ch02	46915472	46916157	-	homeobox Hox-B3-like protein (AHRD V3.3 *** AT1G67035.2)
Solyc02g086150.4	-1.09372	1.58231e-28	SL4.0ch02	46916622	46920459	-	Peptidyl-tRNA hydrolase (AHRD V3.3 *** A0A2U1PP71_ARTAN)
Solyc02g086180.4	-1.59178	2.0907e-06	SL4.0ch02	46939295	46941824	+	Delta(7)-sterol-C5(6)-desaturase (AHRD V3.3 *-* A0A1U8FPX0_CAPAN)
Solyc02g086270.4	-1.75685	5.10235e-36	SL4.0ch02	46993145	47002159	-	Protein kinase family protein (AHRD V3.3 *** A0A2U1MH78_ARTAN)
Solyc02g086300.4	-3.35992	1.78633e-84	SL4.0ch02	47008456	47010410	-	Class I glutamine amidotransferase-like superfamily protein (AHRD V3.3 *** A0A2U1KIC9_ARTAN)
Solyc02g086530.4	-3.22678	0.0140613	SL4.0ch02	47209794	47214051	-	Raffinose synthase (AHRD V3.3 *** G5DF09_9LAMI)
Solyc02g086670.4	-1.0317	1.58446e-34	SL4.0ch02	47332724	47339952	-	Shaggy-related protein kinase gamma (AHRD V3.3 *** A0A2G3D9D8_CAPCH)
Solyc02g086820.3	-4.51994	0.0354747	SL4.0ch02	47446615	47450066	+	chloroplast carbonic anhydrase
Solyc02g086840.3	-1.88953	0.0184565	SL4.0ch02	47456729	47459623	-	Tetratricopeptide repeat (TPR)-like superfamily protein (AHRD V3.3 *** A0A2U1LHI7_ARTAN)
Solyc02g086970.4	-1.54228	9.55894e-24	SL4.0ch02	47547770	47552694	-	Aldehyde dehydrogenase (AHRD V3.3 *** A0A2U1MUY7_ARTAN)
Solyc02g086990.4	1.01763	4.8285e-08	SL4.0ch02	47558297	47562215	-	Cyclic nucleotide-gated ion channel-like protein (AHRD V3.3 *** A0A2K3MW13_TRIPR)
Solyc02g087000.4	2.07525	9.94789e-53	SL4.0ch02	47571696	47577325	+	Potassium transporter (AHRD V3.3 *** A0A2G3AC18_CAPAN)
Solyc02g087030.1	-1.07467	0.000592695	SL4.0ch02	47588269	47588718	+	NHL domain protein (AHRD V3.3 *** A0A1P8BDM5_ARATH)
Solyc02g087110.3	-1.17826	2.6019e-46	SL4.0ch02	47630968	47636823	+	Alpha-dioxygenase (AHRD V3.3 *** Q5GQ66_PEA)
Solyc02g087350.3	-3.44657	9.15055e-127	SL4.0ch02	47803285	47804385	-	Hexosyltransferase (AHRD V3.3 *** A0A2G2XIE5_CAPBA)
Solyc02g087740.3	-2.69836	7.15747e-205	SL4.0ch02	48086480	48089362	+	Plant cysteine oxidase 2 (AHRD V3.3 *** A0A2G3AC71_CAPAN)
Solyc02g087800.3	1.39262	5.77165e-08	SL4.0ch02	48118814	48121129	+	Aldose 1-epimerase (AHRD V3.3 *** A0A1U8FRP0_CAPAN)
Solyc02g087830.4	2.18349	0.000796975	SL4.0ch02	48126340	48129198	-	Receptor-like protein kinase (AHRD V3.3 *** A0A2K3MR64_TRIPR)
Solyc02g087840.3	2.98634	7.66838e-29	SL4.0ch02	48132075	48133709	-	Leucine zipper
Solyc02g087870.3	2.36668	3.24374e-58	SL4.0ch02	48170768	48178471	-	ABC transporter (AHRD V3.3 *** A0A200QEZ6_9MAGN)
Solyc02g087890.4	-3.07753	5.0833e-46	SL4.0ch02	48187715	48188704	-	Unknown protein
Solyc02g088100.3	1.55911	3.45621e-65	SL4.0ch02	48322181	48324053	-	expansin precursor 5
Solyc02g088130.1	-1.63976	3.59919e-08	SL4.0ch02	48347402	48347551	-	transmembrane protein (AHRD V3.3 *** AT3G29034.1)
Solyc02g088190.4	-1.08759	1.32319e-09	SL4.0ch02	48386100	48388450	+	MYB transcription factor (AHRD V3.3 *-* A0A0U3IU11_MESCR)
Solyc02g088200.4	-1.06702	2.21107e-10	SL4.0ch02	48400246	48403279	-	Putative eukaryotic LigT (AHRD V3.3 *-* AT3G16230.2)
Solyc02g088210.3	-1.45627	0.000837206	SL4.0ch02	48405445	48410352	+	SPX domain-containing protein 4 (AHRD V3.3 *** A0A2G2V9B6_CAPBA)
Solyc02g088230.3	1.01843	9.43372e-06	SL4.0ch02	48422639	48426638	-	Phosphate transporter PHO1-like protein 9 (AHRD V3.3 *** A0A2G2V9D0_CAPBA)
Solyc02g088240.4	-1.20906	3.83584e-10	SL4.0ch02	48432486	48436646	-	Phosphate transporter PHO1-like protein 5 (AHRD V3.3 *** A0A2G3D9P2_CAPCH)
Solyc02g088270.3	-2.8502	4.45898e-51	SL4.0ch02	48448148	48449887	+	hypothetical protein (DUF1997) (AHRD V3.3 *** AT5G39530.1)
Solyc02g088450.4	-2.8815	0.00330078	SL4.0ch02	48588021	48592722	+	Unknown protein
Solyc02g088610.4	-1.39282	1.21006e-55	SL4.0ch02	48691924	48699037	-	LeHSP110/ClpB heat shock protein
Solyc02g088630.4	1.24295	4.55006e-17	SL4.0ch02	48703789	48708817	-	Hexosyltransferase (AHRD V3.3 *** A0A1U8FQ34_CAPAN)
Solyc02g088740.1	-1.26626	0.00196395	SL4.0ch02	48771414	48771707	+	hypothetical protein (AHRD V3.3 *** AT3G29370.1)
Solyc02g088950.3	2.2857	0.00036117	SL4.0ch02	48919354	48920933	+	DNA mismatch repair protein MLH3 (AHRD V3.3 *-* A0A2G2XFY3_CAPBA)
Solyc02g088953.1	1.07071	0.00391614	SL4.0ch02	48922678	48925997	+	MUTL protein homolog 3 (AHRD V3.3 --* AT4G35520.3)
Solyc02g088980.3	1.29191	0.0441465	SL4.0ch02	48946642	48948371	+	DNA mismatch repair protein MLH3 (AHRD V3.3 *-* A0A2G3A9Q9_CAPAN)
Solyc02g089040.3	3.69353	0.00122368	SL4.0ch02	48983849	48984075	+	Unknown protein
Solyc02g089050.4	1.56569	1.99705e-11	SL4.0ch02	48984063	48988479	-	protein LONGIFOLIA 1-like (AHRD V3.3 *** A0A2I4EBA4_9ROSI)
Solyc02g089065.1	1.17814	1.4559e-21	SL4.0ch02	49016965	49019025	+	Protein SPIRAL1 (AHRD V3.3 *** A0A1U8FPZ4_CAPAN)
Solyc02g089080.2	1.3367	1.78921e-17	SL4.0ch02	49029781	49032207	+	Protein RALF-like 27 (AHRD V3.3 --* A0A2G3D352_CAPCH)
Solyc02g089140.3	-5.55712	3.43682e-59	SL4.0ch02	49063520	49064301	+	B12D protein (AHRD V3.3 *** A0A2U1M961_ARTAN)
Solyc02g089150.4	-3.09246	1.90036e-296	SL4.0ch02	49068287	49070586	+	PI-PLC X domain-containing protein (AHRD V3.3 *** A0A1U8FSV1_CAPAN)
Solyc02g089160.3	-2.08047	8.56708e-135	SL4.0ch02	49090370	49093192	+	dwarf
Solyc02g089330.3	1.92812	0.0012265	SL4.0ch02	49230899	49233057	+	DNA-directed RNA polymerase (AHRD V3.3 *-* A0A2G3ABW1_CAPAN)
Solyc02g089350.3	-1.23918	4.27448e-13	SL4.0ch02	49244877	49246217	+	Gibberellin regulated protein (AHRD V3.3 *** A0A2U1PE48_ARTAN)
Solyc02g089420.1	1.99991	0.0221089	SL4.0ch02	49301674	49302216	+	Basic leucine zipper 43 (AHRD V3.3 *** A0A1U8FPR4_CAPAN)
Solyc02g089460.1	-1.34251	0.000259495	SL4.0ch02	49316431	49316736	-	protein GLUTAMINE DUMPER 6-like (AHRD V3.3 *** A0A2I4EB38_9ROSI)
Solyc02g089550.3	1.3692	1.44602e-14	SL4.0ch02	49376300	49380259	-	protein NSP-INTERACTING KINASE 1 (AHRD V3.3 *** A0A1U8FR57_CAPAN)
Solyc02g089620.3	1.56434	1.26878e-52	SL4.0ch02	49418489	49420765	-	proline dehydrogenase
Solyc02g089630.3	1.73518	4.98559e-161	SL4.0ch02	49421847	49424545	-	Proline dehydrogenase (AHRD V3.3 *** A0A2G2XIU2_CAPBA)
Solyc02g089640.3	-2.78684	7.11288e-163	SL4.0ch02	49433299	49436695	-	Cellulose-synthase-like C4 (AHRD V3.3 *** A0A2U1LSH2_ARTAN)
Solyc02g089650.3	-1.33618	5.09472e-06	SL4.0ch02	49448458	49450478	+	hypothetical protein (DUF1262) (AHRD V3.3 *** AT1G13520.1)
Solyc02g089660.2	-3.04877	1.72736e-25	SL4.0ch02	49455880	49456074	-	hypothetical protein (AHRD V3.3 *** AT3G19660.1)
Solyc02g089730.1	-2.33179	3.23392e-12	SL4.0ch02	49507191	49509299	+	Endo-1
Solyc02g089780.3	-3.00393	1.70079e-169	SL4.0ch02	49519591	49524875	+	dihydroflavonol 4-reductase/flavanone protein (AHRD V3.3 *-* AT3G02420.2)
Solyc02g089840.3	1.04069	2.37403e-10	SL4.0ch02	49593382	49594415	+	Calcium uniporter protein 2
Solyc02g089890.4	-1.04779	1.34522e-09	SL4.0ch02	49616766	49625226	-	PQ-loop repeat family protein / transmembrane family protein (AHRD V3.3 *** Q94AH7_ARATH)
Solyc02g089950.2	2.03977	0.00019119	SL4.0ch02	49678721	49683029	-	BTB/POZ domain-containing protein (AHRD V3.3 *** A0A2G3D909_CAPCH)
Solyc02g089960.3	-1.09186	0.0208657	SL4.0ch02	49686248	49687398	+	transmembrane family 220 helix protein (AHRD V3.3 *** AT2G23755.1)
Solyc02g089990.1	-3.26047	2.03112e-34	SL4.0ch02	49719657	49720142	-	HTH-type transcriptional regulator (AHRD V3.3 *** A0A2P5FXV7_TREOI)
Solyc02g090070.3	1.05897	2.9237e-19	SL4.0ch02	49756107	49758919	-	BTB/POZ domain-containing protein (AHRD V3.3 *** A0A2G3D8Z6_CAPCH)
Solyc02g090120.1	-3.91349	1.10368e-170	SL4.0ch02	49786497	49786757	-	hypothetical protein (AHRD V3.3 -** AT5G66985.1)
Solyc02g090210.3	-4.64651	0.0295919	SL4.0ch02	49877311	49879558	+	GDSL esterase/lipase (AHRD V3.3 *** A0A2G3D8U2_CAPCH)
Solyc02g090340.2	3.60819	1.7228e-82	SL4.0ch02	49945032	49947262	-	Geraniol 8-hydroxylase (AHRD V3.3 *** A0A2G2XIM9_CAPBA)
Solyc02g090350.4	1.92015	7.30987e-58	SL4.0ch02	49954615	49956605	-	Geraniol 8-hydroxylase (AHRD V3.3 *** A0A2G2XIM9_CAPBA)
Solyc02g090370.4	-2.14687	0.00312411	SL4.0ch02	49969538	49971428	+	Reticulon-like protein (AHRD V3.3 *** A0A2G3ABJ1_CAPAN)
Solyc02g090430.3	1.87246	6.81572e-20	SL4.0ch02	50032816	50037885	+	MAP kinase kinase kinase 20
Solyc02g090500.3	1.42759	0.0197162	SL4.0ch02	50080115	50083063	+	protein SUPPRESSOR OF QUENCHING 1
Solyc02g090510.3	1.45551	7.0587e-05	SL4.0ch02	50092851	50098212	+	CDPK-related protein kinase (AHRD V3.3 *** A0A2G3D8R0_CAPCH)
Solyc02g090560.3	-2.80248	5.34287e-09	SL4.0ch02	50138701	50141637	-	Calcium-transporting ATPase (AHRD V3.3 *** A0A200RBT6_9MAGN)
Solyc02g090620.3	1.63565	7.34729e-12	SL4.0ch02	50205803	50209337	-	P-loop containing nucleoside triphosphate hydrolases superfamily protein (AHRD V3.3 *** F4JKP9_ARATH)
Solyc02g090640.4	-1.13577	0.0154811	SL4.0ch02	50224719	50225519	+	Patatin (AHRD V3.3 *-* A0A1U8FQW0_CAPAN)
Solyc02g090680.3	1.94762	2.10461e-17	SL4.0ch02	50261346	50262782	+	Cyclin-dependent kinase inhibitor (AHRD V3.3 *** A0A2G3D8Q2_CAPCH)
Solyc02g090870.1	1.26653	5.75482e-17	SL4.0ch02	50397360	50398568	+	hypothetical protein (AHRD V3.3 *** AT5G67020.1)
Solyc02g090900.3	1.03649	1.25988e-06	SL4.0ch02	50422118	50425363	+	Remorin (AHRD V3.3 *** A0A200QZA9_9MAGN)
Solyc02g090930.3	2.53711	2.65711e-27	SL4.0ch02	50437961	50442388	-	Lipase (AHRD V3.3 *** A0A200QYW4_9MAGN)
Solyc02g090970.1	-3.56138	3.23133e-08	SL4.0ch02	50464044	50465126	+	MAP kinase kinase kinase 21
Solyc02g090980.1	-3.41752	0.000128388	SL4.0ch02	50472358	50473425	+	MAP kinase kinase kinase 22
Solyc02g090990.1	-2.80324	0.000570736	SL4.0ch02	50480414	50481484	+	MAP kinase kinase kinase 23
Solyc02g091080.2	-2.88674	2.85965e-08	SL4.0ch02	50535133	50537466	-	Protein DETOXIFICATION (AHRD V3.3 *** A0A2I4FHE6_9ROSI)
Solyc02g091180.1	-5.01268	3.83971e-110	SL4.0ch02	50605616	50606116	+	DUF4228 domain-containing protein (AHRD V3.3 *** A0A1Q3D1C5_CEPFO)
Solyc02g091250.1	-1.50136	9.25254e-07	SL4.0ch02	50650329	50650721	-	Mediator of RNA polymerase II transcription subunit (AHRD V3.3 *** Q9ZU37_ARATH)
Solyc02g091380.1	-3.62763	1.31991e-18	SL4.0ch02	50725551	50725868	-	transmembrane protein (AHRD V3.3 *** AT1G49000.1)
Solyc02g091390.3	-4.64651	0.0295919	SL4.0ch02	50727032	50727653	-	cold-regulated protein (AHRD V3.3 *** AT3G03341.1)
Solyc02g091500.1	-1.78621	2.33621e-44	SL4.0ch02	50819033	50819503	+	Calcium-dependent protein kinase (AHRD V3.3 *-* CDPK_DAUCA)
Solyc02g091535.1	-4.93743	0.0107789	SL4.0ch02	50842246	50842958	+	mRNA
Solyc02g091560.3	1.08592	4.70515e-57	SL4.0ch02	50860740	50867832	+	Serine hydroxymethyltransferase (AHRD V3.3 *** A0A2G3D8E3_CAPCH)
Solyc02g091590.4	-3.92539	3.3782e-10	SL4.0ch02	50888757	50894848	-	symbiosis receptor-like kinase (SYMRK)
Solyc02g091650.4	-2.79744	2.1733e-22	SL4.0ch02	50932722	50937262	+	Glycine-rich domain-containing protein 2 (AHRD V3.3 *** A0A2G2XGW0_CAPBA)
Solyc02g091700.3	-1.27355	1.13237e-42	SL4.0ch02	50974332	50976862	-	Hydroxyproline-rich glycoprotein (AHRD V3.3 *** A0A2K3L507_TRIPR)
Solyc02g091780.1	-1.04478	0.000170503	SL4.0ch02	51037207	51044475	+	Kinesin-like protein (AHRD V3.3 *** A0A2G3AAZ8_CAPAN)
Solyc02g091850.1	-3.54669	1.08364e-30	SL4.0ch02	51123563	51123712	+	Unknown protein
Solyc02g091860.3	1.68138	2.32625e-31	SL4.0ch02	51137176	51142035	+	Receptor kinase (AHRD V3.3 *** D9IAP8_GOSHI)
Solyc02g091920.3	4.95576	2.89449e-49	SL4.0ch02	51168564	51170441	+	xyloglucan endotransglucosylase-hydrolase 7
Solyc02g091930.3	1.42094	6.30905e-28	SL4.0ch02	51185040	51186515	-	Homeobox-leucine zipper protein HOX27 (AHRD V3.3 *** A0A2G3D8F8_CAPCH)
Solyc02g092000.3	1.04265	8.92937e-28	SL4.0ch02	51254554	51259474	-	transmembrane protein (AHRD V3.3 *** AT3G49720.3)
Solyc02g092020.3	4.41171	0.000733437	SL4.0ch02	51272061	51273287	+	F-box protein SKIP23-like (AHRD V3.3 *** A0A2I4GFL5_9ROSI)
Solyc02g092110.3	-3.15163	6.75738e-44	SL4.0ch02	51357847	51358528	+	Phytosulfokines 3 (AHRD V3.3 *** A0A2I0WHI7_9ASPA)
Solyc02g092120.3	-4.79612	4.20028e-17	SL4.0ch02	51361069	51361653	+	phytosulfokines-like (AHRD V3.3 *** A0A2I4HMI7_9ROSI)
Solyc02g092140.1	-1.12788	1.33381e-10	SL4.0ch02	51366343	51367596	-	PHLOEM 2-LIKE A10 protein (AHRD V3.3 *** A0A2K3MSF3_TRIPR)
Solyc02g092150.3	-1.75847	2.07395e-50	SL4.0ch02	51373421	51377620	+	ACT domain-containing protein (AHRD V3.3 *** A0A1Q3APQ4_CEPFO)
Solyc02g092220.1	2.77782	7.25574e-22	SL4.0ch02	51406406	51406663	+	Unknown protein
Solyc02g092240.3	-1.24803	3.96916e-11	SL4.0ch02	51423234	51426381	+	D-ribose-binding periplasmic protein (AHRD V3.3 *** AT5G50090.2)
Solyc02g092250.3	-2.74898	5.22378e-22	SL4.0ch02	51427719	51429828	-	Cytochrome (AHRD V3.3 *** A0A2G3ABE0_CAPAN)
Solyc02g092370.1	4.05671	0.00260752	SL4.0ch02	51491245	51492768	-	Transcription factor GRAS (AHRD V3.3 *** A0A200QN05_9MAGN)
Solyc02g092450.3	-2.23074	0.00131474	SL4.0ch02	51535398	51540111	+	Calcium-transporting ATPase (AHRD V3.3 *** A0A2G2XH12_CAPBA)
Solyc02g092530.4	1.19703	8.5172e-22	SL4.0ch02	51645785	51651168	-	Acetamidase/Formamidase (AHRD V3.3 *** A0A200R348_9MAGN)
Solyc02g092550.3	1.06445	0.00538521	SL4.0ch02	51655282	51656445	+	LOB domain-containing protein 38 (AHRD V3.3 *** A0A2G2XGY4_CAPBA)
Solyc02g092580.3	-1.70622	5.8908e-05	SL4.0ch02	51677588	51680129	-	Peroxidase (AHRD V3.3 *** K4BD54_SOLLC)
Solyc02g092600.3	-1.13567	6.72318e-11	SL4.0ch02	51698932	51701146	-	BTB/POZ domain-containing protein (AHRD V3.3 *-* A0A1U8FWX7_CAPAN)
Solyc02g092783.1	-2.09342	0.00464831	SL4.0ch02	51802083	51805320	-	ARM-repeat/Tetratricopeptide repeat (TPR)-like protein (AHRD V3.3 *** A0A1P8BFL1_ARATH)
Solyc02g092840.1	1.17245	1.54512e-24	SL4.0ch02	51866463	51868007	+	Xyloglucan galactosyltransferase KATAMARI1 (AHRD V3.3 *** A0A2K3L4H3_TRIPR)
Solyc02g092870.2	-2.22214	2.6785e-55	SL4.0ch02	51878338	51882958	-	Nucleolar-like protein (AHRD V3.3 *** F4J3H8_ARATH)
Solyc02g092930.1	-1.99055	9.23423e-89	SL4.0ch02	51933868	51934953	-	R2R3MYB transcription factor 44
Solyc02g092970.3	1.38776	3.26422e-05	SL4.0ch02	51977014	51978015	+	ADP-ribosylation factor (AHRD V3.3 *** A0A2U1LV56_ARTAN)
Solyc02g093100.3	1.06498	3.70412e-07	SL4.0ch02	52078938	52082506	+	Leucine-rich repeat protein kinase family protein (AHRD V3.3 *** A0A2U1N4I0_ARTAN)
Solyc02g093150.3	1.43276	1.253e-32	SL4.0ch02	52133533	52136558	+	APETALA2c
Solyc02g093230.4	-2.69843	7.94878e-18	SL4.0ch02	52217703	52219087	-	Caffeoyl-CoA O-methyltransferase (AHRD V3.3 *** A0A1U8FPA5_CAPAN)
Solyc02g093250.3	-3.01035	0.000938774	SL4.0ch02	52228322	52229678	-	Caffeoyl-CoA O-methyltransferase (AHRD V3.3 *** A0A1U8FPA5_CAPAN)
Solyc02g093420.4	-1.19149	1.7619e-06	SL4.0ch02	52351006	52354299	+	NAC domain-containing protein 10 (AHRD V3.3 *** A0A2G3ACK5_CAPAN)
Solyc02g093430.3	-2.12481	8.97275e-79	SL4.0ch02	52355324	52357811	-	Beta-1
Solyc02g093520.3	-1.18985	6.8457e-60	SL4.0ch02	52417982	52422105	+	E3 ubiquitin-protein ligase RGLG2-like (AHRD V3.3 *** A0A2I4E6G4_9ROSI)
Solyc02g093600.3	-1.40713	1.2818e-19	SL4.0ch02	52457978	52458922	+	Class I heat shock protein (AHRD V3.3 *** A0A2K3K1J3_TRIPR)
Solyc02g093610.3	5.3085	9.91257e-06	SL4.0ch02	52463103	52464220	-	BAG family molecular chaperone regulator 2-like (AHRD V3.3 *** A0A2I4HMN0_9ROSI)
Solyc02g093720.3	1.02945	0.0437602	SL4.0ch02	52556302	52560088	-	TPX2 (Targeting protein for Xklp2) protein family (AHRD V3.3 *-* F4J761_ARATH)
Solyc02g093750.3	-1.0026	1.32217e-10	SL4.0ch02	52574787	52577040	+	C3H4 type zinc finger protein (DUF23) (AHRD V3.3 *** Q9FM26_ARATH)
Solyc02g093910.3	-3.2105	1.0282e-168	SL4.0ch02	52698395	52701348	+	Kelch repeat-containing protein (AHRD V3.3 *** A0A2G3DAA9_CAPCH)
Solyc02g094000.1	-5.09931	4.45887e-132	SL4.0ch02	52758115	52758540	+	EF_hand_5 domain-containing protein/EF_hand_6 domain-containing protein (AHRD V3.3 *** A0A1Q3B940_CEPFO)
Solyc02g094040.3	-1.31137	0.0442912	SL4.0ch02	52779632	52782843	+	Lipase (AHRD V3.3 *** A0A2G3DA77_CAPCH)
Solyc02g094240.1	2.86537	3.68079e-07	SL4.0ch02	52928502	52928879	-	Unknown protein
Solyc02g094330.3	1.23451	4.4035e-07	SL4.0ch02	52979974	52981402	-	Pollen Ole e 1 allergen and extensin family protein (AHRD V3.3 *** F4JEV5_ARATH)
Solyc02g094400.4	-1.39361	2.47699e-57	SL4.0ch02	53024423	53026440	+	Glycerophosphodiester phosphodiesterase GDPD2 (AHRD V3.3 *** A0A2G3DA15_CAPCH)
Solyc02g094860.3	6.89246	1.39359e-07	SL4.0ch02	46688905	46691801	+	Cytochrome P450 (AHRD V3.3 *** A0A2U1LMY2_ARTAN)
Solyc02g150126.1	-1.12072	0.000161358	SL4.0ch02	34972930	34976503	-	Unknown protein
Solyc02g150141.1	-1.26343	1.21002e-14	SL4.0ch02	47254596	47256328	+	Cytochrome c oxidase subunit 5C (AHRD V3.3 *** A0A2G3ABW9_CAPAN)
Solyc02g150145.1	1.99181	3.46272e-06	SL4.0ch02	48959441	48959750	+	DNA mismatch repair protein MLH3 isoform X1 (AHRD V3.3 --* XP_010316472.1)
Solyc03g005020.3	-1.79523	2.84849e-71	SL4.0ch03	42702	45458	-	Lipase (AHRD V3.3 *** A0A2G2WWE2_CAPBA)
Solyc03g005030.3	-1.04305	8.56006e-20	SL4.0ch03	48518	51321	-	hypothetical protein (AHRD V3.3 *-* AT3G01860.1)
Solyc03g005280.4	3.13892	0.0179679	SL4.0ch03	172785	176531	-	Aspartic proteinase A1 (AHRD V3.3 *** A0A2G3CJM2_CAPCH)
Solyc03g005420.2	2.20214	7.48434e-05	SL4.0ch03	301162	303341	+	Flotillin-like protein 2 (AHRD V3.3 *** A0A1U8GRB6_CAPAN)
Solyc03g005480.4	-1.50927	1.54086e-08	SL4.0ch03	378062	382391	+	WAT1-related protein (AHRD V3.3 *** K4BDX2_SOLLC)
Solyc03g005570.3	-3.71968	8.64921e-07	SL4.0ch03	423490	425683	+	Myb-related transcription factor LBM2 (AHRD V3.3 *** Q9SLT1_TOBAC)
Solyc03g005580.2	9.41316	4.65913e-14	SL4.0ch03	425858	428800	-	Seed storage protein (AHRD V3.3 *** Q2TPW5_9ROSI)
Solyc03g005820.3	2.8623	4.27569e-06	SL4.0ch03	557847	562472	-	Purine permease (AHRD V3.3 *** A0A2U1LZ77_ARTAN)
Solyc03g006010.3	-1.12834	8.27776e-24	SL4.0ch03	687662	690799	+	calcium/calcium/calmodulin-dependent Serine/Threonine-kinase (AHRD V3.3 *** AT2G47010.2)
Solyc03g006030.4	1.13237	0.000120015	SL4.0ch03	715561	719810	-	LRR receptor-like serine/threonine-protein kinase EFR (AHRD V3.3 *** A0A1U8GGG3_CAPAN)
Solyc03g006100.4	1.37538	5.68508e-18	SL4.0ch03	788398	792029	+	LRR receptor-like serine/threonine-protein kinase EFR (AHRD V3.3 *** A0A1U8GGG3_CAPAN)
Solyc03g006220.4	7.36769	3.54914e-08	SL4.0ch03	862640	868032	+	Protein trichome birefringence-like 39 (AHRD V3.3 *-* A0A2G3CK39_CAPCH)
Solyc03g006240.3	1.67573	0.0346151	SL4.0ch03	872541	876358	-	GDSL esterase/lipase (AHRD V3.3 *** A0A2G2ZLG9_CAPAN)
Solyc03g006250.2	1.72575	6.23067e-65	SL4.0ch03	877389	882122	-	GDSL esterase/lipase (AHRD V3.3 *** A0A1U8GGV5_CAPAN)
Solyc03g006260.4	-2.81428	3.25317e-45	SL4.0ch03	892567	898987	-	Calcium-binding EF-hand family protein (AHRD V3.3 *-* A0A2U1MZJ3_ARTAN)
Solyc03g006360.3	2.51864	0.00373552	SL4.0ch03	970401	972867	+	Auxin-repressed protein (AHRD V3.3 *** A9YSI8_TOBAC)
Solyc03g006410.3	6.40915	2.36981e-06	SL4.0ch03	1021357	1024093	+	PDDEXK-like protein (AHRD V3.3 *** A0A2U1QIN2_ARTAN)
Solyc03g006540.3	4.12672	0.0152142	SL4.0ch03	1150177	1151222	-	hypothetical protein (AHRD V3.3 *** AT2G01755.2)
Solyc03g006600.1	1.35685	0.00181823	SL4.0ch03	1218063	1219082	-	hypothetical protein (AHRD V3.3 *** AT1G11125.1)
Solyc03g006630.3	-1.01801	3.56726e-10	SL4.0ch03	1237276	1243776	-	Sphingosine kinase 1 (AHRD V3.3 *** A0A2G2WVZ4_CAPBA)
Solyc03g006740.3	4.55687	2.73321e-05	SL4.0ch03	1327577	1327993	+	NBS-LRR resistance protein (AHRD V3.3 *-* A0A2K3NU03_TRIPR)
Solyc03g006750.1	2.60107	3.30265e-06	SL4.0ch03	1328172	1328864	+	NBS-LRR disease resistance-like protein (AHRD V3.3 *** Q2LED2_9ROSI)
Solyc03g006760.4	2.37506	1.90095e-24	SL4.0ch03	1328909	1331452	+	NBS-LRR resistance protein (AHRD V3.3 *** A0A2K3PMF0_TRIPR)
Solyc03g006900.2	3.24796	0.0335914	SL4.0ch03	1476468	1479760	+	Protein kinase superfamily protein (AHRD V3.3 *** AT5G51800.1)
Solyc03g006910.3	3.32886	2.935e-08	SL4.0ch03	1508704	1510580	-	bHLH transcription factor 019
Solyc03g007170.3	1.01285	7.54882e-15	SL4.0ch03	1775626	1780036	-	Peptidylprolyl isomerase (AHRD V3.3 *** A0A2G2X6E0_CAPBA)
Solyc03g007180.1	1.08297	4.72813e-13	SL4.0ch03	1787580	1789847	+	hypothetical protein (AHRD V3.3 *** AT1G62870.1)
Solyc03g007230.4	-1.34568	4.52916e-27	SL4.0ch03	1824095	1826684	+	Protein phosphatase 2C (AHRD V3.3 *** A0A2U1KYU0_ARTAN)
Solyc03g007290.4	-2.0949	4.08849e-05	SL4.0ch03	1890028	1892210	+	Trehalose 6-phosphate phosphatase (AHRD V3.3 *** A0A1U8G6V5_CAPAN)
Solyc03g007310.3	-1.14137	1.00874e-26	SL4.0ch03	1904203	1907370	+	Abscisic acid receptor PYL8 (AHRD V3.3 *** A0A2G3CWW8_CAPCH)
Solyc03g007360.3	2.0128	2.98983e-07	SL4.0ch03	1940694	1942603	-	Bidirectional sugar transporter SWEET (AHRD V3.3 *** A0A142DVG4_SOLTU)
Solyc03g007400.2	-1.78261	4.51535e-08	SL4.0ch03	1971885	1974450	+	Unknown protein
Solyc03g007430.3	-1.35174	9.95147e-45	SL4.0ch03	1998703	2007064	-	Mitochondrial carrier protein MTM1 (AHRD V3.3 *** A0A2G2X7K2_CAPBA)
Solyc03g007460.3	-2.09523	2.98211e-10	SL4.0ch03	2043334	2044524	-	Solanum lycopersicum Cytokinin Response Factor 4
Solyc03g007485.1	1.55586	0.00434149	SL4.0ch03	2084874	2088474	-	Leucine-rich repeat protein kinase family protein (AHRD V3.3 *** A0A061G0Q5_THECC)
Solyc03g007700.1	1.6449	0.000651122	SL4.0ch03	2256575	2257498	+	membrane-associated kinase regulator (AHRD V3.3 *** AT5G52870.1)
Solyc03g007760.3	2.76653	8.83732e-35	SL4.0ch03	2307046	2314713	-	P-loop containing nucleoside triphosphate hydrolases superfamily protein (AHRD V3.3 *** F4JKF8_ARATH)
Solyc03g007820.3	-1.1633	0.000921002	SL4.0ch03	2403827	2405415	+	Unknown protein
Solyc03g007830.3	-1.34447	1.00596e-18	SL4.0ch03	2405270	2407768	-	CURVATURE THYLAKOID chloroplastic (AHRD V3.3 *-* A0A2P6VPW9_9CHLO)
Solyc03g007850.1	1.07707	2.49262e-09	SL4.0ch03	2414510	2416531	-	Crooked neck-like protein 1 (AHRD V3.3 *** A0A2G2Y8B4_CAPAN)
Solyc03g007890.3	-2.03061	1.51897e-175	SL4.0ch03	2435796	2439035	-	class 2 small heat shock protein Le-HSP17.6
Solyc03g007930.4	1.69743	1.11845e-08	SL4.0ch03	2457855	2458807	+	Unknown protein
Solyc03g007940.4	2.57795	9.90154e-16	SL4.0ch03	2458267	2460971	-	Pectin lyase-like superfamily protein (AHRD V3.3 *** O81746_ARATH)
Solyc03g007950.3	-3.68835	0.00333915	SL4.0ch03	2463976	2466846	-	Pectin lyase-like superfamily protein (AHRD V3.3 *** O81746_ARATH)
Solyc03g013305.1	1.492	0.0470865	SL4.0ch03	41411854	41413024	+	Transposon-like protein (AHRD V3.3 *-* A2I5F1_BETVU)
Solyc03g013340.3	5.62491	5.62787e-20	SL4.0ch03	41043215	41050841	+	NOD26-like intrinsic protein 2.1
Solyc03g019680.3	1.25547	7.09791e-28	SL4.0ch03	55921068	55927318	+	CBS domain containing protein (AHRD V3.3 *** B6U1W0_MAIZE)
Solyc03g019710.3	-1.12927	6.05918e-06	SL4.0ch03	55900447	55904325	-	LETDR8
Solyc03g019760.4	1.111	6.74993e-24	SL4.0ch03	55864577	55868739	+	ABC transporter G family member 11 (AHRD V3.3 *** A0A2G3AW36_CAPCH)
Solyc03g019790.3	3.84057	1.20067e-86	SL4.0ch03	55835495	55841304	+	alpha-galactosidase
Solyc03g019890.3	1.16429	1.33677e-09	SL4.0ch03	55766086	55775708	-	beta-galactosidase 7
Solyc03g020010.1	-7.18139	2.97021e-07	SL4.0ch03	55687454	55688071	-	Lemir (AHRD V3.3 *** O48625_SOLLC)
Solyc03g020050.3	5.45584	0.000159215	SL4.0ch03	55639035	55639997	+	VIROID-INDUCIBLE PROTEINASE INHIBITOR II
Solyc03g020060.3	3.43366	7.08906e-117	SL4.0ch03	55636048	55637126	+	Proteinase inhibitor type-2 (AHRD V3.3 *** A0A2G2V3L6_CAPBA)
Solyc03g020070.4	6.07456	8.37736e-06	SL4.0ch03	55629717	55630787	+	Proteinase inhibitor type-2 (AHRD V3.3 *** A0A2G2XU31_CAPAN)
Solyc03g020080.4	5.31451	0.00134498	SL4.0ch03	55623335	55624616	+	Proteinase inhibitor type-2 (AHRD V3.3 *** A0A2G2XU31_CAPAN)
Solyc03g025320.4	2.12221	6.58226e-115	SL4.0ch03	2737253	2740321	-	HXXXD-type acyl-transferase family protein (AHRD V3.3 *** A0A2U1MK89_ARTAN)
Solyc03g025580.1	2.56698	0.000144319	SL4.0ch03	2950888	2954326	+	Pectin acetylesterase (AHRD V3.3 *** K4BF31_SOLLC)
Solyc03g025670.3	-5.17756	6.2087e-19	SL4.0ch03	3093633	3095081	+	PAR1 (AHRD V3.3 *** A0A2U1P9T7_ARTAN)
Solyc03g025820.3	1.71919	0.000467733	SL4.0ch03	3198336	3208315	+	shortage in chiasmata 1 (AHRD V3.3 *** AT5G52290.1)
Solyc03g025870.3	2.97931	1.87248e-12	SL4.0ch03	3243677	3246532	-	R2R3MYB transcription factor 19
Solyc03g025960.1	-2.67943	5.41624e-30	SL4.0ch03	3374293	3374493	+	Unknown protein
Solyc03g025970.3	-1.11441	2.12026e-28	SL4.0ch03	3381260	3387208	+	Methyl-CpG binding domain protein (AHRD V3.3 *-* A0A2K3NPJ5_TRIPR)
Solyc03g026050.3	2.7999	0.00237004	SL4.0ch03	3442049	3443000	+	Terminal flower 1 (AHRD V3.3 *** F7J0V7_GENTR)
Solyc03g026070.4	1.06581	0.000118369	SL4.0ch03	3461959	3466620	-	Homeobox-leucine zipper protein ROC5 (AHRD V3.3 *** A0A2G2X6G6_CAPBA)
Solyc03g026210.4	1.06035	5.57729e-10	SL4.0ch03	3592715	3596845	-	Dihydrodipicolinate reductase-like protein (AHRD V3.3 *** A0A0F7GZT6_9ROSI)
Solyc03g026260.3	-1.12363	1.31978e-15	SL4.0ch03	3689190	3692210	-	TraB family protein (AHRD V3.3 *** A0A2U1PQE1_ARTAN)
Solyc03g026270.3	-4.00496	6.15167e-39	SL4.0ch03	3699231	3699848	+	CRT binding factor 3 (AHRD V3.3 *** B3TPP7_SOLPI)
Solyc03g026280.3	-5.43069	6.02543e-89	SL4.0ch03	3702349	3703245	+	C-repeat binding factor 1
Solyc03g026330.4	-1.75011	6.68272e-05	SL4.0ch03	3755248	3755967	-	ATP-dependent Clp protease ATP-binding subunit (AHRD V3.3 *-* AT5G62140.1)
Solyc03g026370.1	-1.01952	1.12972e-05	SL4.0ch03	3792269	3792604	+	Peptidoglycan-binding LysM domain-containing protein (AHRD V3.3 *** A0A2U1MKY7_ARTAN)
Solyc03g031430.1	-2.04633	2.47805e-30	SL4.0ch03	3899081	3899809	+	urease accessory protein F
Solyc03g031440.4	-2.56526	1.31102e-31	SL4.0ch03	3899960	3900609	+	NAD(P)H dehydrogenase (Quinone) (AHRD V3.3 *** A0A2G2XZH4_CAPAN)
Solyc03g031630.3	-2.56035	5.20607e-06	SL4.0ch03	4014654	4015487	+	Calcium-binding EF-hand family protein-like (AHRD V3.3 *** Q6ZFI7_ORYSJ)
Solyc03g031800.3	1.69317	1.30827e-07	SL4.0ch03	4191023	4193203	+	Xyloglucan endotransglucosylase/hydrolase (AHRD V3.3 *** A0A2G2WX11_CAPBA)
Solyc03g031830.1	-4.7404	4.86034e-15	SL4.0ch03	4215273	4216010	+	RING/U-box superfamily protein (AHRD V3.3 *** Q8GXD8_ARATH)
Solyc03g031850.1	-1.03692	2.19046e-13	SL4.0ch03	4223162	4224244	-	PC-Esterase (AHRD V3.3 *** A0A200Q0Q5_9MAGN)
Solyc03g031860.3	-3.06903	0	SL4.0ch03	4234654	4238638	+	Phytoene synthase 1
Solyc03g031880.3	-1.98601	8.46456e-08	SL4.0ch03	4250682	4255502	-	Lysine-specific histone demethylase 1 (AHRD V3.3 *** B6SV76_MAIZE)
Solyc03g031890.3	-1.41241	1.22693e-42	SL4.0ch03	4257978	4260432	-	Cold induced protein-like (AHRD V3.3 *-* Q94JH8_ORYSJ)
Solyc03g031910.3	-1.55244	1.27172e-10	SL4.0ch03	4277534	4282788	-	P-loop containing nucleoside triphosphate hydrolase (AHRD V3.3 *** A0A2U1N274_ARTAN)
Solyc03g031920.3	-1.77464	1.24101e-102	SL4.0ch03	4284574	4291535	-	Metal-nicotianamine transporter YSL (AHRD V3.3 *** A0A1S6YG52_PHAEQ)
Solyc03g031990.4	2.35417	3.22548e-08	SL4.0ch03	4381540	4386477	-	Auxin efflux carrier (AHRD V3.3 *-* A0A2U1MR93_ARTAN)
Solyc03g032030.4	3.02357	1.53987e-16	SL4.0ch03	4435073	4440891	-	Phosphate carrier protein mitochondrial-like (AHRD V3.3 *** A0A2K3NVK0_TRIPR)
Solyc03g032040.3	-1.18762	4.48476e-43	SL4.0ch03	4452839	4459329	+	Tonoplast monosaccharide transporter 1
Solyc03g032075.1	2.37655	0.015226	SL4.0ch03	4492289	4493734	+	Auxin efflux carrier (AHRD V3.3 *-* A0A2U1L545_ARTAN)
Solyc03g032080.4	1.57862	0.000959014	SL4.0ch03	4500025	4502849	+	Auxin efflux carrier (AHRD V3.3 *** A0A200PYL2_9MAGN)
Solyc03g032090.1	1.01934	1.44265e-20	SL4.0ch03	4509180	4510463	+	Amino acid transporter (AHRD V3.3 *** A0A200PYH9_9MAGN)
Solyc03g032240.4	2.17341	4.08094e-10	SL4.0ch03	4663080	4667523	-	cation/H(+) antiporter 2-like (AHRD V3.3 *** A0A2I4FW97_9ROSI)
Solyc03g033330.3	-1.32392	1.70258e-22	SL4.0ch03	4777144	4779725	+	RING/U-box superfamily protein (AHRD V3.3 *** A0A2U1ML59_ARTAN)
Solyc03g033360.3	1.99509	0.0122012	SL4.0ch03	4796238	4798704	+	Eukaryotic aspartyl protease family protein (AHRD V3.3 *** A0A2U1KXY4_ARTAN)
Solyc03g033840.4	-2.2779	5.19385e-18	SL4.0ch03	5302024	5304937	-	AAA-ATPase At3g50940-like (AHRD V3.3 *** A0A2I4EX93_9ROSI)
Solyc03g034060.4	2.27723	1.28097e-06	SL4.0ch03	5629423	5634188	-	Proline-rich receptor-like protein kinase PERK5 (AHRD V3.3 *** A0A2G3CKX6_CAPCH)
Solyc03g034220.3	1.44252	1.09519e-31	SL4.0ch03	5788845	5791277	+	Tomato RuBP carboxylase small subunit
Solyc03g034230.3	2.30051	2.95757e-10	SL4.0ch03	5791560	5794633	-	hypothetical protein (AHRD V3.3 *** AT3G02555.2)
Solyc03g034320.3	-1.69291	0.0123618	SL4.0ch03	5926561	5930329	-	Class I glutamine amidotransferase-like superfamily protein (AHRD V3.3 *** F4KA45_ARATH)
Solyc03g034392.1	1.01249	0.000615054	SL4.0ch03	6147637	6159340	-	Unknown protein
Solyc03g034400.3	8.09161	4.88023e-10	SL4.0ch03	6185994	6190836	-	Protein DETOXIFICATION (AHRD V3.3 *** A0A2U1NLL3_ARTAN)
Solyc03g034410.1	-3.23641	1.03281e-05	SL4.0ch03	6233782	6234297	+	DUF4228 domain-containing protein (AHRD V3.3 *** A0A1Q3D1C5_CEPFO)
Solyc03g043700.3	-2.74822	5.10401e-29	SL4.0ch03	6520181	6523113	-	U-box domain-containing protein 4-like (AHRD V3.3 *** A0A2I4HV32_9ROSI)
Solyc03g043740.4	2.2395	1.29708e-40	SL4.0ch03	6566830	6567921	-	Hydroxyproline-rich glycoprotein family protein (AHRD V3.3 *** A0A2U1M3E1_ARTAN)
Solyc03g043880.3	-2.34516	6.49072e-14	SL4.0ch03	6834990	6841543	-	SlBCAT4
Solyc03g043895.1	-3.2801	1.56447e-53	SL4.0ch03	6909253	6910903	-	Basic-leucine zipper domain-containing protein (AHRD V3.3 *** A0A2U1MIY1_ARTAN)
Solyc03g043910.3	2.82323	0.0416512	SL4.0ch03	6923673	6929680	-	BSD domain-containing protein (AHRD V3.3 *** A0A1Q3AQ21_CEPFO)
Solyc03g043930.4	1.3564	4.65673e-11	SL4.0ch03	6944443	6952498	-	Heptahelical transmembrane protein 4 (AHRD V3.3 *** A0A1J3DWA9_NOCCA)
Solyc03g043960.3	-1.60589	2.04817e-55	SL4.0ch03	7048847	7056316	-	ADP-ribosylation factor-like protein 8A (AHRD V3.3 *** A0A2I4EDC4_9ROSI)
Solyc03g044090.4	1.05835	0.0399583	SL4.0ch03	7327809	7332601	+	BTB domain-containing protein/NPH3 domain-containing protein (AHRD V3.3 *** A0A1Q3ASI0_CEPFO)
Solyc03g044150.4	1.68898	1.97939e-62	SL4.0ch03	7515552	7518539	-	Subtilisin-like protease (AHRD V3.3 *** A9XG40_TOBAC)
Solyc03g044180.1	-5.35399	0.00304289	SL4.0ch03	7705648	7705914	+	transmembrane protein (AHRD V3.3 -** AT4G37290.1)
Solyc03g044300.3	-1.3599	1.40634e-65	SL4.0ch03	8061411	8066131	+	APETALA2a
Solyc03g044380.3	1.00353	3.43606e-08	SL4.0ch03	8242372	8251935	+	EZ2
Solyc03g044590.2	-1.29017	0.000339223	SL4.0ch03	9468253	9468885	-	transmembrane protein%2C putative (DUF1279) (AHRD V3.3 *** AT2G20940.2)
Solyc03g044600.2	-1.72723	1.35229e-06	SL4.0ch03	9469261	9470016	+	Unknown protein
Solyc03g044625.1	-1.83775	4.39818e-08	SL4.0ch03	9497011	9499044	-	PLATZ transcription factor family protein (AHRD V3.3 *** A8MR35_ARATH)
Solyc03g044666.1	2.48748	0.000734698	SL4.0ch03	9625866	9629432	+	Zinc finger BED domain-containing protein RICESLEEPER 2 (AHRD V3.3 *** A0A1J3K3X9_NOCCA)
Solyc03g044740.4	2.38972	2.09818e-10	SL4.0ch03	9737729	9742566	+	Methyl esterase 1 (AHRD V3.3 *** A0A2U1LMY0_ARTAN)
Solyc03g044900.3	-5.19037	4.43205e-37	SL4.0ch03	10058415	10059424	-	Calmodulin-like 41 (AHRD V3.3 *** A0A2U1NW79_ARTAN)
Solyc03g045070.1	2.60691	2.32189e-06	SL4.0ch03	10768114	10769496	+	ammonium transporter AF118858
Solyc03g045100.1	1.67503	0.000710552	SL4.0ch03	10854594	10854836	+	Unknown protein
Solyc03g046390.1	1.13617	0.0003995	SL4.0ch03	11664455	11664781	-	Unknown protein
Solyc03g051900.4	1.06599	1.85257e-08	SL4.0ch03	17873440	17912693	-	Ribosomal protein S1 (AHRD V3.3 *** A0A200Q7K1_9MAGN)
Solyc03g053040.1	1.33391	0.00071161	SL4.0ch03	18454605	18454814	+	Unknown protein
Solyc03g053060.3	-2.51744	0.00638883	SL4.0ch03	18472483	18472656	+	Unknown protein
Solyc03g053130.3	2.39738	5.68099e-05	SL4.0ch03	18893694	18895444	-	Strictosidine synthase (AHRD V3.3 *** A0A2I0WKV6_9ASPA)
Solyc03g053135.1	2.06049	4.70535e-08	SL4.0ch03	18915848	18918807	+	Unknown protein
Solyc03g058430.3	1.55069	0.00153126	SL4.0ch03	20495177	20496313	-	Fatty acid desaturase (AHRD V3.3 *** E7CCC0_9BRAS)
Solyc03g058950.3	1.02917	8.40022e-09	SL4.0ch03	23000287	23017679	-	Inositol hexakisphosphate and diphosphoinositol-pentakisphosphate kinase (AHRD V3.3 *** A0A1U8GLV2_CAPAN)
Solyc03g059140.4	1.0363	0.00129732	SL4.0ch03	23835314	23835707	+	Ion channel CASTOR (AHRD V3.3 *-* A0A2G3D0V3_CAPCH)
Solyc03g059170.2	-1.16311	3.32237e-12	SL4.0ch03	23844521	23850673	-	Rhodanese/cell cycle control phosphatase superfamily protein (AHRD V3.3 *-* A0A2K3P0J2_TRIPR)
Solyc03g059205.1	-1.15795	3.0655e-12	SL4.0ch03	23983305	23985807	+	Unknown protein
Solyc03g059390.3	-2.57207	2.27113e-15	SL4.0ch03	25018947	25021022	-	Tetraspanin-2 (AHRD V3.3 *** A0A2G3CFQ3_CAPCH)
Solyc03g062710.4	2.50287	1.26571e-12	SL4.0ch03	27993158	27994821	-	protein NDH-DEPENDENT CYCLIC ELECTRON FLOW 5 (AHRD V3.3 *** A0A2I4GSV2_9ROSI)
Solyc03g062720.3	1.63136	0.0209544	SL4.0ch03	27995148	27996929	-	Photosynthetic NDH subcomplex B 2 (AHRD V3.3 *** A0A0F7GZL7_9ROSI)
Solyc03g063390.1	1.19007	0.00666493	SL4.0ch03	30557245	30558942	-	Mitochondrial transcription termination factor family protein (AHRD V3.3 *** A0A178V165_ARATH)
Solyc03g063680.3	1.21296	1.70004e-11	SL4.0ch03	31399742	31401829	+	Zinc finger transcription factor 26
Solyc03g063750.3	-1.00432	1.24032e-19	SL4.0ch03	32002524	32008693	+	Exostosin family protein (AHRD V3.3 *** A0A2U1LUA7_ARTAN)
Solyc03g064030.3	-1.43271	3.09844e-66	SL4.0ch03	33294996	33300773	-	Alpha/beta hydrolase family protein (AHRD V3.3 *** Q8RWA3_ARATH)
Solyc03g065340.3	1.32687	5.47287e-51	SL4.0ch03	37509235	37517994	+	Alpha-1
Solyc03g077980.2	1.08299	0.0289802	SL4.0ch03	43192807	43198784	-	O-fucosyltransferase (AHRD V3.3 *-* A0A2P5FK44_TREOI)
Solyc03g078310.1	-2.21204	2.51046e-05	SL4.0ch03	44892347	44893067	+	Long-Chain Acyl-CoA Synthetase (AHRD V3.3 *-* A0A1Y1I5E8_KLENI)
Solyc03g078320.1	-3.95717	1.69059e-08	SL4.0ch03	44893222	44893383	+	Long chain acyl-CoA synthetase 2 (AHRD V3.3 *-* A0A2G3ADD4_CAPAN)
Solyc03g078360.1	-2.59677	4.29688e-120	SL4.0ch03	45257359	45259737	+	Receptor-like protein kinase (AHRD V3.3 *** A0A2U1PPA0_ARTAN)
Solyc03g078440.3	1.29371	7.22645e-06	SL4.0ch03	45470488	45473348	+	Cinnamyl alcohol dehydrogenase (AHRD V3.3 *** C1IC54_GOSHI)
Solyc03g078490.4	-1.81116	5.5033e-12	SL4.0ch03	45546342	45548416	+	Glycosyltransferase (AHRD V3.3 *** A0A2I4HTK4_9ROSI)
Solyc03g078520.4	-1.46379	8.53677e-34	SL4.0ch03	45597039	45604089	+	LRR receptor-like kinase (AHRD V3.3 *** A0A072TVB6_MEDTR)
Solyc03g078640.1	1.14662	1.20673e-19	SL4.0ch03	45791092	45792546	-	cell wall integrity/stress response component-like protein (AHRD V3.3 *-* AT4G39840.1)
Solyc03g078770.3	-1.30239	0.0101527	SL4.0ch03	45982184	45983909	+	Glycosyltransferase (AHRD V3.3 *** A0A288W8G3_GARJA)
Solyc03g078780.3	-3.06417	9.32306e-12	SL4.0ch03	45983996	45984766	-	UDP-glycosyltransferase 76C4-like (AHRD V3.3 *** A0A2I4EQP1_9ROSI)
Solyc03g080110.3	2.44551	0.0020652	SL4.0ch03	46557243	46558718	+	Heavy metal-associated isoprenylated plant protein (AHRD V3.3 *-* A0A2R6RSE0_ACTCH)
Solyc03g080120.1	-1.43203	5.63818e-05	SL4.0ch03	46569487	46569657	+	Unknown protein
Solyc03g080180.4	1.29683	1.45794e-07	SL4.0ch03	46612161	46616051	+	O-methyltransferase
Solyc03g080190.3	1.65519	9.47785e-28	SL4.0ch03	46623626	46628709	-	2-oxoglutarate (2OG) and Fe(II)-dependent oxygenase superfamily protein (AHRD V3.3 *** A0A2U1QGX7_ARTAN)
Solyc03g082370.1	-4.2692	4.53573e-149	SL4.0ch03	46884666	46884935	-	Avr9/Cf-9 rapidly elicited protein 65 (AHRD V3.3 *** Q9FQZ0_TOBAC)
Solyc03g082375.1	-2.19205	0.0236224	SL4.0ch03	46886762	46887634	-	60S acidic ribosomal protein P1 (AHRD V3.3 *** A0A2G3A027_CAPAN)
Solyc03g082420.3	-4.40087	1.90036e-296	SL4.0ch03	46921671	46922757	-	Small heat shock protein
Solyc03g082450.3	1.21995	0.0199131	SL4.0ch03	46957164	46960872	+	systemin receptor 2
Solyc03g082530.1	-2.34619	9.97684e-06	SL4.0ch03	47031986	47032354	-	Small auxin up-regulated RNA37
Solyc03g082540.4	1.50609	1.37886e-37	SL4.0ch03	47036888	47038485	-	plasminogen activator inhibitor (AHRD V3.3 *-* AT1G57680.3)
Solyc03g082560.3	1.08958	8.92164e-18	SL4.0ch03	47065999	47068924	+	Aldo-keto reductase/ oxidoreductase (AHRD V3.3 *** B6TN73_MAIZE)
Solyc03g082640.3	1.32942	4.49045e-09	SL4.0ch03	47123046	47124470	+	P-loop containing nucleoside triphosphate hydrolases superfamily protein (AHRD V3.3 *** A0A2U1NSJ9_ARTAN)
Solyc03g082660.3	1.74276	7.90388e-124	SL4.0ch03	47137674	47142991	+	Major facilitator superfamily protein (AHRD V3.3 *** A0A2U1QCK3_ARTAN)
Solyc03g082730.1	-1.0442	0.0266705	SL4.0ch03	47201820	47201999	-	Unknown protein
Solyc03g082740.3	-1.14245	6.41132e-13	SL4.0ch03	47203082	47204417	+	Protein yippee-like (AHRD V3.3 *** A0A1U8FYV8_CAPAN)
Solyc03g082805.1	-1.1281	0.0447661	SL4.0ch03	47230656	47241349	+	Unknown protein
Solyc03g082870.4	1.93623	2.74789e-40	SL4.0ch03	47351855	47356429	+	Transducin/WD40 repeat-like superfamily protein (AHRD V3.3 *** A0A2U1PGZ8_ARTAN)
Solyc03g083030.3	-1.31392	1.84646e-38	SL4.0ch03	47443038	47447876	-	ABL interactor-like protein 3 (AHRD V3.3 *** AT5G24310.1)
Solyc03g083100.3	1.69991	1.397e-75	SL4.0ch03	47501111	47504102	-	SUN-like protein 10
Solyc03g083160.3	2.43434	0.0135506	SL4.0ch03	47579066	47582333	+	structural maintenance of chromosomes flexible hinge domain-containing protein GMI1 isoform X10 (AHRD V3.3 *-* XP_025885714.1)
Solyc03g083360.3	1.18131	2.87482e-14	SL4.0ch03	47767982	47771306	-	Pectinesterase (AHRD V3.3 *** A0A2G3CX60_CAPCH)
Solyc03g083400.3	1.33425	1.69759e-18	SL4.0ch03	47851661	47855589	+	CCT motif protein (AHRD V3.3 *** A0A2K3PQC2_TRIPR)
Solyc03g083440.4	-1.68015	1.83199e-06	SL4.0ch03	47915582	47927011	+	Glutamate synthase (AHRD V3.3 *** A0A2U1PKW7_ARTAN)
Solyc03g083470.3	-1.45747	7.10022e-09	SL4.0ch03	47938035	47940236	-	Receptor-like protein kinase (AHRD V3.3 *** A0A2K3NJB3_TRIPR)
Solyc03g083480.4	-3.31598	3.80928e-15	SL4.0ch03	47941558	47942789	+	LEAF RUST 10 DISEASE-RESISTANCE LOCUS RECEPTOR-LIKE PROTEIN KINASE-like 2.1 (AHRD V3.3 *** A0A1U8FAX0_CAPAN)
Solyc03g083910.5	-2.7478	0	SL4.0ch03	48429643	48433972	-	sucrose accumulator
Solyc03g083920.1	-8.39518	3.16729e-09	SL4.0ch03	48440410	48440880	-	protein FAR1-RELATED SEQUENCE 5-like (AHRD V3.3 *-* A0A2I4GR03_9ROSI)
Solyc03g083996.1	2.07262	2.16803e-34	SL4.0ch03	48596011	48597056	+	Bifunctional inhibitor/lipid-transfer protein/seed storage 2S albumin superfamily protein (AHRD V3.3 *-* A0A2U1PU47_ARTAN)
Solyc03g093080.3	-4.45739	3.78575e-202	SL4.0ch03	48825370	48826635	-	Xyloglucan endotransglucosylase/hydrolase (AHRD V3.3 *** Q6RHY0_SOLLC)
Solyc03g093110.3	-4.48054	2.87277e-90	SL4.0ch03	48842055	48843927	-	Xyloglucan endotransglucosylase/hydrolase (AHRD V3.3 *** Q6RHY0_SOLLC)
Solyc03g093120.5.1	-4.8063	6.71874e-159	SL4.0ch03	48847241	48850509	-	Xyloglucan endotransglucosylase/hydrolase (AHRD V3.3 *** Q6RHY0_SOLLC)
Solyc03g093130.3	-4.29159	2.62129e-156	SL4.0ch03	48863524	48864772	-	xyloglucan endotransglucosylase-hydrolase 3
Solyc03g093150.3	1.03332	0.00277127	SL4.0ch03	48909548	48912490	-	Pentatricopeptide repeat-containing protein (AHRD V3.3 *** A0A2U1NTS8_ARTAN)
Solyc03g093343.1	-1.08303	0.018016	SL4.0ch03	49174320	49174581	-	Unknown protein
Solyc03g093400.2	1.48569	7.99515e-09	SL4.0ch03	49251072	49254837	+	Sugar transporter protein 15
Solyc03g093460.3	1.81023	2.22484e-07	SL4.0ch03	49302731	49305033	-	Protein kinase family protein (AHRD V3.3 *** S8C142_9LAMI)
Solyc03g093510.2	1.40663	6.2171e-29	SL4.0ch03	49411093	49418482	+	Alpha/beta-Hydrolases superfamily protein (AHRD V3.3 *** A0A2U1NKR4_ARTAN)
Solyc03g093540.1	-2.4269	2.05675e-81	SL4.0ch03	49461880	49462566	-	Ethylene-responsive transcription factor 5 (AHRD V3.3 *** ERF5_TOBAC)
Solyc03g093550.1	-1.80825	1.56364e-60	SL4.0ch03	49482110	49482835	-	Ethylene-responsive transcription factor 5 (AHRD V3.3 *** A0A2G3CVP7_CAPCH)
Solyc03g093560.1	-3.00051	1.40752e-257	SL4.0ch03	49499960	49500694	-	ethylene response factor C.6
Solyc03g093850.2	1.15375	0.0029468	SL4.0ch03	50072512	50084303	-	ATP-dependent DNA helicase SRS2-like protein (AHRD V3.3 *** A0A2G2X4T1_CAPBA)
Solyc03g093890.3	-3.00013	2.02633e-06	SL4.0ch03	50096772	50098240	-	R2R3MYB transcription factor 52
Solyc03g094120.3	-2.35947	8.63552e-09	SL4.0ch03	50423006	50424945	-	Nucleotide-diphospho-sugar transferase (AHRD V3.3 *** A0A2U1NTH5_ARTAN)
Solyc03g094160.3	-2.16205	1.42552e-103	SL4.0ch03	50609853	50613131	+	metacaspase-1-like (AHRD V3.3 *** A0A1U7W9C1_NICSY)
Solyc03g095310.3	1.48578	1.23735e-10	SL4.0ch03	50898976	50905066	-	Cytochrome P450 (AHRD V3.3 *** A0A2U1PRC1_ARTAN)
Solyc03g095370.3	2.84117	3.80587e-16	SL4.0ch03	51029463	51033271	+	Unknown protein
Solyc03g095515.1	-3.70839	0.0188636	SL4.0ch03	51230951	51232442	+	Unknown protein
Solyc03g095520.1	-5.12022	0.0234246	SL4.0ch03	51233368	51234516	+	Unknown protein
Solyc03g095610.4	1.12671	4.14683e-06	SL4.0ch03	51364260	51368199	+	DUF3133 domain-containing protein (AHRD V3.3 *** A0A1Q3BII0_CEPFO)
Solyc03g095700.1	-4.05388	3.42799e-08	SL4.0ch03	51467023	51467448	+	hypothetical protein (AHRD V3.3 *-* AT5G05220.1)
Solyc03g095770.3	-2.85519	1.59019e-112	SL4.0ch03	51552342	51554518	+	WRKY transcription factor 80
Solyc03g095780.3	-4.17037	0.00411577	SL4.0ch03	51613721	51614326	+	abscisic acid receptor PYL4-like (AHRD V3.3 *** A0A2I4EQL0_9ROSI)
Solyc03g095820.4	1.92777	5.30935e-09	SL4.0ch03	52036223	52040601	-	Plant cadmium resistance 2 (AHRD V3.3 *** A0A0K9PMY3_ZOSMR)
Solyc03g095860.3	-1.85669	4.44687e-37	SL4.0ch03	52114096	52116248	-	Ankyrin repeat-containing protein (AHRD V3.3 *** A0A2U1NC91_ARTAN)
Solyc03g095870.3	-2.75347	1.15215e-12	SL4.0ch03	52118767	52119243	+	Eukaryotic translation initiation factor 2 subunit alpha (AHRD V3.3 *-* A0A2G2ZUF6_CAPAN)
Solyc03g095880.1	-3.17797	1.1068e-17	SL4.0ch03	52135461	52135613	-	Unknown protein
Solyc03g095900.4	-1.86554	3.20303e-162	SL4.0ch03	52157253	52159106	+	E8 protein homolog
Solyc03g095903.1	-2.54002	1.60655e-08	SL4.0ch03	52160829	52164431	-	2-oxoglutarate (2OG) and Fe(II)-dependent oxygenase superfamily protein (AHRD V3.3 *-* A0A2U1QA13_ARTAN)
Solyc03g095940.1	1.41805	4.87734e-05	SL4.0ch03	52235192	52235704	+	LOB domain-containing protein 21 (AHRD V3.3 *** A0A2G2ZWR8_CAPAN)
Solyc03g095980.3	1.19623	0.000514343	SL4.0ch03	52354986	52355749	-	bHLH transcription factor 021
Solyc03g096140.2	2.61354	0.00126095	SL4.0ch03	52592017	52595086	+	Protein yippee-like (AHRD V3.3 *** A0A1U8GAE4_CAPAN)
Solyc03g096630.1	-1.53025	0.00194424	SL4.0ch03	53425824	53427128	+	Ethylene insensitive 3 protein (AHRD V3.3 *-* V9TIT2_CUCPE)
Solyc03g096760.1	1.41776	0.00909964	SL4.0ch03	53680411	53680749	-	Protein RESPONSE TO LOW SULFUR 2 (AHRD V3.3 *-* LSU2_ARATH)
Solyc03g096770.1	-1.18435	0.0159474	SL4.0ch03	53693931	53694278	-	Protein RESPONSE TO LOW SULFUR 2 (AHRD V3.3 *-* LSU2_ARATH)
Solyc03g096780.1	1.06914	2.94795e-07	SL4.0ch03	53699912	53700253	-	Protein RESPONSE TO LOW SULFUR 2 (AHRD V3.3 *-* LSU2_ARATH)
Solyc03g096830.4	1.12683	2.05291e-07	SL4.0ch03	53771173	53777140	-	Pentatricopeptide repeat-containing protein
Solyc03g096840.4	1.42323	2.887e-38	SL4.0ch03	53787961	53790200	-	hypothetical protein (AHRD V3.3 *** AT5G17165.1)
Solyc03g096900.4	2.5416	1.31437e-34	SL4.0ch03	53840412	53849870	-	GTP pyrophosphokinase (AHRD V3.3 *** A0A2K3NQK0_TRIPR)
Solyc03g097030.3	-1.10492	1.32809e-11	SL4.0ch03	53956399	53961451	-	4-coumarate:CoA ligase (AHRD V3.3 *** Q42880_LITER)
Solyc03g097050.3	-3.95381	6.57526e-200	SL4.0ch03	53975532	53980358	-	Cellulose synthase (AHRD V3.3 *** A0A2U1M9E5_ARTAN)
Solyc03g097410.1	-6.55053	1.57328e-06	SL4.0ch03	54310761	54311726	+	Inositol-tetrakisphosphate 1-kinase (AHRD V3.3 *** A0A2G3CXH1_CAPCH)
Solyc03g097430.1	-1.3377	0.000393557	SL4.0ch03	54325654	54326301	+	DUF4408 domain-containing protein (AHRD V3.3 *-* A0A1Q3CQ79_CEPFO)
Solyc03g097440.3	-3.78152	1.6021e-294	SL4.0ch03	54334752	54337902	+	11-beta-hydroxysteroid dehydrogenase 1A (AHRD V3.3 *** A0A2G3A0G7_CAPAN)
Solyc03g097470.3	-1.26897	1.97959e-60	SL4.0ch03	54372194	54385400	-	3-oxoacyl-[acyl-carrier-protein] synthase 3 (AHRD V3.3 *** A0A2U1LL37_ARTAN)
Solyc03g097500.3	-1.97672	0.00214197	SL4.0ch03	54409506	54411435	+	Transferase (AHRD V3.3 *** A0A200QGG9_9MAGN)
Solyc03g097560.3	2.84442	9.64925e-80	SL4.0ch03	54463259	54465286	-	Bidirectional sugar transporter SWEET (AHRD V3.3 *** A0A142DVI0_SOLTU)
Solyc03g097570.3	5.49512	0.000622511	SL4.0ch03	54470394	54473951	-	Bidirectional sugar transporter SWEET (AHRD V3.3 *** A0A142DVH6_SOLTU)
Solyc03g097580.4	4.94928	8.3508e-104	SL4.0ch03	54478315	54480081	-	Bidirectional sugar transporter SWEET (AHRD V3.3 *** A0A142DVH1_SOLTU)
Solyc03g097600.3	-2.6629	4.37765e-23	SL4.0ch03	54506374	54508132	-	Bidirectional sugar transporter SWEET (AHRD V3.3 *** M1D4D5_SOLTU)
Solyc03g097670.4	-1.2161	2.18581e-16	SL4.0ch03	54556786	54567804	-	DNA binding
Solyc03g097720.4	4.32658	0.0343026	SL4.0ch03	54635751	54638074	+	CASP-like protein (AHRD V3.3 *** A0A328D0P9_9ASTE)
Solyc03g097840.3	-1.23964	0.0137881	SL4.0ch03	54733741	54736381	-	Phosphate carrier protein
Solyc03g097850.1	1.14935	0.00289078	SL4.0ch03	54743807	54746338	+	Pentatricopeptide repeat-containing protein (AHRD V3.3 *** A0A2G3A0P2_CAPAN)
Solyc03g097940.3	1.03737	0.000230691	SL4.0ch03	54832868	54843532	+	Potassium channel SKOR (AHRD V3.3 *** A0A2G3A0N7_CAPAN)
Solyc03g097960.1	-1.09519	1.37948e-05	SL4.0ch03	54847854	54848915	-	Cysteine/Histidine-rich C1 domain family protein (AHRD V3.3 *-* Q9ZUW8_ARATH)
Solyc03g098010.3	-1.93581	0.0144245	SL4.0ch03	54873574	54876117	+	phosphate starvation inducible gene TPSI1
Solyc03g098090.2	-2.27926	0.000535716	SL4.0ch03	54947782	54948694	-	CASP-like protein (AHRD V3.3 *** A0A2G3CXI9_CAPCH)
Solyc03g098200.4	-1.7395	0.000793896	SL4.0ch03	55052431	55056432	-	Homeobox-leucine zipper protein HDG12 (AHRD V3.3 *** A0A2G2X830_CAPBA)
Solyc03g098290.4	-2.0561	9.14435e-84	SL4.0ch03	55144864	55149249	+	Sucrose synthase (AHRD V3.3 *** K4BJP4_SOLLC)
Solyc03g098420.3	1.66957	0.0337153	SL4.0ch03	55237649	55240278	+	Pentatricopeptide repeat (AHRD V3.3 *** A0A200Q6P2_9MAGN)
Solyc03g098560.2	-2.129	0.00133646	SL4.0ch03	55396747	55397488	+	Unknown protein
Solyc03g098570.1	-3.73547	0.000790306	SL4.0ch03	55399176	55400315	+	F-box domain (AHRD V3.3 *** A0A200Q3A9_9MAGN)
Solyc03g098660.3	-2.91631	5.43326e-41	SL4.0ch03	55471978	55473829	+	GRAM domain (AHRD V3.3 *** A0A200Q4W9_9MAGN)
Solyc03g098670.1	-3.53049	0.00475144	SL4.0ch03	55474638	55475243	-	Kunitz-type protease inhibitor (AHRD V3.3 *** J9XUY3_TOBAC)
Solyc03g098730.1	-2.55218	1.41378e-65	SL4.0ch03	55516767	55517507	-	Kunitz-type protease inhibitor (AHRD V3.3 *** J9XUY3_TOBAC)
Solyc03g098735.1	-5.24401	0.000709991	SL4.0ch03	55518118	55519204	-	Unknown protein
Solyc03g098740.1	-4.8827	4.88785e-253	SL4.0ch03	55521040	55521639	-	Biotic cell death-associated protein (AHRD V3.3 *** Q850R9_NICGU)
Solyc03g098795.1	3.2783	2.83161e-40	SL4.0ch03	55589019	55593162	+	Proteinase inhibitor type-2 (AHRD V3.3 *** A0A2G2XU31_CAPAN)
Solyc03g111010.4	-1.05231	6.58112e-31	SL4.0ch03	56116099	56119817	+	Glyceraldehyde-3-phosphate dehydrogenase (AHRD V3.3 *** A0A0F7JIC2_NICBE)
Solyc03g111100.1	-1.35197	4.30558e-20	SL4.0ch03	56174426	56175358	-	At3g48510 (AHRD V3.3 *** Q9SMP6_ARATH)
Solyc03g111550.4	-2.30271	1.30518e-131	SL4.0ch03	56559816	56562163	-	GDSL esterase/lipase (AHRD V3.3 *** A0A2G3CCU4_CAPCH)
Solyc03g111680.3	1.92449	0.00173099	SL4.0ch03	56727165	56734065	-	DNA polymerase III subunit gamma/tau (AHRD V3.3 *** A0A2K3PCP8_TRIPR)
Solyc03g111690.4	-2.38975	2.16833e-259	SL4.0ch03	56752862	56755013	+	Pectate lyase (AHRD V3.3 *** A0A2G2ZW27_CAPAN)
Solyc03g111720.3	-2.58008	6.84861e-92	SL4.0ch03	56789726	56790782	+	Peptide methionine sulfoxide reductase (AHRD V3.3 *** MSRA_SOLLC)
Solyc03g111730.3	-2.56995	6.07587e-70	SL4.0ch03	56790829	56792669	-	KDEL-tailed cysteine endopeptidase
Solyc03g111750.3	-2.42384	0.0268011	SL4.0ch03	56802855	56803046	-	WD40 repeat (AHRD V3.3 *-* A0A200R4I2_9MAGN)
Solyc03g111810.2	1.17162	1.21406e-09	SL4.0ch03	56839617	56842641	-	Sieve element occlusion a (AHRD V3.3 *** E2FKJ8_9SOLN)
Solyc03g111830.4	-1.08477	1.28283e-21	SL4.0ch03	56855806	56860571	+	Protein-L-isoaspartate O-methyltransferase (AHRD V3.3 *** A0A2G2X8E9_CAPBA)
Solyc03g111860.1	-2.22428	0.000166474	SL4.0ch03	56875277	56876971	-	Glyoxal oxidase-related protein (AHRD V3.3 *** F2X8C7_CAPAN)
Solyc03g111870.3	-1.11368	8.74001e-33	SL4.0ch03	56877334	56883227	-	E3 ubiquitin-protein ligase RGLG2-like (AHRD V3.3 *** A0A2I4E6G4_9ROSI)
Solyc03g111930.4	-2.06914	0.000271979	SL4.0ch03	56915030	56916976	+	Cytochrome P450 71A6 (AHRD V3.3 *** A0A2G2ZZC6_CAPAN)
Solyc03g111940.2	2.45694	1.4969e-59	SL4.0ch03	56922046	56923886	+	Cytochrome P450 71A6 (AHRD V3.3 *** A0A2G2ZZC6_CAPAN)
Solyc03g111970.4	-1.57437	1.70208e-97	SL4.0ch03	56972112	56974306	-	Cytochrome P450 71A6 (AHRD V3.3 *** A0A2G2ZZC6_CAPAN)
Solyc03g111993.1	-2.8442	2.47718e-06	SL4.0ch03	56988584	56989212	-	Cytochrome P450 (AHRD V3.3 *-* A0A2U1PEB2_ARTAN)
Solyc03g111997.1	-2.07407	0.000116276	SL4.0ch03	56989216	56990351	-	Cytochrome P450 (AHRD V3.3 *** A0A2U1PEB2_ARTAN)
Solyc03g112030.3	-2.99864	9.14078e-09	SL4.0ch03	57001899	57003401	-	Cytochrome P450 71A6 (AHRD V3.3 *** A0A2G3CY66_CAPCH)
Solyc03g112040.1	-1.32205	0.000392521	SL4.0ch03	57010044	57011546	+	Cytochrome P450 71A6 (AHRD V3.3 *** A0A2G3CY66_CAPCH)
Solyc03g112060.3	1.2293	1.15156e-05	SL4.0ch03	57023251	57030140	+	Quinolinate synthase
Solyc03g112090.3	-1.9212	0.0133869	SL4.0ch03	57041010	57042662	-	High-affinity nitrate transporter (AHRD V3.3 *-* A0A2U1PC97_ARTAN)
Solyc03g112170.1	-8.37293	1.08436e-10	SL4.0ch03	57097486	57098001	+	pectinesterase inhibitor-like (AHRD V3.3 *** A0A2G3A1B6_CAPAN)
Solyc03g112210.1	1.34254	1.08009e-10	SL4.0ch03	57116620	57116898	-	Unknown protein
Solyc03g112220.1	1.21118	2.08957e-17	SL4.0ch03	57118349	57118639	-	Unknown protein
Solyc03g112280.3	-3.0886	5.69138e-10	SL4.0ch03	57156152	57161490	-	C2 and GRAM domain-containing protein (AHRD V3.3 *** A0A1U8G6Q0_CAPAN)
Solyc03g112310.1	-1.03875	7.91929e-18	SL4.0ch03	57181562	57183550	+	Lectin receptor kinase (AHRD V3.3 *** B8XSM9_WHEAT)
Solyc03g112390.3	4.26676	3.17391e-07	SL4.0ch03	57221609	57223320	-	R2R3MYB transcription factor 86
Solyc03g112500.4	-4.0253	7.8256e-06	SL4.0ch03	57325070	57327742	-	Raffinose synthase (AHRD V3.3 *** G5DF09_9LAMI)
Solyc03g112620.4	-2.33466	2.50832e-10	SL4.0ch03	57425097	57429314	-	NEP-interacting protein
Solyc03g112700.1	-1.24141	1.18099e-09	SL4.0ch03	57489295	57490287	-	Herbivore elicitor-regulated 1 (AHRD V3.3 *** S5ZR43_NICAT)
Solyc03g112750.4	-2.27732	0.000291941	SL4.0ch03	57514763	57520149	+	protein TORNADO 1 (AHRD V3.3 *** A0A2I4DZR4_9ROSI)
Solyc03g112760.3	2.70707	4.8193e-67	SL4.0ch03	57530686	57539041	+	transmembrane protein (AHRD V3.3 *** AT3G48200.1)
Solyc03g112790.3	1.50615	0.0413741	SL4.0ch03	57549999	57551618	-	Wall-associated receptor kinase galacturonan-binding domain (AHRD V3.3 *** A0A200RDH2_9MAGN)
Solyc03g112880.1	1.89764	4.91143e-05	SL4.0ch03	57596054	57597337	-	fasciclin-like arabinogalactan protein 4 (AHRD V3.3 *** A0A1U7WCV8_NICSY)
Solyc03g112950.4	1.2052	0.00754077	SL4.0ch03	57662211	57714745	+	Serine/threonine-protein kinase ATM (AHRD V3.3 *** A0A2G3A1I9_CAPAN)
Solyc03g113030.4	-1.08182	9.77231e-20	SL4.0ch03	57753138	57755370	-	Aldose 1-epimerase (AHRD V3.3 *** A0A2G3CYH4_CAPCH)
Solyc03g113100.3	-1.04807	4.99606e-36	SL4.0ch03	57805205	57811013	-	Ubiquitin-conjugating enzyme (AHRD V3.3 *** A0A200QS73_9MAGN)
Solyc03g113130.3	-2.68222	1.29596e-95	SL4.0ch03	57825627	57829020	-	plant cysteine oxidase 2-like (AHRD V3.3 *** A0A2G3A1M0_CAPAN)
Solyc03g113280.3	-1.99769	3.12497e-30	SL4.0ch03	57891001	57896133	-	Integral membrane HPP family protein (AHRD V3.3 *** A0A2U1NK12_ARTAN)
Solyc03g113320.1	-5.54891	1.64344e-20	SL4.0ch03	57907661	57907813	-	Unknown protein
Solyc03g113350.3	2.99101	1.82653e-72	SL4.0ch03	57926108	57932745	+	Zinc finger protein (AHRD V3.3 *** A0A200QF78_9MAGN)
Solyc03g113460.1	1.0814	3.37098e-12	SL4.0ch03	58028656	58029456	+	Short-chain dehydrogenase reductase 4 (AHRD V3.3 *** A0A2G2WRF5_CAPBA)
Solyc03g113480.1	-1.02904	9.21355e-16	SL4.0ch03	58037713	58038288	-	extensin-like protein (AHRD V3.3 *** AT1G77400.1)
Solyc03g113490.3	-1.47827	0.0190757	SL4.0ch03	58042235	58046145	+	HIPL2 protein (AHRD V3.3 *** A0A2G3A1K5_CAPAN)
Solyc03g113540.3	-2.97002	6.70712e-09	SL4.0ch03	58076568	58077705	+	Dynein light chain (AHRD V3.3 *-* Q4W5W8_VICFA)
Solyc03g113550.2	-3.00429	0.000175425	SL4.0ch03	58084707	58085431	+	Transcription factor bHLH79 (AHRD V3.3 *-* A0A2G3AW72_CAPCH)
Solyc03g113560.4	-3.79555	6.17992e-20	SL4.0ch03	58085877	58088221	+	Transcription factor bHLH79 (AHRD V3.3 *-* A0A2G3A1L3_CAPAN)
Solyc03g113620.3	2.18367	8.53349e-126	SL4.0ch03	58115004	58116605	-	Transcription factor MYB1R1 (AHRD V3.3 *** A0A2G2WRC4_CAPBA)
Solyc03g113660.4	-2.48272	2.53304e-269	SL4.0ch03	58162097	58164850	+	hypothetical protein (AHRD V3.3 --* AT1G19010.2)
Solyc03g113680.4	3.37977	6.55872e-26	SL4.0ch03	58169368	58173511	-	Microtubule-associated protein TORTIFOLIA1 (AHRD V3.3 *** A0A2K3N0J0_TRIPR)
Solyc03g113690.1	-4.79963	0.0175869	SL4.0ch03	58186308	58188284	+	ABC transporter G family member 23 (AHRD V3.3 *** A0A2G2WRI2_CAPBA)
Solyc03g113930.3	-2.36429	4.01789e-85	SL4.0ch03	58402299	58402865	+	22.0 kDa class IV heat shock protein (AHRD V3.3 *** A0A2G3ATG3_CAPCH)
Solyc03g113950.4	3.15255	0.000265671	SL4.0ch03	58426592	58429592	+	Calmodulin binding protein (AHRD V3.3 *-* A0A2K3MP79_TRIPR)
Solyc03g113990.3	-2.38385	3.96434e-61	SL4.0ch03	58463946	58466487	-	Thiol-disulfide oxidoreductase DCC (AHRD V3.3 *** A0A2U1Q887_ARTAN)
Solyc03g114150.3	1.23339	1.9731e-72	SL4.0ch03	58591449	58596079	+	Aldehyde dehydrogenase (AHRD V3.3 *** A0A2U1M8J4_ARTAN)
Solyc03g114160.1	-2.42156	2.64563e-08	SL4.0ch03	58598558	58600606	+	RING-type E3 ubiquitin transferase (AHRD V3.3 *** A0A2G2VA42_CAPBA)
Solyc03g114175.1	1.30091	2.03079e-11	SL4.0ch03	58608378	58611159	-	Glycosyltransferase (AHRD V3.3 *** A0A2U1M9M1_ARTAN)
Solyc03g114190.1	-4.67642	0.0250842	SL4.0ch03	58619930	58620349	-	RING/U-box superfamily protein (AHRD V3.3 *-* A0A2U1Q188_ARTAN)
Solyc03g114360.4	-2.09788	1.19835e-46	SL4.0ch03	58790586	58793647	-	Poly [ADP-ribose] polymerase (AHRD V3.3 *** A0A2I4EPD4_9ROSI)
Solyc03g114600.4	-1.82836	1.02923e-22	SL4.0ch03	58961275	58963016	-	Alternaria stem canker resistance
Solyc03g114720.3	1.1391	3.42054e-34	SL4.0ch03	59046219	59052779	+	bHLH transcription factor 023
Solyc03g114730.3	2.47929	2.86854e-53	SL4.0ch03	59055978	59060003	-	O-fucosyltransferase (AHRD V3.3 *** A0A2P5EBU6_TREOI)
Solyc03g114750.3	-2.52047	3.90405e-48	SL4.0ch03	59075666	59078391	-	18S pre-ribosomal assembly protein gar2-like protein (AHRD V3.3 --* NP_178475.2)
Solyc03g114800.1	1.19947	0.0141613	SL4.0ch03	59108723	59109673	-	Sulfotransferase (AHRD V3.3 *** A0A2G3CYQ4_CAPCH)
Solyc03g114860.4	1.24569	1.18614e-11	SL4.0ch03	59170726	59172443	-	alpha-1
Solyc03g114890.4	-3.46735	6.91686e-24	SL4.0ch03	59191528	59193481	+	COBRA-like protein (AHRD V3.3 *** K4BKZ1_SOLLC)
Solyc03g114940.3	4.57975	0.0182929	SL4.0ch03	59217389	59219730	-	Cytochrome P450 (AHRD V3.3 *** A0A200PRH8_9MAGN)
Solyc03g114970.3	1.02371	4.98501e-15	SL4.0ch03	59254263	59255567	-	Protein SPIRAL1 (AHRD V3.3 *** A0A2G3A261_CAPAN)
Solyc03g115000.3	1.71953	1.13021e-13	SL4.0ch03	59272513	59278838	+	protein LONGIFOLIA 1-like (AHRD V3.3 *** A0A2I4EZQ4_9ROSI)
Solyc03g115070.1	-1.24953	4.02458e-17	SL4.0ch03	59318628	59320535	+	Exocyst subunit Exo70 family protein (AHRD V3.3 *** A0A1U8FWZ7_CAPAN)
Solyc03g115120.1	1.14731	0.00609659	SL4.0ch03	59343897	59345015	+	DNAJ protein JJJ1 homolog (AHRD V3.3 *** A0A2I4EZM7_9ROSI)
Solyc03g115160.3	2.04572	0.000628432	SL4.0ch03	59375475	59378667	-	RING/FYVE/PHD zinc finger superfamily protein (AHRD V3.3 *-* F4KE59_ARATH)
Solyc03g115200.3	1.78461	5.33595e-19	SL4.0ch03	59420304	59424255	-	Carbohydrate-binding X8 domain superfamily protein (AHRD V3.3 *-* A0A1P8AZV6_ARATH)
Solyc03g115220.4	-1.01001	6.51674e-11	SL4.0ch03	59425138	59430565	-	Flavonoid 3'-monooxygenase (AHRD V3.3 *** A0A2G2WR53_CAPBA)
Solyc03g115230.3	-1.61279	3.21069e-119	SL4.0ch03	59435365	59439567	-	Solanum lycopersicum heat shock protein
Solyc03g115500.3	-1.65585	7.95982e-15	SL4.0ch03	59595305	59600319	-	Heparanase-like protein 1 (AHRD V3.3 *** A0A2G3CZA9_CAPCH)
Solyc03g115560.3	-3.39102	6.59964e-45	SL4.0ch03	59654084	59657573	+	Flavin-containing monooxygenase (AHRD V3.3 *** A0A2G2WR93_CAPBA)
Solyc03g115600.4	-3.22263	0.0187061	SL4.0ch03	59676723	59678904	-	Zinc finger RNA-binding protein (AHRD V3.3 *-* A0A0A9Y5M7_LYGHE)
Solyc03g115610.3	-1.80553	4.6782e-27	SL4.0ch03	59680480	59684365	-	LRR receptor-like kinase family protein (AHRD V3.3 *** A0A072USD7_MEDTR)
Solyc03g115660.3	1.85904	0.00200252	SL4.0ch03	59723448	59729710	+	Protein kinase superfamily protein (AHRD V3.3 *** A0A1P8AQ94_ARATH)
Solyc03g115690.1	1.27435	0.000778061	SL4.0ch03	59752812	59753810	-	transmembrane protein (AHRD V3.3 *** AT5G61340.2)
Solyc03g115710.1	-1.63053	2.78214e-10	SL4.0ch03	59768104	59770647	-	Receptor-like protein kinase THESEUS 1 (AHRD V3.3 *** A0A1U8G3K7_CAPAN)
Solyc03g115830.2	3.56332	3.79157e-06	SL4.0ch03	59844082	59846089	+	Galactoside 2-alpha-L-fucosyltransferase (AHRD V3.3 *** A0A2G3CZE8_CAPCH)
Solyc03g115920.3	-3.41468	7.9322e-71	SL4.0ch03	59922186	59923218	-	RBR-type E3 ubiquitin transferase (AHRD V3.3 *** A0A1U8GHK6_CAPAN)
Solyc03g115930.3	-3.2639	5.47501e-36	SL4.0ch03	59924523	59925131	-	Calcium-binding EF-hand family protein (AHRD V3.3 *-* A0A2U1NCV0_ARTAN)
Solyc03g115940.4	2.18424	1.45849e-76	SL4.0ch03	59935214	59937912	-	Dof zinc finger protein (AHRD V3.3 *** A0A2K3MQ38_TRIPR)
Solyc03g115950.3	1.79265	0.025946	SL4.0ch03	59948210	59949012	+	BnaA06g38590D protein (AHRD V3.3 *** A0A078IDZ0_BRANA)
Solyc03g116190.2	-1.84991	9.28517e-05	SL4.0ch03	60112700	60113053	-	Chitinase (AHRD V3.3 *-* P93327_MEDTR)
Solyc03g116250.2	1.22282	5.44527e-07	SL4.0ch03	60208850	60212013	-	Unknown protein
Solyc03g116320.3	1.04627	1.94284e-10	SL4.0ch03	60258783	60260449	+	TCP transcription factor 16
Solyc03g116360.2	-1.48107	7.45112e-11	SL4.0ch03	60287491	60298101	+	Regulator of chromosome condensation (RCC1) family protein (AHRD V3.3 *** A0A1I9LLL7_ARATH)
Solyc03g116470.2	-1.68723	0.000379268	SL4.0ch03	60340203	60341319	-	transmembrane protein (AHRD V3.3 *** AT1G80200.3)
Solyc03g116500.4	1.11288	0.0438862	SL4.0ch03	60356738	60361292	+	polygalacturonase (XOPG1)
Solyc03g116560.1	1.06245	0.00188055	SL4.0ch03	60383412	60385856	-	Pentatricopeptide repeat (AHRD V3.3 *** A0A200QVA5_9MAGN)
Solyc03g116590.3	-1.30592	4.28522e-28	SL4.0ch03	60394376	60396330	-	Embryo-specific protein (AHRD V3.3 *** A0A2K3LFD9_TRIPR)
Solyc03g116630.3	-2.26093	1.08705e-94	SL4.0ch03	60420503	60421689	+	cytochrome P450 family protein (AHRD V3.3 *** AT1G52565.1)
Solyc03g116730.4	1.51283	1.01751e-14	SL4.0ch03	60471133	60473558	-	Palmitoyl-monogalactosyldiacylglycerol delta-7 desaturase
Solyc03g116770.3	2.54249	4.43596e-05	SL4.0ch03	60509603	60510933	+	seed dormancy control protein (AHRD V3.3 *** AT1G15320.2)
Solyc03g116890.3	-2.43238	2.35888e-32	SL4.0ch03	60593760	60596193	-	WRKY transcription factor 39
Solyc03g117170.1	-3.18567	0.00383249	SL4.0ch03	60841480	60842163	-	Beta-3 adrenergic receptor
Solyc03g117250.4	2.82774	1.14917e-06	SL4.0ch03	60887532	60890604	-	Flotillin-like protein 2 (AHRD V3.3 *** A0A2G3CZJ6_CAPCH)
Solyc03g117270.1	2.98053	4.43116e-15	SL4.0ch03	60898837	60900108	+	F-box family protein (AHRD V3.3 *** A0A2U1L823_ARTAN)
Solyc03g117290.1	-1.33594	1.77787e-31	SL4.0ch03	60922747	60923193	+	Serine-rich protein (AHRD V3.3 *** E5GCC5_CUCME)
Solyc03g117330.4	-1.22413	1.41867e-13	SL4.0ch03	60935820	60940822	+	Proline-tRNA ligase (AHRD V3.3 *** X8JBM9_9HOMO)
Solyc03g117360.4	1.07804	1.47671e-17	SL4.0ch03	60970633	60981602	+	TOPLESS1
Solyc03g117490.4	1.23489	2.28272e-25	SL4.0ch03	61088438	61091433	+	Glycerol kinase (AHRD V3.3 *** A0A1U8FUZ6_CAPAN)
Solyc03g117500.1	-1.13774	4.78811e-07	SL4.0ch03	61096005	61096511	+	VQ motif-containing protein (AHRD V3.3 *** A0A2U1PE46_ARTAN)
Solyc03g117540.4	1.47747	1.21934e-12	SL4.0ch03	61115507	61136041	+	ABC transporter C family member 13 (AHRD V3.3 *** A0A2G3CZQ5_CAPCH)
Solyc03g117590.3	-2.20999	2.57347e-48	SL4.0ch03	61152851	61154099	-	Chaperone protein DnaJ (AHRD V3.3 *** A0A2G2WQF7_CAPBA)
Solyc03g117630.1	-4.13045	0	SL4.0ch03	61175164	61177128	-	Heat shock 70 kDa protein (AHRD V3.3 *** A0A1U8FVW2_CAPAN)
Solyc03g117640.1	-1.28742	0.000246755	SL4.0ch03	61180324	61181541	-	MAP kinase kinase kinase 29
Solyc03g117800.4	1.96783	2.80504e-65	SL4.0ch03	61280649	61284990	+	Protein ECERIFERUM 3 (AHRD V3.3 *** A0A2G2WQK1_CAPBA)
Solyc03g117860.3	-4.57493	3.76904e-276	SL4.0ch03	61328526	61329486	-	RBR-type E3 ubiquitin transferase (AHRD V3.3 *** A0A2G3A2R7_CAPAN)
Solyc03g117870.3	-1.84496	1.52845e-171	SL4.0ch03	61331502	61335276	-	4-coumarate:CoA ligase (AHRD V3.3 *** Q42879_LITER)
Solyc03g118050.3	-4.61171	5.16297e-17	SL4.0ch03	61492735	61494248	-	NFU1 iron-sulfur cluster protein (AHRD V3.3 *** AT5G07330.1)
Solyc03g118060.3	-3.1923	7.53105e-120	SL4.0ch03	61495312	61496153	-	NFU1 iron-sulfur cluster protein (AHRD V3.3 *** AT5G07330.1)
Solyc03g118090.3	1.25094	8.20659e-23	SL4.0ch03	61511867	61515802	-	Mitochondrial substrate carrier family protein (AHRD V3.3 *** F4KBU1_ARATH)
Solyc03g118120.3	1.85038	4.66899e-34	SL4.0ch03	61529843	61531013	+	Transferring glycosyl group transferase (AHRD V3.3 *** A0A2K3L539_TRIPR)
Solyc03g118190.4	-3.09714	4.98576e-09	SL4.0ch03	61583119	61584458	-	Ethylene-responsive transcription factor (AHRD V3.3 *** A0A2G3CZ32_CAPCH)
Solyc03g118300.1	-1.22065	7.91329e-12	SL4.0ch03	61670392	61670661	+	Unknown protein
Solyc03g118305.1	-2.85849	0.0422536	SL4.0ch03	61670677	61671694	+	Unknown protein
Solyc03g118340.3	-1.02532	1.71112e-25	SL4.0ch03	61693070	61699244	-	ATP-dependent Clp protease ATP-binding subunit ClpC (AHRD V3.3 *** A0A327YAA3_9BACI)
Solyc03g118450.1	-2.58707	1.28382e-06	SL4.0ch03	61772521	61772742	-	Unknown protein
Solyc03g118470.4	-2.8378	2.16003e-116	SL4.0ch03	61778497	61780325	+	Nudix hydrolase 4 (AHRD V3.3 *** A0A2G3CZQ7_CAPCH)
Solyc03g118510.3	1.10222	1.67223e-09	SL4.0ch03	61801195	61804057	+	Ovary receptor kinase 27 (AHRD V3.3 *** S4WIQ7_SOLCH)
Solyc03g118810.1	-1.89387	1.13237e-42	SL4.0ch03	62070007	62070501	+	Calcium-binding allergen Ole e 8 (AHRD V3.3 *** A0A2G2WQF6_CAPBA)
Solyc03g118870.4	-2.67179	0.0073189	SL4.0ch03	62101371	62103719	-	Octicosapeptide/Phox/Bem1p family protein (AHRD V3.3 *** A0A2K3L5A6_TRIPR)
Solyc03g119060.3	1.06225	1.24916e-20	SL4.0ch03	62219109	62224837	+	divaricata
Solyc03g119080.4	-1.07354	1.25422e-45	SL4.0ch03	62228234	62233988	-	beta-mannosidase enzyme
Solyc03g119250.4	-2.13424	8.77861e-95	SL4.0ch03	62336776	62339662	-	Calmodulin binding protein-like (AHRD V3.3 *** A0A200Q136_9MAGN)
Solyc03g119260.4	-2.80881	3.9386e-08	SL4.0ch03	62347177	62350148	-	Core-2 i-branching beta-n-acetylglucosaminyltransferase family protein (AHRD V3.3 *** A0A2K3MN76_TRIPR)
Solyc03g119320.1	1.03138	5.02318e-08	SL4.0ch03	62410175	62410876	-	hypothetical protein (AHRD V3.3 *** AT1G48780.1)
Solyc03g119580.1	1.52792	1.07997e-05	SL4.0ch03	62584023	62585180	-	Solanum lycopersicum Cytokinin Response Factor 9
Solyc03g119590.1	-6.76699	2.88862e-06	SL4.0ch03	62601337	62601672	+	NIMIN2c protein (AHRD V3.3 *** A0FJY4_TOBAC)
Solyc03g119630.4	1.51937	0.0154675	SL4.0ch03	62638681	62639903	+	Unknown protein
Solyc03g119660.2	3.78621	3.30098e-10	SL4.0ch03	62671413	62673510	-	Protein PLANT CADMIUM RESISTANCE like (AHRD V3.3 *** A0A2R6QIE9_ACTCH)
Solyc03g119760.3	-1.13885	7.7527e-32	SL4.0ch03	62749883	62764473	-	Transmembrane Fragile-X-F-associated protein (AHRD V3.3 *** A0A2U1NH40_ARTAN)
Solyc03g119810.1	1.8069	6.56813e-05	SL4.0ch03	62833366	62833821	+	At1g49000 (AHRD V3.3 *-* Q9M9A2_ARATH)
Solyc03g119850.2	-2.45914	1.21534e-31	SL4.0ch03	62848969	62853356	-	Protein decapping 5 (AHRD V3.3 *-* A0A2G3B6L4_CAPCH)
Solyc03g119980.3	-1.73263	1.39028e-19	SL4.0ch03	62937237	62939729	-	Alpha/beta-Hydrolases superfamily protein (AHRD V3.3 *** O04083_ARATH)
Solyc03g119990.4	2.06558	0.0336402	SL4.0ch03	62948849	62954067	+	Alpha/beta-Hydrolases superfamily protein (AHRD V3.3 *** A0A2U1NI49_ARTAN)
Solyc03g120080.4	1.32226	2.19896e-08	SL4.0ch03	63017838	63023685	+	periodic tryptophan protein 2 homolog (AHRD V3.3 *** A0A2I4EVX9_9ROSI)
Solyc03g120100.3	-1.26785	0.000274277	SL4.0ch03	63033327	63034855	-	Mitochondrial carrier protein (AHRD V3.3 *** A0A200PP03_9MAGN)
Solyc03g120110.3	-2.1233	6.83242e-25	SL4.0ch03	63044196	63047722	+	Lectin protein kinase family protein (AHRD V3.3 *** A0A1I9LPL5_ARATH)
Solyc03g120260.4	-2.71176	8.16703e-12	SL4.0ch03	63153618	63156079	+	Coatomer subunit beta' (AHRD V3.3 *-* A0A1Q3BXD5_CEPFO)
Solyc03g120290.3	1.92109	0.0198489	SL4.0ch03	63173254	63174336	-	To encode a PR protein
Solyc03g120390.3	2.79609	1.66654e-201	SL4.0ch03	63253362	63254911	+	auxin-regulated IAA15
Solyc03g120410.3	1.58363	1.25518e-11	SL4.0ch03	63259975	63260451	+	Nucleotide-diphospho-sugar transferases superfamily protein (AHRD V3.3 *** AT1G64980.3)
Solyc03g120450.4	1.54618	1.91089e-35	SL4.0ch03	63276672	63283055	-	Aminotransferase (AHRD V3.3 *** A0A200PN75_9MAGN)
Solyc03g120500.4	1.22441	1.9367e-29	SL4.0ch03	63320719	63322834	-	auxin-regulated IAA27
Solyc03g120520.2	1.53075	0.00107913	SL4.0ch03	63334988	63340623	+	Peroxisome biogenesis protein 2 (AHRD V3.3 *-* A0A2G3C8M2_CAPCH)
Solyc03g120530.3	1.55112	6.59102e-14	SL4.0ch03	63343236	63347723	+	Basic helix-loop-helix (BHLH) DNA-binding superfamily protein (AHRD V3.3 *-* A0A2U1PMP2_ARTAN)
Solyc03g120570.3	-4.23951	1.02817e-180	SL4.0ch03	63386385	63390685	+	Protein NRT1/ PTR FAMILY 1.1 (AHRD V3.3 *** A0A2G2WPC3_CAPBA)
Solyc03g120585.1	2.17863	0.00981734	SL4.0ch03	63394110	63394726	+	Unknown protein
Solyc03g120690.3	-1.33351	2.37323e-10	SL4.0ch03	63432441	63433690	-	Dynein light chain (AHRD V3.3 *** A0A2G3D075_CAPCH)
Solyc03g120750.3	-1.1768	8.40731e-25	SL4.0ch03	63468333	63472461	-	Ras-related protein (AHRD V3.3 *** A0A2U1NEY8_ARTAN)
Solyc03g120790.1	2.41403	0.00036502	SL4.0ch03	63504776	63505465	+	ovate family protein 8
Solyc03g120840.3	2.38421	1.64255e-19	SL4.0ch03	63532372	63533121	+	Ethylene-responsive transcription factor TINY (AHRD V3.3 *** A0A2G2WP67_CAPBA)
Solyc03g120870.3	-3.4867	0.0121824	SL4.0ch03	63547012	63548721	-	CASP-like protein (AHRD V3.3 *** A0A2I4G5I1_9ROSI)
Solyc03g120890.3	1.06278	5.41656e-06	SL4.0ch03	63563481	63565155	-	GATA transcription factor (AHRD V3.3 *** K4BMN8_SOLLC)
Solyc03g120900.3	-1.96892	2.56929e-21	SL4.0ch03	63568924	63569829	-	WD40 repeat (AHRD V3.3 *** A0A200QDT5_9MAGN)
Solyc03g120990.3	-1.29408	1.51586e-22	SL4.0ch03	63655793	63661025	+	Malic enzyme (AHRD V3.3 *** A0A2G3D1G2_CAPCH)
Solyc03g121040.4	-1.04447	3.21781e-21	SL4.0ch03	63713866	63716610	+	Taurine catabolism dioxygenase TauD/TfdA (AHRD V3.3 *** A0A200QPY7_9MAGN)
Solyc03g121060.4	1.46554	8.27577e-05	SL4.0ch03	63737635	63740143	+	auxin-regulated IAA26
Solyc03g121140.4	-1.92669	4.35988e-10	SL4.0ch03	63787192	63789918	+	protein CHUP1
Solyc03g121180.4	4.51148	0	SL4.0ch03	63799519	63801703	-	GDSL esterase/lipase (AHRD V3.3 *** A0A2G3D0P9_CAPCH)
Solyc03g121230.3	-2.87859	8.50949e-07	SL4.0ch03	63820310	63824728	+	Protein kinase family protein (AHRD V3.3 *** A0A1P8AW67_ARATH)
Solyc03g121400.1	-2.7342	9.30261e-82	SL4.0ch03	63945274	63945906	-	Dof zinc finger protein14
Solyc03g121420.4	3.69526	0.01354	SL4.0ch03	63973987	63975496	+	Inorganic pyrophosphatase 1 (AHRD V3.3 *** A0A2G2XXB4_CAPAN)
Solyc03g121620.1	-1.64658	3.08194e-39	SL4.0ch03	64151435	64152238	+	Late embryogenesis abundant (LEA) hydroxyproline-rich glycoprotein family (AHRD V3.3 *** A0A2U1MMJ0_ARTAN)
Solyc03g121770.2	-2.35808	0.0126792	SL4.0ch03	64271745	64275701	-	Calmodulin-binding protein (AHRD V3.3 *** S8CHI1_9LAMI)
Solyc03g121840.3	-1.02636	1.86841e-30	SL4.0ch03	64312606	64319605	-	telomere repeat-binding factor 4-like (AHRD V3.3 *** A0A2I4FU12_9ROSI)
Solyc03g121890.1	-1.39771	6.38953e-78	SL4.0ch03	64357381	64359132	+	Hydroxyproline-rich glycoprotein family protein (AHRD V3.3 *-* Q9CAJ1_ARATH)
Solyc03g121900.1	1.6768	0.0199762	SL4.0ch03	64360903	64361223	-	Bifunctional inhibitor/plant lipid transfer protein/seed storage helical domain containing protein (AHRD V3.3 *** A0A2P5DNS6_PARAD)
Solyc03g122000.4	1.64954	0.00673628	SL4.0ch03	64445298	64448232	-	Cytochrome b6-f complex subunit 4 (AHRD V3.3 *** A0A2S0SWC7_9FABA)
Solyc03g122170.4	-1.68944	1.11377e-05	SL4.0ch03	64527921	64532891	+	Peroxisomal (S)-2-hydroxy-acid oxidase GLO4 (AHRD V3.3 *** A0A2G2WQ07_CAPBA)
Solyc03g122340.3	-1.14803	2.48032e-16	SL4.0ch03	64655810	64660384	+	lipoxygenase D
Solyc03g122350.3	-3.00471	2.87178e-271	SL4.0ch03	64664486	64667135	+	Cytochrome P450 (AHRD V3.3 *** Q43795_TOBAC)
Solyc03g122360.3	-3.69839	4.60636e-52	SL4.0ch03	64668688	64670779	+	Cytochrome P450 (AHRD V3.3 *** Q43795_TOBAC)
Solyc03g123390.4	1.71617	0.0313562	SL4.0ch03	64716539	64720730	+	Alpha/beta-Hydrolases superfamily protein (AHRD V3.3 *** Q9LNR2_ARATH)
Solyc03g123540.3	-3.47766	1.19225e-89	SL4.0ch03	64822750	64823379	-	17.4 kDa class III heat shock protein (AHRD V3.3 *** A0A2G3D1F4_CAPCH)
Solyc03g123560.3	-1.31099	6.9668e-28	SL4.0ch03	64828738	64831409	+	Chaperone protein DnaJ (AHRD V3.3 *-* A0A1J3IS52_NOCCA)
Solyc03g123590.4	-1.68195	5.913e-05	SL4.0ch03	64855426	64858628	+	Remorin (AHRD V3.3 *** A0A200Q464_9MAGN)
Solyc03g123610.4	-1.19717	8.00529e-78	SL4.0ch03	64867516	64874264	-	Alanine aminotransferase 2 (AHRD V3.3 *** A0A2G3D1D6_CAPCH)
Solyc03g123620.4	-3.68613	1.50253e-145	SL4.0ch03	64875532	64878770	-	Pectinesterase (AHRD V3.3 *** A0A2G3D1E1_CAPCH)
Solyc03g123630.4	1.10949	3.51169e-37	SL4.0ch03	64880948	64884356	-	pectin methylesterase pmeu1
Solyc03g123680.1	-2.53319	3.93413e-05	SL4.0ch03	64909458	64910180	-	RING/U-box superfamily protein (AHRD V3.3 *** A0A2U1LDD8_ARTAN)
Solyc03g123710.3	-1.52291	1.66685e-24	SL4.0ch03	64919684	64920237	-	Unknown protein
Solyc03g123730.4	-1.09933	5.03043e-22	SL4.0ch03	64925476	64931294	+	26S protease regulatory subunit 7 (AHRD V3.3 *** A0A1U8FAJ3_CAPAN)
Solyc03g123770.1	-3.14119	9.15622e-13	SL4.0ch03	64968839	64969286	+	Unknown protein
Solyc03g123820.2	6.02185	4.50403e-05	SL4.0ch03	64992668	64994645	+	Glucose-methanol-choline (GMC) oxidoreductase family protein (AHRD V3.3 *** A0A2U1M607_ARTAN)
Solyc03g123830.4	4.13779	0	SL4.0ch03	64998706	65001818	+	D-3-phosphoglycerate dehydrogenase (AHRD V3.3 *** A0A1U8G334_CAPAN)
Solyc03g123860.4	1.83191	4.36031e-29	SL4.0ch03	65009186	65013105	+	Receptor-like protein kinase INRPK1c
Solyc03g124110.2	-3.91158	2.18043e-35	SL4.0ch03	3705306	3706172	+	Dehydration-responsive element-binding transcription factor (AHRD V3.3 *** A0A1S6M2D0_9CARY)
Solyc03g150112.1	-2.11981	3.02659e-12	SL4.0ch03	7163756	7167762	+	ATP-dependent DNA helicase (AHRD V3.3 *-* A0A2G3C774_CAPCH)
Solyc03g150131.1	-4.18653	2.99123e-05	SL4.0ch03	31184094	31184957	+	Retrovirus-related Pol polyprotein from transposon TNT 1-94 (AHRD V3.3 *-* A0A2K3MQ97_TRIPR)
Solyc03g150132.1	-4.0832	0.000678025	SL4.0ch03	31187382	31191573	+	Unknown protein
Solyc03g150134.1	1.80549	0.00168413	SL4.0ch03	45376546	45379487	-	RING/U-box superfamily protein (AHRD V3.3 --* A0A2U1QNZ5_ARTAN)
Solyc03g150141.1	4.47622	0.0208657	SL4.0ch03	49146237	49152092	-	UPF0725 protein (AHRD V3.3 *-* XP_004235347.1)
Solyc03g150151.1	-2.05807	5.53337e-07	SL4.0ch03	56976555	56979260	-	Cytochrome P450 (AHRD V3.3 *-* A0A2U1PE88_ARTAN)
Solyc03g150153.1	-2.73214	0.0326329	SL4.0ch03	57520302	57521168	+	Unknown protein
Solyc03g150154.1	4.54664	1.38645e-05	SL4.0ch03	58318608	58324772	-	Alpha-n-acetylglucosaminidase-like protein (AHRD V3.3 *-* A0A2K3NS60_TRIPR)
Solyc04g005020.3	-1.94891	6.30463e-21	SL4.0ch04	41457	42946	-	Transducin/WD40 repeat-like superfamily protein (AHRD V3.3 *** A0A2U1QGB4_ARTAN)
Solyc04g005070.3	1.43134	0.00129028	SL4.0ch04	72891	76278	-	Major facilitator superfamily protein (AHRD V3.3 *** A0A2U1N7S7_ARTAN)
Solyc04g005130.3	-1.34986	3.79349e-09	SL4.0ch04	101822	105551	-	bHLH transcription factor 027
Solyc04g005140.2	-1.09438	0.0338409	SL4.0ch04	106564	112110	-	Uridine kinase (AHRD V3.3 *** A0A200QPY2_9MAGN)
Solyc04g005260.3	-2.10359	0.000733837	SL4.0ch04	210391	213653	+	DNA-3-methyladenine glycosylase I (AHRD V3.3 *-* B6U9I4_MAIZE)
Solyc04g005270.1	-1.07514	2.41126e-58	SL4.0ch04	214344	216266	-	Phosphatidylinositol 4-kinase gamma 7 (AHRD V3.3 *** A0A1U8GNT8_CAPAN)
Solyc04g005520.3	-1.11209	0.0195347	SL4.0ch04	363188	368542	-	Amino acid kinase family protein (AHRD V3.3 *** A0A2U1KEH8_ARTAN)
Solyc04g005540.3	1.02641	4.57873e-08	SL4.0ch04	373391	379516	+	Pvr4 (AHRD V3.3 *** A0A1D5AHY8_CAPAN)
Solyc04g005555.1	1.29086	0.000876291	SL4.0ch04	385818	387423	+	CASP-like protein 4A1 isoform X1 (AHRD V3.3 *-* XP_010108714.1)
Solyc04g005560.3	1.10842	0.000150597	SL4.0ch04	392368	397745	+	ARF guanine-nucleotide exchange factor GNOM (AHRD V3.3 *** A0A1U8HBB7_CAPAN)
Solyc04g005610.3	-2.76473	1.1119e-104	SL4.0ch04	423051	424879	+	NAC domain-containing protein 2 (AHRD V3.3 *** NAP2_SOLLC)
Solyc04g005620.3	-4.32012	9.24168e-06	SL4.0ch04	426336	427648	-	Casparian strip membrane protein 1 (AHRD V3.3 *** CASP1_SOLDE)
Solyc04g005630.3	-1.30101	8.39917e-51	SL4.0ch04	429033	434202	-	Transcription termination factor 3
Solyc04g005657.1	3.95349	0.00469057	SL4.0ch04	441245	445417	+	Unknown protein
Solyc04g005670.3	-1.05821	7.36353e-45	SL4.0ch04	462787	464001	+	F-box/kelch-repeat protein (AHRD V3.3 *** A0A2G3CYH7_CAPCH)
Solyc04g005770.3	1.22228	0.0347402	SL4.0ch04	510102	511949	+	Pentatricopeptide repeat-containing protein (AHRD V3.3 *** A0A2G2ZHE2_CAPAN)
Solyc04g007000.2	1.45841	7.42501e-25	SL4.0ch04	767420	768535	+	AP2/B3 transcription factor family protein (AHRD V3.3 *** A0A2U1MEM3_ARTAN)
Solyc04g007060.4	1.02193	1.03325e-19	SL4.0ch04	809958	814678	+	Disease resistance protein (AHRD V3.3 *** A0A2U1N8H9_ARTAN)
Solyc04g007070.3	1.27056	2.79738e-28	SL4.0ch04	828724	833901	+	Disease resistance protein (AHRD V3.3 *** A0A2U1N8H9_ARTAN)
Solyc04g007140.1	-5.44346	0.00196226	SL4.0ch04	897996	898304	-	protein NIM1-INTERACTING 2-like (AHRD V3.3 *** XP_011071259.1)
Solyc04g007210.3	1.48054	1.0561e-21	SL4.0ch04	940495	942888	-	Zinc finger protein CONSTANS-LIKE 7 (AHRD V3.3 *** A0A2G2VK65_CAPBA)
Solyc04g007250.1	-2.53871	1.09906e-09	SL4.0ch04	1009811	1010608	-	transmembrane protein (AHRD V3.3 *** AT1G25400.2)
Solyc04g007270.3	1.03984	2.56135e-23	SL4.0ch04	1018928	1023626	+	PHD finger protein (AHRD V3.3 *** A0A2G2WSU8_CAPBA)
Solyc04g007330.3	1.44719	1.41933e-14	SL4.0ch04	1076011	1081899	-	DNA-binding HORMA (AHRD V3.3 *** A0A200QG98_9MAGN)
Solyc04g007380.3	-6.09004	0.000105001	SL4.0ch04	1111386	1112492	+	Receptor-like protein kinase (AHRD V3.3 *** D3G6F0_CAPAN)
Solyc04g007470.3	-1.70711	1.03235e-36	SL4.0ch04	1181136	1185287	+	Drought responsive Zinc finger protein
Solyc04g007580.1	-3.24047	3.3287e-38	SL4.0ch04	1297135	1297629	+	DUF4228 domain-containing protein (AHRD V3.3 *** A0A1Q3CT45_CEPFO)
Solyc04g007620.1	-4.87946	2.89459e-44	SL4.0ch04	1334441	1334890	+	Mediator of RNA polymerase II transcription subunit (AHRD V3.3 *** Q9ZU37_ARATH)
Solyc04g007710.3	1.05165	1.47214e-16	SL4.0ch04	1421171	1427961	-	mitogen-activated protein kinase 14
Solyc04g007780.3	2.13969	2.11475e-19	SL4.0ch04	1498494	1500283	+	Sn-1 protein (AHRD V3.3 *** Q42393_CAPAN)
Solyc04g007880.4	-1.42079	2.83976e-73	SL4.0ch04	1591456	1595486	+	Cysteine-rich receptor-like protein kinase 10 (AHRD V3.3 *** A0A2G3CFD2_CAPCH)
Solyc04g007910.3	1.173	8.02477e-06	SL4.0ch04	1605715	1612059	-	Glucan endo-1
Solyc04g008040.4	2.54985	1.73749e-07	SL4.0ch04	1731425	1737111	+	Microtubule-associated protein 70 (AHRD V3.3 *** A0A200QNX4_9MAGN)
Solyc04g008060.3	1.24108	0.00715408	SL4.0ch04	1748481	1751807	-	Vacuolar iron transporter (AHRD V3.3 *** C4B8E3_TULGE)
Solyc04g008100.3	-3.5379	4.97402e-24	SL4.0ch04	1788265	1789593	-	RING-type E3 ubiquitin transferase (AHRD V3.3 *** A0A2G2ZH40_CAPAN)
Solyc04g008940.4	1.61153	1.23557e-31	SL4.0ch04	2586251	2587824	+	GRAM domain-containing protein (AHRD V3.3 *** A0A1Q3B313_CEPFO)
Solyc04g008950.4	1.83949	1.78767e-33	SL4.0ch04	2589767	2591437	+	GRAM domain-containing protein (AHRD V3.3 *** A0A1Q3B313_CEPFO)
Solyc04g008960.3	1.68122	1.86772e-06	SL4.0ch04	2594602	2595789	+	GEM-like protein 6 (AHRD V3.3 *** A0A2G2X9D6_CAPBA)
Solyc04g008970.3	1.74145	8.69516e-18	SL4.0ch04	2599969	2601823	+	GEM-like protein 6 (AHRD V3.3 *** A0A2G3CEM1_CAPCH)
Solyc04g009215.1	1.69512	0.012706	SL4.0ch04	2740152	2740577	-	Unknown protein
Solyc04g009220.2	1.68058	5.36331e-05	SL4.0ch04	2740764	2743321	-	Pentatricopeptide repeat (AHRD V3.3 *** A0A200QIY5_9MAGN)
Solyc04g009280.1	-2.23752	7.19006e-07	SL4.0ch04	2769755	2770009	-	GTP-binding protein BRASSINAZOLE INSENSITIVE PALE GREEN 2
Solyc04g009290.1	-1.30863	0.000133601	SL4.0ch04	2771088	2773622	-	Disease resistance protein (AHRD V3.3 *** A0A200PUC6_9MAGN)
Solyc04g009305.1	-2.31373	0.0047493	SL4.0ch04	2789800	2792741	+	transmembrane protein (AHRD V3.3 *-* AT5G08240.1)
Solyc04g009440.3	-2.39044	5.07037e-48	SL4.0ch04	2892319	2894296	+	NAC domain protein AY498713
Solyc04g009790.4	1.5114	2.30517e-45	SL4.0ch04	3126412	3136448	-	Protein DETOXIFICATION (AHRD V3.3 *-* A0A0K9R7X2_SPIOL)
Solyc04g010050.4	1.35762	4.09071e-06	SL4.0ch04	3387144	3389074	+	Pentatricopeptide repeat (AHRD V3.3 *** A0A200PVZ1_9MAGN)
Solyc04g010155.2	-2.59339	8.68144e-16	SL4.0ch04	3511774	3513589	+	hypothetical protein (AHRD V3.3 *-* AT5G13590.4)
Solyc04g010200.1	-2.96066	7.20974e-58	SL4.0ch04	3553172	3555328	+	ABC transporter G family member (AHRD V3.3 *** A0A2K3PJ14_TRIPR)
Solyc04g010210.1	1.41549	0.0181823	SL4.0ch04	3558512	3560656	-	ABC transporter G family member (AHRD V3.3 *** A0A2K3PJ14_TRIPR)
Solyc04g010250.3	2.16357	6.86141e-115	SL4.0ch04	3611218	3617147	+	Alpha/beta-Hydrolases superfamily protein (AHRD V3.3 *** Q8RXN7_ARATH)
Solyc04g010300.4	1.2176	0.03222	SL4.0ch04	3659739	3661569	+	ABC transporter B family member 20 (AHRD V3.3 *-* A0A2G2ZFT7_CAPAN)
Solyc04g011340.3	-3.59811	8.01187e-35	SL4.0ch04	3851618	3855086	-	WAT1-related protein (AHRD V3.3 *** K4BPI9_SOLLC)
Solyc04g011350.3	-1.13411	3.51325e-27	SL4.0ch04	3862435	3871429	-	2-oxoglutarate dehydrogenase
Solyc04g011440.4	-2.69786	1.82184e-292	SL4.0ch04	3928359	3931599	+	ethylene-responsive heat shock protein cognate 70
Solyc04g011510.4	-1.88335	8.46504e-113	SL4.0ch04	3978403	3982455	+	Triosephosphate isomerase (AHRD V3.3 *** S8E0E9_9LAMI)
Solyc04g011540.4	-2.25889	1.16973e-55	SL4.0ch04	4005196	4008162	+	Calcium-dependent lipid-binding (CaLB domain) family protein (AHRD V3.3 *** A8MRW6_ARATH)
Solyc04g011600.4	-4.82185	0.0216433	SL4.0ch04	4063155	4065348	+	Glycerol-3-phosphate acyltransferase 5 (AHRD V3.3 *** A0A1U8H0F1_CAPAN)
Solyc04g011670.3	1.70559	1.3741e-34	SL4.0ch04	4184062	4189854	+	Transcription factor TGA7 (AHRD V3.3 *** A0A1U8GLI3_CAPAN)
Solyc04g011820.1	2.95345	0.000162637	SL4.0ch04	4282041	4282328	-	Glutaredoxin (AHRD V3.3 *** A0A1L7MRR3_SOLPI)
Solyc04g011880.1	3.02154	0.012164	SL4.0ch04	4314995	4315303	-	Monothiol glutaredoxin-S1 (AHRD V3.3 *** A0A2G3CDX4_CAPCH)
Solyc04g011980.1	3.0936	0.0193843	SL4.0ch04	4374082	4376727	+	Disease resistance protein (AHRD V3.3 *** A0A2U1Q201_ARTAN)
Solyc04g011990.3	1.26081	4.86488e-05	SL4.0ch04	4378237	4380933	+	Disease resistance protein (AHRD V3.3 *** A0A2U1Q201_ARTAN)
Solyc04g012020.1	1.9386	0.0211801	SL4.0ch04	4387917	4389257	-	HXXXD-type acyl-transferase family protein (AHRD V3.3 *** F4JBC7_ARATH)
Solyc04g012030.3	1.75818	1.33455e-06	SL4.0ch04	4396131	4401449	+	S-acyltransferase (AHRD V3.3 *** A0A2G3CDU9_CAPCH)
Solyc04g012140.1	-2.48573	4.198e-42	SL4.0ch04	4473646	4473894	-	Unknown protein
Solyc04g014290.1	-4.80438	0.0222661	SL4.0ch04	4611507	4611854	-	protein PELPK1-like (AHRD V3.3 *** XP_010319537.1)
Solyc04g014450.1	2.82001	0.0180007	SL4.0ch04	4695533	4701499	-	Rhamnogalacturonate lyase family protein (AHRD V3.3 *** A0A2U1PQM1_ARTAN)
Solyc04g014480.3	-1.49355	4.29353e-44	SL4.0ch04	4743668	4745231	+	15.7 kDa heat shock protein
Solyc04g014600.3	-1.62232	8.00242e-41	SL4.0ch04	4897250	4899231	+	Adenine nucleotide alpha hydrolases-like superfamily protein (AHRD V3.3 *** A0A2U1NYH2_ARTAN)
Solyc04g014820.4	1.68217	2.14144e-18	SL4.0ch04	5082875	5087406	-	RNA-binding (RRM/RBD/RNP motifs) family protein (AHRD V3.3 *-* F4JFN7_ARATH)
Solyc04g014830.3	1.74708	2.0984e-33	SL4.0ch04	5092068	5093729	-	Transcription factor GRAS (AHRD V3.3 *** A0A200QXB8_9MAGN)
Solyc04g014930.3	1.6012	0.00169088	SL4.0ch04	5210278	5210502	+	Unknown protein
Solyc04g015030.4	1.04252	0.00554068	SL4.0ch04	5267617	5273250	+	Heavy metal-associated isoprenylated plant protein (AHRD V3.3 *** A0A2R6RB34_ACTCH)
Solyc04g015340.3	-1.97977	5.19955e-99	SL4.0ch04	5556834	5562311	-	Carboxypeptidase (AHRD V3.3 *** A0A2G2VL35_CAPBA)
Solyc04g015360.3	-3.76665	1.78652e-167	SL4.0ch04	5593082	5595686	-	GATA transcription factor (AHRD V3.3 *** K4BQ39_SOLLC)
Solyc04g015390.2	1.67553	2.16733e-07	SL4.0ch04	5629770	5633530	-	GDSL esterase/lipase (AHRD V3.3 *** AT1G11320.1)
Solyc04g015460.4	1.43213	0.00254748	SL4.0ch04	5698225	5701072	+	Protein kinase domain (AHRD V3.3 *** A0A200QIT5_9MAGN)
Solyc04g015560.4	1.26518	1.18365e-46	SL4.0ch04	5848511	5856588	+	Glycosyl hydrolase family protein (AHRD V3.3 *** A0A2U1QCD6_ARTAN)
Solyc04g015620.3	1.26667	3.46866e-05	SL4.0ch04	5956173	5958700	+	DUF642 domain-containing protein (AHRD V3.3 *** A0A1Q3AUQ6_CEPFO)
Solyc04g015750.3	-1.47879	4.4231e-44	SL4.0ch04	6065261	6071195	-	CobN/magnesium chelatase (AHRD V3.3 *** A0A200PZ28_9MAGN)
Solyc04g016000.3	-4.62312	0.00656279	SL4.0ch04	6627469	6631015	-	Heat shock transcription factor protein 8 (AHRD V3.3 *** A0A1W6LWG5_FRAAN)
Solyc04g016200.1	3.31606	9.61297e-13	SL4.0ch04	7011628	7012983	+	Glycosyltransferase (AHRD V3.3 *** A0A0A1WDL8_NICAT)
Solyc04g016220.4	1.18835	2.88686e-28	SL4.0ch04	7025342	7027058	+	Glycosyltransferase (AHRD V3.3 *-* A0A0A1WC49_NICAT)
Solyc04g016250.3	-1.92254	2.62143e-06	SL4.0ch04	7084461	7089045	+	Mitochondrial glycoprotein (AHRD V3.3 *** A0A2U1NRX0_ARTAN)
Solyc04g016260.3	1.55803	1.39458e-17	SL4.0ch04	7096676	7105740	+	Calcium-transporting ATPase (AHRD V3.3 *** A0A1U8GKV2_CAPAN)
Solyc04g016290.3	1.45526	6.72996e-09	SL4.0ch04	7113049	7117918	+	Rho_N domain-containing protein (AHRD V3.3 *-* A0A1Q3DAL3_CEPFO)
Solyc04g016330.3	1.02624	3.78194e-10	SL4.0ch04	7172849	7177096	-	Glycerol-3-phosphate dehydrogenase [NAD(+)] (AHRD V3.3 *** A0A2G3CDF8_CAPCH)
Solyc04g016460.3	-3.41818	3.95933e-30	SL4.0ch04	7337456	7340062	+	Unknown protein
Solyc04g016470.4	-2.46004	7.87635e-133	SL4.0ch04	7345001	7346703	-	LEQA L.esculentum TomQ'a beta(1
Solyc04g016480.3	-1.16362	1.75504e-13	SL4.0ch04	7346853	7350490	-	SUN-like protein 12
Solyc04g016590.3	1.51335	0.0100517	SL4.0ch04	7482036	7490946	-	Unknown protein
Solyc04g017620.4	-1.41344	3.31308e-14	SL4.0ch04	7620666	7625927	+	Phosphatidylinositol 4-phosphate 5-kinase (AHRD V3.3 *-* K4CQN6_SOLLC)
Solyc04g018110.1	-1.70279	9.51542e-52	SL4.0ch04	9641639	9642367	+	Calmodulin-like protein (AHRD V3.3 *** T2C5E7_BRAJU)
Solyc04g018120.1	-1.0967	0.000387268	SL4.0ch04	9646652	9646900	-	ARF guanine-nucleotide exchange factor GNOM-like (AHRD V3.3 --* XP_021678898.1)
Solyc04g019317.1	-2.8926	5.61396e-05	SL4.0ch04	11650729	11652772	+	S-adenosyl-L-methionine-dependent methyltransferases superfamily protein (AHRD V3.3 *-* A0A1I9LQ25_ARATH)
Solyc04g025040.1	1.62574	1.08888e-30	SL4.0ch04	25378204	25378917	-	RNA-binding protein FUS (AHRD V3.3 *** XP_004237241.1)
Solyc04g025530.3	-2.44499	1.65907e-07	SL4.0ch04	21584805	21589418	+	Glutamate decarboxylase (AHRD V3.3 *** A0A2G2YVX0_CAPAN)
Solyc04g025610.2	-1.02786	0.028152	SL4.0ch04	20963991	20966768	-	Unknown protein
Solyc04g026110.4	1.76272	1.79369e-10	SL4.0ch04	18138844	18140739	+	Disease resistance protein (AHRD V3.3 *** A0A200PUC6_9MAGN)
Solyc04g039930.4	-1.86177	0.0337484	SL4.0ch04	12130080	12130763	+	12-oxophytodienoate reductase-like protein (AHRD V3.3 *-* A0A2G3CPE0_CAPCH)
Solyc04g040160.4	1.2067	1.93739e-22	SL4.0ch04	11724326	11729367	+	Protochlorophyllide-dependent translocon component 52
Solyc04g040220.3	5.35711	4.07857e-08	SL4.0ch04	11671596	11674085	+	BTB/POZ ankyrin repeat protein (AHRD V3.3 *** G3LSH3_LOTJA)
Solyc04g047680.1	4.72829	0.00913411	SL4.0ch04	34792325	34793589	-	proline-rich protein 36-like (AHRD V3.3 --* XP_020153421.1)
Solyc04g047885.1	2.37821	0.000359926	SL4.0ch04	37620087	37625611	-	Unknown protein
Solyc04g049680.2	1.07054	0.0195921	SL4.0ch04	42099275	42100506	-	Pseudo-response regulator (AHRD V3.3 *-* X5I0R0_IPONI)
Solyc04g049795.1	-1.85184	5.83392e-09	SL4.0ch04	42638589	42639388	+	DDE_4 domain-containing protein (AHRD V3.3 *-* A0A1Q3CVA8_CEPFO)
Solyc04g049800.3	1.38873	9.2685e-11	SL4.0ch04	42790316	42792845	+	AP2-like ethylene-responsive transcription factor (AHRD V3.3 *** A0A220QTH6_9SOLA)
Solyc04g049893.1	-2.73328	5.04423e-05	SL4.0ch04	43929203	43933019	+	ATP-citrate synthase beta chain protein 1 (AHRD V3.3 *-* A0A2G3CHP1_CAPCH)
Solyc04g049920.4	-1.56614	2.31431e-07	SL4.0ch04	44017275	44020007	+	RNA-binding (RRM/RBD/RNP motifs) family protein (AHRD V3.3 *** A0A2U1QNE1_ARTAN)
Solyc04g050170.4	-2.13579	0.00172207	SL4.0ch04	44967924	44971309	+	Leucine-rich receptor-like protein kinase family protein (AHRD V3.3 *** A0A061F8K0_THECC)
Solyc04g050620.3	2.95342	6.1137e-139	SL4.0ch04	46905716	46907568	-	Cytochrome (AHRD V3.3 *** A0A2G2Y725_CAPAN)
Solyc04g050930.3	-2.34363	1.36736e-29	SL4.0ch04	48199626	48203182	-	violaxanthin de-epoxidase
Solyc04g050937.1	-5.25812	0.00402327	SL4.0ch04	48219556	48223179	+	Protein kinase domain (AHRD V3.3 *** A0A200Q5G0_9MAGN)
Solyc04g051310.4	1.10939	4.5548e-26	SL4.0ch04	49536486	49554193	+	transmembrane protein (AHRD V3.3 *** AT5G16520.1)
Solyc04g051360.3	2.53295	3.98924e-11	SL4.0ch04	49659960	49661457	+	Ethylene Response Factor D.1
Solyc04g051390.2	1.5034	0.00333725	SL4.0ch04	49713569	49715688	-	Unknown protein
Solyc04g051490.3	-3.68451	6.19429e-200	SL4.0ch04	49839808	49852828	-	Crossover junction endonuclease EME1B (AHRD V3.3 *** A0A2G2VFP4_CAPBA)
Solyc04g051510.1	1.36335	6.26709e-33	SL4.0ch04	49952763	49956386	+	curl-3
Solyc04g051640.3	1.72147	0.00266141	SL4.0ch04	50171939	50175033	+	Purple acid phosphatase (AHRD V3.3 *** A0A2G2Y7W1_CAPAN)
Solyc04g051690.4	-4.68127	1.73985e-22	SL4.0ch04	50242843	50245890	+	WRKY transcription factor 51
Solyc04g051730.1	4.48003	0.0216979	SL4.0ch04	50268567	50270099	+	Cytochrome P450 (AHRD V3.3 *** A0A2U1QH19_ARTAN)
Solyc04g051880.3	1.57506	0.0219495	SL4.0ch04	50404430	50410058	-	Mitochodrial transcription termination factor (AHRD V3.3 *-* A0A2U1MAL3_ARTAN)
Solyc04g053130.4	-1.42083	1.33764e-65	SL4.0ch04	50999496	51001409	-	Stress enhanced protein 2
Solyc04g054256.1	5.63371	2.6919e-09	SL4.0ch04	51447662	51449961	-	Cytochrome p450 (AHRD V3.3 *** A0A2K3NDQ9_TRIPR)
Solyc04g054290.3	1.13397	0.00283278	SL4.0ch04	51571476	51573836	+	Pentatricopeptide repeat-containing protein (AHRD V3.3 *** A0A2G2WLY5_CAPBA)
Solyc04g054340.1	-2.588	1.15988e-47	SL4.0ch04	51636095	51636346	+	hypothetical protein (AHRD V3.3 -** AT5G65207.1)
Solyc04g054370.1	1.24888	3.32804e-17	SL4.0ch04	51662920	51663417	-	RING/U-box superfamily protein (AHRD V3.3 *-* Q3EAE6_ARATH)
Solyc04g054430.2	-2.38861	0.0205339	SL4.0ch04	51797411	51797653	-	Unknown protein
Solyc04g054480.3	1.0564	2.42294e-17	SL4.0ch04	51882377	51892347	+	U-box domain-containing protein (AHRD V3.3 *** A0A2K3NTR2_TRIPR)
Solyc04g054500.3	-3.51134	1.07154e-70	SL4.0ch04	51923982	51925276	+	Heavy metal-associated isoprenylated plant protein (AHRD V3.3 *** A0A2R6R672_ACTCH)
Solyc04g054528.1	-1.17017	0.00115643	SL4.0ch04	52032268	52033180	-	Unknown protein
Solyc04g054690.3	-2.88223	1.18788e-50	SL4.0ch04	52347276	52349787	-	ascorbate oxidase
Solyc04g054730.3	1.741	5.03709e-06	SL4.0ch04	52393451	52398770	-	Sulfate transporter-like protein (AHRD V3.3 *** A0A2K3NYV6_TRIPR)
Solyc04g054760.3	-1.22678	1.46261e-08	SL4.0ch04	52501260	52502456	-	FCS-Like Zinc finger 5 (AHRD V3.3 *** FLZ5_ARATH)
Solyc04g054800.3	1.65202	0.000121271	SL4.0ch04	52566023	52567428	+	UPSTREAM OF FLC protein (DUF966) (AHRD V3.3 *** A0A1P8BC74_ARATH)
Solyc04g054830.4	-2.85254	3.20378e-11	SL4.0ch04	52596374	52600184	+	Type I inositol polyphosphate 5-phosphatase 5 (AHRD V3.3 *-* A0A199V5W7_ANACO)
Solyc04g054910.4	-1.08896	9.13559e-51	SL4.0ch04	52704084	52705828	+	Ethylene-responsive transcription factor (AHRD V3.3 *-* A0A2G2ZQC4_CAPAN)
Solyc04g054950.3	-2.20929	0.00343577	SL4.0ch04	52780154	52781564	-	NAD(P)-binding Rossmann-fold superfamily protein (AHRD V3.3 *** F4IKL5_ARATH)
Solyc04g055000.3	1.70162	0.000172235	SL4.0ch04	52827084	52830622	-	inactive TPR repeat-containing thioredoxin TTL3-like (AHRD V3.3 *** A0A2I4H3Y7_9ROSI)
Solyc04g055090.1	2.00585	1.25718e-21	SL4.0ch04	52966865	52968115	+	cell wall integrity/stress response component-like protein (AHRD V3.3 *-* AT4G39840.1)
Solyc04g055250.4	-1.74101	1.13886e-05	SL4.0ch04	53172645	53179341	-	adenine deaminase (AHRD V3.3 *** AT4G39900.1)
Solyc04g055255.1	5.91028	8.35063e-05	SL4.0ch04	53207375	53215169	-	S-adenosyl-L-methionine-dependent methyltransferases superfamily protein (AHRD V3.3 *-* A0A2U1PMX3_ARTAN)
Solyc04g056570.3	-1.14736	0.0425094	SL4.0ch04	53854698	53858589	-	Disease resistance protein (TIR-NBS-LRR class) (AHRD V3.3 *** A0A2U1PW75_ARTAN)
Solyc04g056730.4	1.67697	1.40412e-05	SL4.0ch04	54119987	54121447	-	Unknown protein
Solyc04g057860.3	1.45655	0.025637	SL4.0ch04	54280567	54282034	-	60S ribosomal protein L27 (AHRD V3.3 *** A0A1U8H3W7_CAPAN)
Solyc04g057890.3	-1.10307	5.82041e-26	SL4.0ch04	54330009	54332976	-	Glutathione S-transferase family protein (AHRD V3.3 *** A0A2U1N1I4_ARTAN)
Solyc04g057980.3	1.89632	1.03848e-13	SL4.0ch04	54417396	54418382	-	Orange Ripening
Solyc04g058170.1	-5.41942	6.87338e-35	SL4.0ch04	54576330	54576800	+	Calcium-dependent protein kinase (AHRD V3.3 *-* B2KTA9_WHEAT)
Solyc04g063210.3	1.45332	0.000460084	SL4.0ch04	54693639	54695698	-	Caffeoyl-CoA O-methyltransferase (AHRD V3.3 *** A0A2G2WYM3_CAPBA)
Solyc04g063230.3	1.17748	4.8543e-41	SL4.0ch04	54714207	54719891	-	S-adenosyl-L-methionine-dependent methyltransferases superfamily protein (AHRD V3.3 *** A0A2U1PWQ7_ARTAN)
Solyc04g063245.1	2.8788	5.11064e-23	SL4.0ch04	54735184	54737005	+	Cytochrome (AHRD V3.3 *** A0A1U8F0H8_CAPAN)
Solyc04g064545.1	-1.14096	0.000550644	SL4.0ch04	55070924	55073243	+	Unknown protein
Solyc04g064550.1	-1.76218	5.78546e-101	SL4.0ch04	55073247	55074938	+	gras6
Solyc04g064580.1	-1.68193	6.81346e-10	SL4.0ch04	55099453	55099976	+	Unknown protein
Solyc04g064620.4	3.31604	4.60322e-41	SL4.0ch04	55140598	55143290	-	Bidirectional sugar transporter SWEET (AHRD V3.3 *** M1CBD4_SOLTU)
Solyc04g064630.3	1.69657	6.53546e-05	SL4.0ch04	55147461	55151261	-	Bidirectional sugar transporter SWEET (AHRD V3.3 *** A0A142DVF6_SOLTU)
Solyc04g064670.3	1.61188	3.89734e-41	SL4.0ch04	55167849	55169883	-	Photosystem II reaction center PsbP family protein (AHRD V3.3 *** A0A0F7GXL4_9ROSI)
Solyc04g064860.1	1.07768	0.00702389	SL4.0ch04	55378170	55378871	-	MADS-box transcription factor 23 (AHRD V3.3 *** A0A2G2Y5S9_CAPAN)
Solyc04g064870.3	-3.47084	7.7149e-135	SL4.0ch04	55381434	55383157	+	Pathogen-related protein (AHRD V3.3 *** A0A1U8GE43_CAPAN)
Solyc04g064880.4	-7.03229	1.92305e-19	SL4.0ch04	55388269	55390364	+	Pathogen-related protein (AHRD V3.3 *** A0A1U8GE43_CAPAN)
Solyc04g064890.3	1.44492	1.40644e-06	SL4.0ch04	55391709	55391924	-	Unknown protein
Solyc04g064900.1	1.27189	2.7708e-09	SL4.0ch04	55392738	55393079	+	Endoglucanase (AHRD V3.3 *-* Q6W6R7_MEDTR)
Solyc04g064920.4	1.55457	2.54054e-08	SL4.0ch04	55395616	55398672	-	Glycolipid transfer protein 3 (AHRD V3.3 *** A0A2G3CMX1_CAPCH)
Solyc04g064940.3	2.25748	0.015804	SL4.0ch04	55439152	55442731	-	Receptor-like protein kinase 2 (AHRD V3.3 *** A0A314KW93_NICAT)
Solyc04g070970.4	1.00736	2.07011e-12	SL4.0ch04	55582173	55586375	-	ABC transporter G family member 27 (AHRD V3.3 *** A0A2G3CMS7_CAPCH)
Solyc04g071030.1	-1.72511	1.1427e-54	SL4.0ch04	55684351	55685634	-	RING-type E3 ubiquitin transferase (AHRD V3.3 *** A0A2G2WYL4_CAPBA)
Solyc04g071060.3	-5.77374	3.59795e-99	SL4.0ch04	55768222	55768575	+	RNA-binding protein 2-like
Solyc04g071070.2	-3.81539	4.85663e-150	SL4.0ch04	55786441	55788103	+	Unknown protein
Solyc04g071083.1	-5.94192	0.000264164	SL4.0ch04	55808769	55810529	+	Unknown protein
Solyc04g071400.4	3.59678	3.0899e-05	SL4.0ch04	56184742	56187911	+	WAT1-related protein (AHRD V3.3 *** K4BTD2_SOLLC)
Solyc04g071480.1	-2.24588	1.49667e-172	SL4.0ch04	56276876	56278042	+	Plant/F1M20-13 protein (AHRD V3.3 *** G7IBZ7_MEDTR)
Solyc04g071520.3	-2.74961	6.22537e-15	SL4.0ch04	56307855	56309874	-	Transcription elongation factor (TFIIS) family protein (AHRD V3.3 *** A0A1P8BE77_ARATH)
Solyc04g071523.1	-3.64561	6.50862e-17	SL4.0ch04	56318181	56319570	+	UPF0496 protein (AHRD V3.3 *** A0A2U1KPX1_ARTAN)
Solyc04g071540.4	-1.07612	2.55046e-09	SL4.0ch04	56329686	56341393	+	Sterol 3-beta-glucosyltransferase (AHRD V3.3 *** B6SKE1_MAIZE)
Solyc04g071560.4	-1.07969	7.46186e-07	SL4.0ch04	56348447	56351889	+	Thioredoxin Y2
Solyc04g071650.4	1.87379	9.65058e-54	SL4.0ch04	56437669	56444585	+	Cellulose synthase (AHRD V3.3 *** K4BTF5_SOLLC)
Solyc04g071770.3	-1.28178	1.3626e-18	SL4.0ch04	56553426	56555141	+	Ethylene-responsive transcription factor (AHRD V3.3 *** A0A1U8GDL3_CAPAN)
Solyc04g071790.3	3.91835	1.27658e-07	SL4.0ch04	56592049	56593693	+	Cytochrome P450 (AHRD V3.3 *-* A0A200Q069_9MAGN)
Solyc04g071800.3	2.51851	4.34231e-173	SL4.0ch04	56614162	56616244	+	Cytochrome P450 (AHRD V3.3 *-* A0A200Q069_9MAGN)
Solyc04g071805.1	4.82735	0.00760326	SL4.0ch04	56634883	56636695	+	Cytochrome P450 (AHRD V3.3 *-* A0A200Q069_9MAGN)
Solyc04g072033.1	-2.41486	5.03707e-79	SL4.0ch04	56931989	56936003	-	NAD(P)-binding Rossmann-fold superfamily protein (AHRD V3.3 *** Q9SZ91_ARATH)
Solyc04g072035.1	1.03232	1.7859e-05	SL4.0ch04	56941830	56950370	-	Inositol polyphosphate 5-phosphatase I (AHRD V3.3 *** F4HT46_ARATH)
Solyc04g072070.3	-5.46724	1.67162e-14	SL4.0ch04	57067112	57069895	-	WRKY transcription factor 55
Solyc04g072160.3	-2.10738	1.85155e-65	SL4.0ch04	57118204	57120808	-	ripening regulated protein DDTFR8
Solyc04g072270.1	2.49845	0.00165048	SL4.0ch04	57234690	57237674	-	Midasin (AHRD V3.3 *-* A0A2G2ZQ87_CAPAN)
Solyc04g072310.3	3.68928	3.12288e-05	SL4.0ch04	57279385	57281622	-	histone-lysine N-methyltransferase SETD1B-A (AHRD V3.3 *** XP_004237854.1)
Solyc04g072380.3	2.42007	0.0134184	SL4.0ch04	57352187	57358804	+	Glutaredoxin domain-containing protein/DEP domain-containing protein/DUF547 domain-containing protein (AHRD V3.3 *** A0A1Q3AUF5_CEPFO)
Solyc04g072740.3	2.47808	1.21481e-08	SL4.0ch04	57650385	57654206	-	Sulfate transporter 2.1 (AHRD V3.3 *** A0A2G2ZQE3_CAPAN)
Solyc04g072780.4	1.04186	3.3369e-19	SL4.0ch04	57698742	57699826	+	FCS-Like Zinc finger 5 (AHRD V3.3 *** FLZ5_ARATH)
Solyc04g072850.4	2.94082	4.10354e-27	SL4.0ch04	57749335	57755754	-	Beta-D-xylosidase (AHRD V3.3 *** H1AC33_SOLLC)
Solyc04g072890.4	-1.55355	7.36458e-114	SL4.0ch04	57785298	57791918	+	Transducin/WD40 repeat-like superfamily protein (AHRD V3.3 *** F4I1K5_ARATH)
Solyc04g072920.4	-2.5119	2.87099e-28	SL4.0ch04	57849963	57852158	+	Trehalose 6-phosphate phosphatase (AHRD V3.3 *** A0A2G3CNJ5_CAPCH)
Solyc04g073950.2	-1.20097	1.83759e-13	SL4.0ch04	57923872	57925260	+	VQ motif protein (AHRD V3.3 *-* A0A2K3NKL0_TRIPR)
Solyc04g073980.3	-1.33914	0.0382762	SL4.0ch04	57973026	57977689	+	Pumilio 7 (AHRD V3.3 *-* A0A1P8AT22_ARATH)
Solyc04g074000.3	1.04711	1.24673e-06	SL4.0ch04	57985338	57988848	-	Receptor protein kinase
Solyc04g074030.3	1.79465	1.52491e-11	SL4.0ch04	58001927	58005219	-	Receptor protein kinase
Solyc04g074050.4	1.92654	0.000101917	SL4.0ch04	58031604	58035087	+	Receptor protein kinase
Solyc04g074110.4	1.40843	8.14443e-05	SL4.0ch04	58078843	58082462	+	Carbohydrate esterase
Solyc04g074180.4	1.89536	4.63149e-55	SL4.0ch04	58138996	58145125	+	cryptochrome 1
Solyc04g074230.3	-1.35217	4.90924e-36	SL4.0ch04	58179881	58183856	-	SIG74 14-3-3 family protein
Solyc04g074310.4	3.25561	2.42165e-10	SL4.0ch04	58276786	58283463	+	RNA-binding protein 38-like (AHRD V3.3 *** A0A2I4HAQ4_9ROSI)
Solyc04g074340.3	5.38418	0.000826768	SL4.0ch04	58303611	58305398	+	Glycosyltransferase (AHRD V3.3 *** A0A2I4GJQ3_9ROSI)
Solyc04g074410.2	-3.65544	3.16922e-191	SL4.0ch04	58380726	58381664	+	Protein EXORDIUM-like 1 (AHRD V3.3 *** A0A2G2ZQI6_CAPAN)
Solyc04g074420.1	-2.29696	3.85476e-16	SL4.0ch04	58390867	58391136	-	Protein EXORDIUM-like 1 (AHRD V3.3 *-* A0A2G2WZY1_CAPBA)
Solyc04g074430.2	-2.1977	2.02435e-25	SL4.0ch04	58391356	58391745	-	Protein EXORDIUM-like 1 (AHRD V3.3 *-* A0A2G2ZQI6_CAPAN)
Solyc04g074440.1	-4.03044	1.27188e-113	SL4.0ch04	58393790	58394737	-	Protein EXORDIUM-like 1 (AHRD V3.3 *** A0A2G2ZQI6_CAPAN)
Solyc04g074450.1	-4.75687	0	SL4.0ch04	58397342	58398286	-	Protein EXORDIUM-like 1 (AHRD V3.3 *** A0A2G2ZQI6_CAPAN)
Solyc04g074530.3	1.27472	4.48424e-08	SL4.0ch04	58480276	58485032	+	Alcohol dehydrogenase-like 1 (AHRD V3.3 *** A0A2G3CNR0_CAPCH)
Solyc04g074680.1	-4.14859	2.47833e-34	SL4.0ch04	58560657	58561154	-	chromodomain-helicase-DNA-binding protein 9-like (AHRD V3.3 --* XP_021604423.1)
Solyc04g074830.1	-2.57894	4.73949e-23	SL4.0ch04	58706862	58707878	+	ENTH/ANTH/VHS superfamily protein (AHRD V3.3 *** A0A2U1QGP5_ARTAN)
Solyc04g074840.3	-2.7243	7.3754e-227	SL4.0ch04	58708557	58712480	-	Protein DETOXIFICATION (AHRD V3.3 *** A0A218X5P1_PUNGR)
Solyc04g074967.1	-1.09973	0.0318049	SL4.0ch04	58811827	58812351	+	Unknown protein
Solyc04g076220.3	-3.98966	1.13268e-106	SL4.0ch04	59158819	59160252	+	AT-hook motif nuclear-localized protein (AHRD V3.3 *** A0A1U8GD78_CAPAN)
Solyc04g076250.3	-1.0806	3.4684e-09	SL4.0ch04	59180231	59186080	-	ADP-ribosylation factor-like protein 6-interacting protein 4 isoform X2 (AHRD V3.3 *** XP_010320203.1)
Solyc04g076340.3	1.46183	4.90315e-27	SL4.0ch04	59251147	59254106	+	hypothetical protein (AHRD V3.3 *-* AT4G38060.4)
Solyc04g076520.3	-1.24834	1.27675e-38	SL4.0ch04	59397955	59399841	-	F-box protein (AHRD V3.3 *** A0A2I0XAX9_9ASPA)
Solyc04g076660.3	1.46816	8.64867e-14	SL4.0ch04	59544421	59551295	-	Rhamnogalacturonate lyase family protein (AHRD V3.3 *** A0A2U1NT41_ARTAN)
Solyc04g076730.1	-4.65552	0.0328219	SL4.0ch04	59625239	59625466	+	Unknown protein
Solyc04g076780.4	2.03995	9.6011e-77	SL4.0ch04	59647918	59653855	-	Oligopeptide transporter (AHRD V3.3 *** A0A200QXQ7_9MAGN)
Solyc04g076845.1	-3.67977	1.2636e-28	SL4.0ch04	59730856	59733438	+	Basic helix-loop-helix (BHLH) DNA-binding superfamily protein (AHRD V3.3 *-* A0A2U1PS36_ARTAN)
Solyc04g076860.3	-1.27395	1.83289e-06	SL4.0ch04	59778663	59781485	+	Zinc finger (C3HC4-type RING finger) family protein (AHRD V3.3 *** A0A2K3NFC1_TRIPR)
Solyc04g076880.3	-1.46412	1.79447e-90	SL4.0ch04	59807166	59813166	+	phosphoenolpyruvate carboxykinase
Solyc04g077010.4	1.44245	7.08845e-27	SL4.0ch04	59959163	59962632	+	Receptor-like protein kinase haiku2 (AHRD V3.3 *** A0A1J6JYR4_NICAT)
Solyc04g077020.3	2.0992	2.68431e-230	SL4.0ch04	59980128	59982976	+	Tubulin alpha chain (AHRD V3.3 *** A0A1U8GD16_CAPAN)
Solyc04g077170.3	-1.04096	0.0323262	SL4.0ch04	60083978	60084990	-	Epidermal patterning factor-like protein (AHRD V3.3 *** A0A2U1PBB6_ARTAN)
Solyc04g077270.4	-2.77176	2.34716e-35	SL4.0ch04	60231786	60234995	-	G-type lectin S-receptor-like serine/threonine-protein kinase (AHRD V3.3 *** A0A1U8GJN2_CAPAN)
Solyc04g077300.3	-1.86491	0.0038664	SL4.0ch04	60254356	60256381	+	G-type lectin S-receptor-like serine/threonine-protein kinase (AHRD V3.3 *** A0A2G3CPG9_CAPCH)
Solyc04g077330.4	-2.57407	0.0124144	SL4.0ch04	60266987	60268748	+	Receptor protein kinase (AHRD V3.3 *-* Q40096_IPOTF)
Solyc04g077490.3	2.25953	0.011088	SL4.0ch04	60418478	60421941	-	AP2-like ethylene-responsive transcription factor ANT (AHRD V3.3 *** A0A2G2Z848_CAPAN)
Solyc04g077620.1	-3.6065	1.20253e-66	SL4.0ch04	60563500	60563874	+	Uncharacterized conserved protein UCP031279 (AHRD V3.3 -** AT1G10140.1)
Solyc04g077630.3	-4.72548	0.000332355	SL4.0ch04	60564927	60567727	+	Serine carboxypeptidase (AHRD V3.3 *** A0A2K3MSK4_TRIPR)
Solyc04g077640.4	-1.83701	1.18557e-18	SL4.0ch04	60568787	60571840	+	Serine carboxypeptidase (AHRD V3.3 *** A0A2K3MSK4_TRIPR)
Solyc04g077650.3	-1.00592	2.51514e-52	SL4.0ch04	60575026	60579532	+	Serine carboxypeptidase-like 17 (AHRD V3.3 *** A0A2G2ZRB2_CAPAN)
Solyc04g077670.3	1.12201	6.02398e-21	SL4.0ch04	60589239	60596928	+	Serine carboxypeptidase-like 18 (AHRD V3.3 *** A0A2G3CPL7_CAPCH)
Solyc04g077740.1	-1.56265	1.31043e-06	SL4.0ch04	60644406	60645488	+	hypothetical protein (AHRD V3.3 *** AT1G27461.1)
Solyc04g077810.1	-3.497	1.9187e-27	SL4.0ch04	60688254	60688994	+	ZCF37 (AHRD V3.3 *** A0A2U1NT51_ARTAN)
Solyc04g077830.2	4.42284	0.0266835	SL4.0ch04	60697922	60700807	-	tetratricopeptide repeat protein 7B (AHRD V3.3 *** A0A2I4H060_9ROSI)
Solyc04g077950.2	1.51902	0.00879187	SL4.0ch04	60801789	60802264	-	nucleic acid binding protein (AHRD V3.3 *-* AT1G27750.1)
Solyc04g077980.1	-3.12442	3.66175e-136	SL4.0ch04	60834646	60835428	+	C2H2-type zinc finger protein
Solyc04g077990.3	2.06449	2.37291e-33	SL4.0ch04	60843633	60844643	+	LOB domain-containing protein 37 (AHRD V3.3 *** A0A2G3CPS9_CAPCH)
Solyc04g078060.1	-1.3529	1.03451e-11	SL4.0ch04	60896935	60897285	+	transmembrane protein (AHRD V3.3 *** AT1G75810.1)
Solyc04g078195.1	1.56788	7.25983e-65	SL4.0ch04	60989719	60990630	+	Gibberellin-regulated protein (AHRD V3.3 *** K0E174_POPTO)
Solyc04g078250.4	1.03785	1.35343e-17	SL4.0ch04	61007219	61011584	-	metal transporter Nramp2
Solyc04g078290.4	-1.68458	1.45766e-19	SL4.0ch04	61032722	61035793	-	Cytochrome P450 (AHRD V3.3 *** Q7FPQ4_HELTU)
Solyc04g078340.3	-1.27491	8.05518e-05	SL4.0ch04	61085905	61087892	+	Cytochrome P450 (AHRD V3.3 *-* A0A200QZM5_9MAGN)
Solyc04g078410.4	1.31519	0.0221068	SL4.0ch04	61136817	61139866	+	Pkinase domain-containing protein/S_locus_glycop domain-containing protein/B_lectin domain-containing protein (AHRD V3.3 *** A0A1Q3BH96_CEPFO)
Solyc04g078500.1	-1.61001	0.000866525	SL4.0ch04	61211969	61212664	+	cyclinJ18
Solyc04g078550.3	-1.06323	9.02154e-31	SL4.0ch04	61240960	61242699	+	WRKY transcription factor 7
Solyc04g078640.3	-1.47546	8.92177e-32	SL4.0ch04	61314259	61314705	+	Ethylene-responsive transcription factor RAP2-1 (AHRD V3.3 *** A0A1U8GBU2_CAPAN)
Solyc04g078670.3	1.21084	0.00120976	SL4.0ch04	61347707	61350076	+	NAC domain protein (AHRD V3.3 *** S5RUW2_9ROSA)
Solyc04g078790.3	-4.83072	0.000198089	SL4.0ch04	61440953	61442265	+	Transcription factor HEC1 (AHRD V3.3 *** A0A2G2Y0E0_CAPAN)
Solyc04g078800.3	1.48446	0.000203952	SL4.0ch04	61451449	61454214	+	Lipase (AHRD V3.3 *** A0A200QYW4_9MAGN)
Solyc04g078900.3	1.82227	1.13471e-14	SL4.0ch04	61554265	61557654	+	ABA 8'-hydroxylase
Solyc04g078980.4	1.81993	0.000598087	SL4.0ch04	61582092	61585106	-	Hexosyltransferase (AHRD V3.3 *** K4BUY2_SOLLC)
Solyc04g079040.4	1.41955	1.54137e-05	SL4.0ch04	61612507	61618968	-	Serine carboxypeptidase (AHRD V3.3 *** A0A2K3MSK4_TRIPR)
Solyc04g079070.4	5.90277	0.000209968	SL4.0ch04	61630845	61636462	-	Serine carboxypeptidase (AHRD V3.3 *** A0A2K3MSK4_TRIPR)
Solyc04g079190.4	-2.01317	2.4377e-40	SL4.0ch04	61722949	61724340	+	Alpha/beta-Hydrolases superfamily protein (AHRD V3.3 *** A0A2U1KK17_ARTAN)
Solyc04g079330.2	-3.42928	0.0399556	SL4.0ch04	61823267	61825975	+	Carboxypeptidase (AHRD V3.3 *** A0A2G2X0Z2_CAPBA)
Solyc04g079360.1	-1.72371	4.16237e-07	SL4.0ch04	61866427	61867185	+	R2R3MYB transcription factor 77
Solyc04g079460.1	3.39558	0.00679097	SL4.0ch04	61924315	61924767	-	Serpin-ZX (AHRD V3.3 *** A0A2G3CQ68_CAPCH)
Solyc04g079530.3	-3.17601	1.26455e-30	SL4.0ch04	61942086	61944699	+	Major facilitator superfamily protein (AHRD V3.3 *** A0A2U1PWN6_ARTAN)
Solyc04g079560.3	2.63307	2.39612e-41	SL4.0ch04	61960132	61965252	+	Lysine histidine transporter-like 8 (AHRD V3.3 *** A0A1U8GKT6_CAPAN)
Solyc04g079570.1	-1.03774	0.0139649	SL4.0ch04	61967652	61968371	-	Dof zinc finger protein (AHRD V3.3 *-* A0A2K3NXA1_TRIPR)
Solyc04g079600.3	1.67899	0.00136731	SL4.0ch04	61997963	62001339	+	Homeodomain-like superfamily protein (AHRD V3.3 *-* A0A2U1M9P5_ARTAN)
Solyc04g079680.4	1.27246	2.84758e-18	SL4.0ch04	62027689	62029581	+	Cytochrome P450 (AHRD V3.3 *** A0A2U1M7T5_ARTAN)
Solyc04g079690.3	2.01383	2.37985e-09	SL4.0ch04	62033123	62037470	+	Protein kinase domain-containing protein (AHRD V3.3 *** A0A2U1M8U4_ARTAN)
Solyc04g079710.4	1.21971	1.02614e-07	SL4.0ch04	62063049	62067282	+	Wall-associated receptor kinase-like 14 (AHRD V3.3 *** A0A1U8GBI3_CAPAN)
Solyc04g079760.4	-4.01312	8.23515e-17	SL4.0ch04	62084024	62086021	+	UPF0114 domain-containing protein (AHRD V3.3 *** A0A1Q3D8A0_CEPFO)
Solyc04g079830.2	1.8458	1.64829e-15	SL4.0ch04	62113822	62124713	-	Homeobox protein BEL1-like protein (AHRD V3.3 *** A0A2G2X0S6_CAPBA)
Solyc04g079900.3	1.19296	3.68477e-19	SL4.0ch04	62184154	62192048	-	Metalloendopeptidase / zinc ion binding protein (AHRD V3.3 *** F4K306_ARATH)
Solyc04g079960.1	-2.47029	5.52216e-61	SL4.0ch04	62252829	62253920	-	geranylgeranyl pyrophosphate synthase 2
Solyc04g080010.4	1.29296	1.32491e-18	SL4.0ch04	62284349	62286595	+	Glycosyltransferase (AHRD V3.3 *** A0A2I4F4T3_9ROSI)
Solyc04g080040.3	1.39856	4.66804e-06	SL4.0ch04	62308413	62314322	-	Auxilin-related protein 2 (AHRD V3.3 *** A0A2G3CQ94_CAPCH)
Solyc04g080220.3	1.79327	0.000930335	SL4.0ch04	62442848	62445904	+	DUF620 family protein (DUF620) (AHRD V3.3 *** F4HXG1_ARATH)
Solyc04g080250.3	-4.51264	6.1878e-112	SL4.0ch04	62468004	62470248	+	Deoxyuridine 5'-triphosphate nucleotidohydrolase (AHRD V3.3 *** A0A2G3AX44_CAPCH)
Solyc04g080480.1	-2.78819	0.0304863	SL4.0ch04	62623323	62625260	+	AMP-dependent synthetase/ligase (AHRD V3.3 *** A0A2U1NXR5_ARTAN)
Solyc04g080540.2	-3.18873	9.86734e-234	SL4.0ch04	62652178	62653736	+	DNA polymerase epsilon catalytic subunit A (AHRD V3.3 *** AT1G19530.2)
Solyc04g080550.4	-1.02923	1.21713e-16	SL4.0ch04	62660701	62662786	+	Isoflavone reductase-like protein (AHRD V3.3 *** A0A2G2V5Y4_CAPBA)
Solyc04g080600.3	1.25227	7.00747e-05	SL4.0ch04	62689438	62696319	+	Auxilin-like protein 1 (AHRD V3.3 *** A0A2G2V5U3_CAPBA)
Solyc04g080680.4	-1.25727	1.43217e-18	SL4.0ch04	62759973	62761989	+	P-loop containing nucleoside triphosphate hydrolases superfamily protein (AHRD V3.3 *** A0A2U1NGY3_ARTAN)
Solyc04g080790.3	-1.26659	0.00159364	SL4.0ch04	62844014	62848650	-	BEL1-like homeodomain protein 7 (AHRD V3.3 *** A0A2G3AXA7_CAPCH)
Solyc04g080940.4	3.2146	9.19578e-27	SL4.0ch04	62958938	62961966	-	WAT1-related protein (AHRD V3.3 *** K4BVH3_SOLLC)
Solyc04g081000.3	-2.2549	1.01384e-06	SL4.0ch04	63032681	63036255	+	Deficiens
Solyc04g081250.1	-1.05891	4.23922e-05	SL4.0ch04	63232864	63233313	+	Small auxin up-regulated RNA51
Solyc04g081270.1	2.34976	6.5707e-07	SL4.0ch04	63268364	63268690	-	Small auxin up-regulated RNA52
Solyc04g081290.3	2.34157	5.75673e-60	SL4.0ch04	63303151	63306457	+	Cytokinin riboside 5'-monophosphate phosphoribohydrolase (AHRD V3.3 *** A0A2G2X1Q5_CAPBA)
Solyc04g081350.3	-1.26829	2.68685e-06	SL4.0ch04	63333466	63340114	-	Transcription factor E2FC (AHRD V3.3 *** M5BC45_TOBAC)
Solyc04g081420.4	-1.62677	1.97867e-76	SL4.0ch04	63375090	63380185	-	hypothetical protein (AHRD V3.3 *** AT1G75730.2)
Solyc04g081530.1	1.32535	1.50401e-05	SL4.0ch04	63448355	63448822	+	Chaperone protein DnaJ (AHRD V3.3 *** A0A2G3CQH5_CAPCH)
Solyc04g081550.3	1.11308	2.00051e-21	SL4.0ch04	63465778	63468277	+	Thaumatin-like protein 1 (AHRD V3.3 *** A0A2G3CQG2_CAPCH)
Solyc04g081630.2	-4.63035	0.0055961	SL4.0ch04	63568033	63570178	-	Heat shock protein 90 (AHRD V3.3 *-* A0A0A7LYT2_ALBBR)
Solyc04g081755.2	2.39526	2.51898e-81	SL4.0ch04	63656195	63660140	+	GDSL esterase/lipase (AHRD V3.3 *** A0A2G2ZSP1_CAPAN)
Solyc04g081770.4	2.09034	2.03248e-60	SL4.0ch04	63662159	63664387	+	GDSL esterase/lipase (AHRD V3.3 *** A0A2G2ZSP1_CAPAN)
Solyc04g081840.4	-3.78523	7.98145e-06	SL4.0ch04	63694383	63697979	+	UPF0496 protein isoform X1 (AHRD V3.3 *** A0A2I4H6K4_9ROSI)
Solyc04g081930.3	-1.79553	5.89371e-106	SL4.0ch04	63752673	63757212	-	2-oxoglutarate (2OG) and Fe(II)-dependent oxygenase superfamily protein (AHRD V3.3 *-* A0A2U1PY84_ARTAN)
Solyc04g081970.3	1.0653	2.35222e-27	SL4.0ch04	63771028	63773129	-	Thioredoxin (AHRD V3.3 *** A0A200QEF8_9MAGN)
Solyc04g082000.4	-1.09496	1.56359e-06	SL4.0ch04	63789988	63798274	+	Phospholipase D (AHRD V3.3 *** K4BVS9_SOLLC)
Solyc04g082020.3	-1.06714	2.06139e-26	SL4.0ch04	63800635	63802735	-	Zinc finger
Solyc04g082040.3	1.5978	3.84796e-17	SL4.0ch04	63817612	63822192	+	Mechanosensitive ion channel protein (AHRD V3.3 *** A0A2G3CQP0_CAPCH)
Solyc04g082070.4	1.17327	4.03932e-16	SL4.0ch04	63830471	63832797	-	tRNA pseudouridine synthase family protein (AHRD V3.3 *-* E5GCD2_CUCME)
Solyc04g082120.3	-2.74349	1.26122e-84	SL4.0ch04	63874991	63879570	+	Prolyl oligopeptidase (AHRD V3.3 *** H2D7F1_COFAR)
Solyc04g082450.3	-1.01417	6.77826e-15	SL4.0ch04	64067870	64072523	+	Integral membrane protein hemolysin-III-like protein (AHRD V3.3 *** A0A2K3N7X1_TRIPR)
Solyc04g082460.4	-1.11519	1.69279e-46	SL4.0ch04	64074079	64078744	+	Catalase (AHRD V3.3 *** A0A2G2X1I6_CAPBA)
Solyc04g082475.1	-3.09426	7.06483e-05	SL4.0ch04	64083634	64085337	+	Catalase (AHRD V3.3 *-* A0A328DBH8_9ASTE)
Solyc04g082500.4	-2.45408	1.60841e-11	SL4.0ch04	64123176	64127536	-	Protein kinase APK1B
Solyc04g082660.2	-1.29906	0.0230706	SL4.0ch04	64237412	64240323	+	Peptidylprolyl isomerase (AHRD V3.3 *** A0A2G3CFL0_CAPCH)
Solyc04g082720.3	-1.0809	1.1431e-17	SL4.0ch04	64269572	64270994	-	Alpha-crystallin domain-containing protein 22.3 (AHRD V3.3 *** A0A1U8GRL0_CAPAN)
Solyc04g082860.3	-2.39604	7.90942e-05	SL4.0ch04	64347120	64348943	-	Glycosyltransferase (AHRD V3.3 *** A0A2I4FMV0_9ROSI)
Solyc04g082865.1	1.19517	0.0407169	SL4.0ch04	64349309	64351067	-	Unknown protein
Solyc04g082870.1	2.0804	0.000421033	SL4.0ch04	64351094	64353508	-	Pentatricopeptide repeat-containing protein (AHRD V3.3 *** A0A2G3CQI3_CAPCH)
Solyc04g082880.4	-2.60597	0	SL4.0ch04	64353849	64359835	-	Pyrophosphate--fructose 6-phosphate 1-phosphotransferase subunit alpha (AHRD V3.3 *** A0A1U8GHK4_CAPAN)
Solyc04g082930.3	-1.35011	5.15001e-12	SL4.0ch04	64380147	64380323	+	Chlorophyll a-b binding protein
Solyc04g082960.1	-2.6132	2.85508e-80	SL4.0ch04	64393519	64394082	+	Poly polymerase (AHRD V3.3 *** Q9C9J8_ARATH)
Solyc04g150102.1	1.96177	6.09284e-90	SL4.0ch04	1475958	1478401	+	Sn-1 protein (AHRD V3.3 *** Q42393_CAPAN)
Solyc04g150112.1	-1.46047	5.78081e-05	SL4.0ch04	6671895	6673292	+	Transmembrane protein
Solyc04g150161.1	-4.26685	0	SL4.0ch04	55821814	55823497	+	Unknown protein
Solyc04g150162.1	1.36111	3.81879e-14	SL4.0ch04	55925827	55927054	+	Vacuolar iron transporter-like protein 4 (AHRD V3.3 *** A0A2G3CN36_CAPCH)
Solyc05g005080.3	2.6438	0	SL4.0ch05	127418	130434	+	Endoglucanase (AHRD V3.3 *** A0A2G2V2B4_CAPBA)
Solyc05g005140.4	2.56839	3.14627e-10	SL4.0ch05	172327	177903	-	Protein NSP-INTERACTING KINASE 3 (AHRD V3.3 *-* A0A2G3B8R8_CAPCH)
Solyc05g005150.1	-2.3015	3.74836e-23	SL4.0ch05	181988	183100	-	F-box/Kelch repeat-containing F-box family protein (AHRD V3.3 *** C4PVT9_ARATH)
Solyc05g005160.3	1.60914	9.20937e-81	SL4.0ch05	187313	191126	-	ATP-citrate synthase (AHRD V3.3 *** B6TD54_MAIZE)
Solyc05g005170.4	-2.79344	0.00774691	SL4.0ch05	205256	208591	+	Pectin lyase-like superfamily protein (AHRD V3.3 *** O22699_ARATH)
Solyc05g005260.3	-1.79716	4.01243e-38	SL4.0ch05	255005	255856	-	DNA ligase 1-like (AHRD V3.3 *** A0A1U7VHC8_NICSY)
Solyc05g005280.4	-8.84379	2.15967e-12	SL4.0ch05	273341	276208	-	Poly [ADP-ribose] polymerase (AHRD V3.3 *** A0A2G2WJW6_CAPBA)
Solyc05g005290.4	-1.32801	1.09948e-11	SL4.0ch05	277895	279752	-	Poly [ADP-ribose] polymerase (AHRD V3.3 *** A0A2G2WJW6_CAPBA)
Solyc05g005300.2	1.89732	0.0263918	SL4.0ch05	286252	288832	-	bHLH transcription factor 084
Solyc05g005520.1	-6.43442	4.43168e-06	SL4.0ch05	417763	418221	+	Protein phosphatase inhibitor 2-like (AHRD V3.3 *** A0A2K3NNM1_TRIPR)
Solyc05g005550.4	4.60599	8.5306e-67	SL4.0ch05	430763	433493	-	BURP domain (AHRD V3.3 *-* A0A200QH65_9MAGN)
Solyc05g005560.4	3.70633	0	SL4.0ch05	448750	451355	+	polygalacturonase isoenzyme 1 beta subunit
Solyc05g005570.3	3.47976	1.89574e-74	SL4.0ch05	453888	457026	+	BURP domain (AHRD V3.3 *** A0A200QH65_9MAGN)
Solyc05g005740.3	1.6285	1.49777e-08	SL4.0ch05	598835	604372	+	Potassium transporter (AHRD V3.3 *** A0A2G2VML6_CAPBA)
Solyc05g005865.1	-3.26357	3.75244e-09	SL4.0ch05	725643	726964	-	MLP-like protein (AHRD V3.3 *** A0A1U8EPD5_CAPAN)
Solyc05g005910.4	-1.96731	1.58389e-20	SL4.0ch05	746331	748106	-	Protein NRT1/ PTR FAMILY 1.2 (AHRD V3.3 *-* A0A1J3FWJ0_NOCCA)
Solyc05g005920.4	1.64277	9.87094e-44	SL4.0ch05	753480	755647	-	protein NRT1/ PTR FAMILY 1.2-like (AHRD V3.3 *** A0A2I4HMB7_9ROSI)
Solyc05g005930.3	1.29585	4.35982e-17	SL4.0ch05	756535	757875	-	Glycosyltransferase (AHRD V3.3 *** A0A2I4G8J4_9ROSI)
Solyc05g005950.3	1.84472	3.33743e-32	SL4.0ch05	762938	765195	-	Protein NRT1/ PTR FAMILY 1.2 (AHRD V3.3 *** A0A1J3DU78_NOCCA)
Solyc05g005960.3	1.51416	6.57358e-26	SL4.0ch05	766678	769002	+	Protein NRT1/ PTR FAMILY 1.2 (AHRD V3.3 *** A0A1J3DU78_NOCCA)
Solyc05g005980.4	1.04772	0.000179274	SL4.0ch05	774531	777086	-	protein NRT1/ PTR FAMILY 1.2-like (AHRD V3.3 *** A0A2I4HMB7_9ROSI)
Solyc05g006000.3	1.07755	0.012117	SL4.0ch05	787542	789566	+	protein NRT1/ PTR FAMILY 1.2-like (AHRD V3.3 *** A0A2I4HMB7_9ROSI)
Solyc05g006160.4	-2.93332	0.000791946	SL4.0ch05	891397	891801	-	Gibberellin regulated protein (AHRD V3.3 *** A0A200QLE0_9MAGN)
Solyc05g006220.3	3.30564	0.00139795	SL4.0ch05	927595	931870	-	IAA-amino acid hydrolase ILR1-like 1 (AHRD V3.3 *** A0A2G3B8H5_CAPCH)
Solyc05g006390.1	-2.63603	6.78395e-65	SL4.0ch05	1080525	1080779	-	CDP-diacylglycerol-glycerol-3-phosphate 3-phosphatidyltransferase (AHRD V3.3 *** Q8VYY6_ARATH)
Solyc05g006420.3	1.34969	2.09686e-33	SL4.0ch05	1107478	1110898	+	Two-component response regulator ARR3 (AHRD V3.3 *** A0A2G2VM98_CAPBA)
Solyc05g006570.1	1.0137	0.0222156	SL4.0ch05	1259339	1261171	+	Inactive receptor kinase (AHRD V3.3 *** A0A2R6RF71_ACTCH)
Solyc05g006630.4	1.89361	1.84282e-37	SL4.0ch05	1331269	1340956	+	Disease resistance protein (TIR-NBS-LRR class) (AHRD V3.3 *** A0A1P8AUG7_ARATH)
Solyc05g006700.4	1.51325	3.09675e-06	SL4.0ch05	1416499	1417637	-	Wall-associated receptor kinase-like protein (AHRD V3.3 *** A0A2K3NTT9_TRIPR)
Solyc05g006740.4	1.44273	5.8653e-36	SL4.0ch05	1428828	1430736	+	Glutathione S-transferase (AHRD V3.3 *** A0A200QY01_9MAGN)
Solyc05g006750.3	4.24321	0.0443604	SL4.0ch05	1431319	1432541	+	Glutathione S-transferase (AHRD V3.3 *** A0A200QY01_9MAGN)
Solyc05g006870.3	1.57057	2.01951e-20	SL4.0ch05	1534544	1535954	-	Thioredoxin (AHRD V3.3 *** A0A2G2VLZ1_CAPBA)
Solyc05g006920.4	1.44088	7.28777e-45	SL4.0ch05	1569437	1573279	-	Protein NRT1/ PTR FAMILY 2.13 (AHRD V3.3 *** A0A1U8EVJ4_CAPAN)
Solyc05g007000.4	4.9518	0.0042515	SL4.0ch05	1642249	1648026	+	Major facilitator superfamily protein (AHRD V3.3 *** A0A1P8AT47_ARATH)
Solyc05g007120.4	1.61241	7.2766e-47	SL4.0ch05	1732425	1736309	-	Leucine-rich repeat protein kinase family protein (AHRD V3.3 *** A0A2U1LJE3_ARTAN)
Solyc05g007170.3	-2.00023	6.1104e-09	SL4.0ch05	1830192	1838296	+	Prf (AHRD V3.3 *-* Q9LLD0_SOLLC)
Solyc05g007180.3	2.76309	4.34804e-28	SL4.0ch05	1847010	1849726	+	jasmonic acid 1
Solyc05g007470.4	1.33552	1.27956e-41	SL4.0ch05	2086593	2088494	+	P-loop containing nucleoside triphosphate hydrolases superfamily protein (AHRD V3.3 *** A0A2U1QF48_ARTAN)
Solyc05g007490.3	1.13435	1.56459e-11	SL4.0ch05	2095599	2101852	-	S-adenosyl-L-methionine-dependent methyltransferases superfamily protein (AHRD V3.3 *** A0A2U1LK68_ARTAN)
Solyc05g007520.1	-1.66435	0.0227704	SL4.0ch05	2132305	2133208	+	Ubiquitin carboxyl-terminal hydrolase 46 (AHRD V3.3 *-* A0A2G3AUZ3_CAPCH)
Solyc05g007770.3	-2.63136	8.18225e-65	SL4.0ch05	2278058	2279982	+	NAC domain TF
Solyc05g007800.4	-1.03656	2.01309e-11	SL4.0ch05	2290778	2294144	+	cAMP-regulated phosphoprotein 19-related protein (AHRD V3.3 *-* Q9C787_ARATH)
Solyc05g007890.4	1.2201	0.0249952	SL4.0ch05	2388748	2390762	+	Myb family transcription factor APL (AHRD V3.3 *** A0A2G2VLB7_CAPBA)
Solyc05g008030.1	1.04394	0.0438564	SL4.0ch05	2497153	2502745	+	ATP-dependent DNA helicase RecG (AHRD V3.3 *-* A0A2U1NGD0_ARTAN)
Solyc05g008060.4	-1.04569	9.34906e-11	SL4.0ch05	2531260	2534971	+	SlPIN4
Solyc05g008090.3	1.67504	4.95006e-25	SL4.0ch05	2562225	2567440	+	TPX2 (Targeting protein for Xklp2) protein family (AHRD V3.3 *-* A0A2U1NUC4_ARTAN)
Solyc05g008120.4	-1.71121	1.00666e-13	SL4.0ch05	2580550	2582174	-	DnaJ-like protein subfamily B member 6 (AHRD V3.3 *-* A0A2G3B5R9_CAPCH)
Solyc05g008140.4	-1.10865	2.43731e-08	SL4.0ch05	2584952	2588321	-	Unknown protein
Solyc05g008210.4	2.30589	3.26877e-07	SL4.0ch05	2649015	2651542	-	Plastid movement impaired protein (AHRD V3.3 *** A0A2P5FK82_TREOI)
Solyc05g008220.4	-1.82747	0.0157307	SL4.0ch05	2662187	2664221	+	Plastid movement impaired protein (AHRD V3.3 *** A0A072VEV4_MEDTR)
Solyc05g008640.1	-2.23511	6.34198e-08	SL4.0ch05	2996689	2997204	+	RING/U-box superfamily protein (AHRD V3.3 *-* A0A2U1QJE6_ARTAN)
Solyc05g008770.3	1.40595	1.07165e-33	SL4.0ch05	3038813	3048452	-	Amino-acid permease BAT1-like protein (AHRD V3.3 *-* A0A2G3B695_CAPCH)
Solyc05g008950.4	4.44111	0.0230025	SL4.0ch05	3203754	3206812	+	Protein kinase family protein (AHRD V3.3 *-* A0A1P8BDK9_ARATH)
Solyc05g008960.3	3.33158	6.03516e-07	SL4.0ch05	3212768	3215427	+	Protein kinase family protein (AHRD V3.3 *** A0A1P8BDJ0_ARATH)
Solyc05g008980.2	2.49396	2.67261e-07	SL4.0ch05	3219705	3221919	+	Protein kinase family protein (AHRD V3.3 *** A0A2U1MH78_ARTAN)
Solyc05g008990.3	1.9632	0.0246795	SL4.0ch05	3224364	3227202	+	Protein kinase family protein (AHRD V3.3 *-* A0A2U1MH78_ARTAN)
Solyc05g009060.2	2.75191	0.00313185	SL4.0ch05	3263363	3264576	-	Unknown protein
Solyc05g009120.3	-1.75893	9.10579e-28	SL4.0ch05	3291300	3294725	-	Core-2 i-branching beta-n-acetylglucosaminyltransferase family protein (AHRD V3.3 *** A0A2K3MN76_TRIPR)
Solyc05g009130.4	-1.27352	0.00361137	SL4.0ch05	3298571	3300264	-	Core-2 i-branching beta-n-acetylglucosaminyltransferase family protein (AHRD V3.3 *** A0A2K3MN76_TRIPR)
Solyc05g009170.3	-1.9803	0.00531055	SL4.0ch05	3351512	3352142	+	Zinc finger protein 8 (AHRD V3.3 *** A0A2G3B627_CAPCH)
Solyc05g009240.3	2.60785	1.16457e-21	SL4.0ch05	3427852	3433112	+	DUF639 domain-containing protein (AHRD V3.3 *** A0A1Q3DGQ0_CEPFO)
Solyc05g009253.1	1.59106	0.00102263	SL4.0ch05	3442275	3444051	+	Pentatricopeptide repeat protein (AHRD V3.3 *** A0A2U1MNU4_ARTAN)
Solyc05g009270.4	-5.23319	7.37337e-34	SL4.0ch05	3460844	3463738	-	3-ketoacyl-CoA synthase (AHRD V3.3 *** A0A2G3B5Z8_CAPCH)
Solyc05g009310.3	1.19726	5.59572e-12	SL4.0ch05	3490063	3492184	+	Zinc finger protein CONSTANS-LIKE 7 (AHRD V3.3 *** A0A2G2VK65_CAPBA)
Solyc05g009320.4	-2.61123	1.65474e-06	SL4.0ch05	3501039	3502416	-	LOB domain-containing protein 40 (AHRD V3.3 *** A0A2G2VK71_CAPBA)
Solyc05g009350.4	1.04157	7.70161e-25	SL4.0ch05	3536797	3543700	+	Zinc finger transcription factor 37
Solyc05g009370.4	-1.01047	8.64181e-17	SL4.0ch05	3564535	3570439	-	50S ribosomal protein L15 (AHRD V3.3 *** A0A2G2YCB4_CAPAN)
Solyc05g009420.1	-1.9706	2.39862e-68	SL4.0ch05	3630874	3631815	-	transmembrane protein (AHRD V3.3 *-* AT1G25400.2)
Solyc05g009480.1	-2.74745	0.0414124	SL4.0ch05	3704019	3704393	+	Unknown protein
Solyc05g009490.3	-3.06355	6.6749e-12	SL4.0ch05	3710691	3712238	+	Unknown protein
Solyc05g009520.2	-1.91469	1.06492e-17	SL4.0ch05	3768540	3769068	-	hypothetical protein (AHRD V3.3 *** AT1G13360.3)
Solyc05g009610.1	-1.81653	1.28136e-16	SL4.0ch05	3862415	3863452	-	Alpha/beta-Hydrolases superfamily protein (AHRD V3.3 *** A0A2U1PVQ0_ARTAN)
Solyc05g009650.4	-2.4411	1.31488e-30	SL4.0ch05	3901699	3903403	+	Unknown protein
Solyc05g009660.4	3.59934	0.000575546	SL4.0ch05	3902607	3908021	-	Transcription factor PERIANTHIA (AHRD V3.3 *** A0A2G2YC86_CAPAN)
Solyc05g009680.1	1.58484	2.68374e-15	SL4.0ch05	3926564	3928012	-	Eukaryotic aspartyl protease family protein (AHRD V3.3 *** Q9C6M0_ARATH)
Solyc05g009700.4	1.1064	1.51579e-05	SL4.0ch05	3946081	3949685	-	Lysine histidine transporter-like 1 (AHRD V3.3 *** A0A2G2YN73_CAPAN)
Solyc05g009820.4	1.06439	1.98801e-07	SL4.0ch05	4084763	4086590	+	Hexosyltransferase (AHRD V3.3 *** A0A2G2YCM5_CAPAN)
Solyc05g009870.4	-1.0821	3.98027e-35	SL4.0ch05	4123865	4132969	-	Transmembrane Fragile-X-F-associated protein (AHRD V3.3 *** Q94K50_ARATH)
Solyc05g009880.3	3.1485	0.000264192	SL4.0ch05	4147996	4151594	+	bHLH transcription factor 038
Solyc05g009950.3	1.17027	1.34079e-11	SL4.0ch05	4211388	4214796	-	Cytochrome b561 (AHRD V3.3 *** A0A200Q8Q9_9MAGN)
Solyc05g009990.4	3.98093	3.79381e-05	SL4.0ch05	4236602	4239457	+	Leucine-rich repeat (AHRD V3.3 *** A0A200R8J0_9MAGN)
Solyc05g010180.4	-2.48916	4.04111e-36	SL4.0ch05	4423238	4428036	-	Carotene isomerase (AHRD V3.3 *** A0A200PZS7_9MAGN)
Solyc05g010240.4	1.41864	2.2673e-05	SL4.0ch05	4462882	4466551	+	Chaperonin-60 beta4 (AHRD V3.3 *** A0A0F7J500_9ROSI)
Solyc05g010340.3	2.48642	6.75209e-24	SL4.0ch05	4531643	4540673	+	Uridine kinase (AHRD V3.3 *** A0A200QQP2_9MAGN)
Solyc05g010400.3	1.29593	1.01639e-12	SL4.0ch05	4678795	4683267	-	protein NSP-INTERACTING KINASE 1-like (AHRD V3.3 *** A0A2G2YCG2_CAPAN)
Solyc05g010420.2	-1.19693	1.02255e-48	SL4.0ch05	4699950	4701032	-	S-adenosylmethionine decarboxylase
Solyc05g010450.1	-1.03045	2.21198e-19	SL4.0ch05	4746246	4747136	+	micronuclear linker histone polyprotein-like protein (AHRD V3.3 *-* AT3G25590.1)
Solyc05g010516.1	1.35862	0.000840138	SL4.0ch05	4771921	4772505	-	Basic leucine zipper 43 (AHRD V3.3 *** A0A2G2YCG7_CAPAN)
Solyc05g010540.2	1.13169	3.3265e-09	SL4.0ch05	4799225	4800554	-	F-box protein SKIP23-like (AHRD V3.3 *** A0A2I4DIK4_9ROSI)
Solyc05g010555.1	-3.18113	0.026332	SL4.0ch05	4810237	4810670	+	Unknown protein
Solyc05g010590.4	1.43247	3.05171e-19	SL4.0ch05	4877671	4883158	-	WPP domain-interacting tail-anchored protein 2 (AHRD V3.3 *** A0A1J3HWE7_NOCCA)
Solyc05g010620.3	1.00906	0.0209345	SL4.0ch05	4904152	4906381	+	Pentatricopeptide repeat (AHRD V3.3 *** A0A200Q0T0_9MAGN)
Solyc05g010650.3	3.03944	0.0288054	SL4.0ch05	4912003	4916396	-	RING-type E3 ubiquitin transferase (AHRD V3.3 *** A0A2G3BYD9_CAPCH)
Solyc05g010790.3	1.73909	0.0108582	SL4.0ch05	5030137	5030871	-	Tetratricopeptide repeat (TPR)-like superfamily protein (AHRD V3.3 *-* AT1G13630.5)
Solyc05g010817.1	4.34908	0.0327244	SL4.0ch05	5082562	5088488	-	Aminotransferase-like
Solyc05g011960.4	-1.11601	0.000497	SL4.0ch05	5252839	5257422	+	DnaJ domain-containing protein (AHRD V3.3 *-* A0A1Q3CHH1_CEPFO)
Solyc05g011970.3	-1.8022	3.73302e-58	SL4.0ch05	5257577	5260091	+	Cytochrome (AHRD V3.3 *** A0A1U8EZV2_CAPAN)
Solyc05g011980.4	-1.35375	2.88181e-31	SL4.0ch05	5269038	5270435	-	Unknown protein
Solyc05g012020.4	-3.19562	6.30594e-217	SL4.0ch05	5302348	5308593	-	ripening inhibitor
Solyc05g012030.1	1.83116	0.0136912	SL4.0ch05	5323990	5324913	+	protein BIG GRAIN 1-like E (AHRD V3.3 *** A0A2I4H8F0_9ROSI)
Solyc05g012180.3	-2.32083	0.00279203	SL4.0ch05	5526305	5529603	-	Methyl esterase 11 (AHRD V3.3 *** A0A2U1LRP6_ARTAN)
Solyc05g012230.4	-1.2755	0.0102845	SL4.0ch05	5587881	5590269	-	hypothetical protein (AHRD V3.3 *-* AT5G61040.1)
Solyc05g012270.3	-1.18501	4.05918e-43	SL4.0ch05	5638766	5645058	+	Argininosuccinate synthase (AHRD V3.3 *** A0A1U8EP46_CAPAN)
Solyc05g012380.3	1.26661	1.86767e-07	SL4.0ch05	5720810	5723639	-	Carbohydrate-binding X8 domain superfamily protein (AHRD V3.3 *-* A0A1P8AME0_ARATH)
Solyc05g012510.3	1.66283	2.30362e-56	SL4.0ch05	5842227	5848430	-	Alpha-1
[truncated: 2,164 more rows]

## Sheet: Table S2
Supplementary Table 2. Differentially expressed genes in fruit of mutant Slhy5-29 versus wild-type using RNA-seq.
gene_id	Slhy5-29/WT		gene_chr	gene_start	gene_end	gene_strand	gene_description
	log2FoldChange	P-adj
novel.10	1.03208	6.74086e-09	SL4.0ch01	14824471	14831472	+	-
novel.100	1.02916	0.000208491	SL4.0ch02	33021135	33027298	+	PF07727:Reverse transcriptase (RNA-dependent DNA polymerase)|PF14244:gag-polypeptide of LTR copia-type|PF03732:Retrotransposon gag protein
novel.104	1.40975	4.51422e-23	SL4.0ch02	37162021	37164280	+	-
novel.107	1.73727	3.12465e-10	SL4.0ch02	39046173	39053998	+	PF14111:Domain of unknown function (DUF4283)|PF00078:Reverse transcriptase (RNA-dependent DNA polymerase)
novel.108	-3.01956	4.24727e-07	SL4.0ch02	42406306	42407944	+	-
novel.111	3.68166	1.34817e-06	SL4.0ch02	46730325	46739762	+	PF00101:Ribulose bisphosphate carboxylase, small chain|PF12338:Ribulose-1,5-bisphosphate carboxylase small subunit
novel.113	-2.65945	4.00315e-141	SL4.0ch02	47981156	47983167	+	PF14363:Domain associated at C-terminal with AAA|PF00004:ATPase family associated with various cellular activities (AAA)
novel.114	-3.92728	3.1116e-145	SL4.0ch02	49787130	49788116	+	-
novel.116	-1.90773	8.38456e-20	SL4.0ch02	51113831	51114972	+	-
novel.118	1.8813	2.30775e-05	SL4.0ch02	351777	362306	-	PF07727:Reverse transcriptase (RNA-dependent DNA polymerase)|PF00098:Zinc knuckle|PF00665:Integrase core domain|PF13976:GAG-pre-integrase domain|PF14223:gag-polypeptide of LTR copia-type
novel.12	1.4282	1.25379e-05	SL4.0ch01	25867479	25869696	+	-
novel.120	2.04701	3.01657e-05	SL4.0ch02	3088944	3092502	-	-
novel.125	1.74882	9.17558e-09	SL4.0ch02	10880858	10895201	-	PF13456:Reverse transcriptase-like|PF03732:Retrotransposon gag protein
novel.126	-1.31168	0.0237426	SL4.0ch02	11320362	11331433	-	-
novel.127	-1.41605	0.0391405	SL4.0ch02	13958169	13960358	-	-
novel.129	2.43988	5.46605e-36	SL4.0ch02	16522490	16528752	-	PF00078:Reverse transcriptase (RNA-dependent DNA polymerase)|PF01107:Viral movement protein (MP)
novel.132	6.83727	1.51324e-06	SL4.0ch02	21064461	21093416	-	-
novel.140	-1.54076	1.26557e-06	SL4.0ch02	27804440	27808614	-	-
novel.143	1.07938	1.09612e-09	SL4.0ch02	30047988	30052008	-	-
novel.151	-4.46054	2.28533e-10	SL4.0ch02	42471362	42473376	-	PF01095:Pectinesterase|PF04043:Plant invertase/pectin methylesterase inhibitor
novel.155	-3.43944	1.80654e-08	SL4.0ch03	4398219	4399454	+	-
novel.158	1.18596	2.52109e-15	SL4.0ch03	7583828	7586412	+	-
novel.159	-1.52574	0.000707565	SL4.0ch03	8030554	8032190	+	-
novel.161	-2.57829	7.01805e-06	SL4.0ch03	15359024	15360532	+	PF10551:MULE transposase domain
novel.164	3.16462	3.70742e-09	SL4.0ch03	22096695	22099231	+	-
novel.166	2.01616	3.01266e-06	SL4.0ch03	23484289	23493875	+	-
novel.172	1.09696	1.13528e-05	SL4.0ch03	33205012	33209060	+	-
novel.175	4.93964	2.09523e-57	SL4.0ch03	47058534	47059624	+	-
novel.176	-7.97186	4.30295e-24	SL4.0ch03	48440883	48443549	+	PF14223:gag-polypeptide of LTR copia-type
novel.180	-2.57338	4.28082e-38	SL4.0ch03	54600583	54604968	+	-
novel.181	-2.77031	1.437e-06	SL4.0ch03	55216713	55223978	+	-
novel.183	1.66126	6.19419e-05	SL4.0ch03	58859863	58862083	+	-
novel.189	2.79334	6.76104e-11	SL4.0ch03	64417639	64420387	+	-
novel.19	1.75709	0.0227636	SL4.0ch01	50937388	50939156	+	-
novel.192	1.98518	0.000221	SL4.0ch03	7710389	7711086	-	-
novel.194	1.47915	1.00069e-23	SL4.0ch03	20508269	20510560	-	-
novel.196	1.17477	1.26991e-12	SL4.0ch03	22881691	22884190	-	-
novel.198	-7.39669	7.8159e-08	SL4.0ch03	30201181	30233125	-	-
novel.202	1.11823	0.00222209	SL4.0ch03	34988311	34990538	-	-
novel.206	-1.62563	3.21831e-14	SL4.0ch03	46867492	46869598	-	-
novel.207	-3.44375	2.68837e-43	SL4.0ch03	48171290	48173734	-	-
novel.209	1.52922	0.000139937	SL4.0ch03	49565516	49568129	-	-
novel.210	2.11348	2.47312e-05	SL4.0ch03	60186497	60188989	-	-
novel.217	1.45265	3.82951e-15	SL4.0ch04	4225691	4227021	+	-
novel.222	-6.86907	2.93806e-07	SL4.0ch04	23388761	23391567	+	-
novel.223	1.38962	6.91135e-10	SL4.0ch04	24589105	24598219	+	PF00078:Reverse transcriptase (RNA-dependent DNA polymerase)|PF07727:Reverse transcriptase (RNA-dependent DNA polymerase)
novel.230	3.3305	9.56107e-25	SL4.0ch04	41976224	41980435	+	-
novel.233	1.53124	0.00262029	SL4.0ch04	44419088	44420396	+	PF00249:Myb-like DNA-binding domain
novel.235	2.41276	0.00768551	SL4.0ch04	47034454	47043703	+	-
novel.237	1.71775	8.71753e-42	SL4.0ch04	52819469	52821430	+	PF01477:PLAT/LH2 domain
novel.242	2.2037	0.0339606	SL4.0ch04	56069393	56069996	+	-
novel.245	1.52706	2.10649e-06	SL4.0ch04	56749909	56751055	+	PF12023:Domain of unknown function (DUF3511)
novel.248	2.64349	0.000257338	SL4.0ch04	1367829	1368197	-	-
novel.25	2.95345	0.0107524	SL4.0ch01	67842612	67843944	+	-
novel.250	-2.34811	7.36035e-05	SL4.0ch04	2477497	2478520	-	-
novel.261	-3.75829	1.34062e-22	SL4.0ch04	24993851	25004360	-	-
novel.262	1.55658	0.000251861	SL4.0ch04	25746848	25755121	-	PF14111:Domain of unknown function (DUF4283)|PF00078:Reverse transcriptase (RNA-dependent DNA polymerase)|PF13456:Reverse transcriptase-like|PF13966:zinc-binding in reverse transcriptase
novel.263	-3.27989	5.16719e-05	SL4.0ch04	26431750	26433993	-	-
novel.265	2.91111	8.37086e-36	SL4.0ch04	27032256	27057201	-	-
novel.27	3.47737	7.28157e-51	SL4.0ch01	69940640	69949827	+	PF00078:Reverse transcriptase (RNA-dependent DNA polymerase)|PF01107:Viral movement protein (MP)
novel.273	12.0388	5.78877e-23	SL4.0ch04	52246143	52249076	-	-
novel.274	-3.75366	4.50797e-08	SL4.0ch04	52523321	52524654	-	-
novel.275	-1.11809	2.33218e-10	SL4.0ch04	52715444	52715967	-	PF14244:gag-polypeptide of LTR copia-type
novel.279	-3.55977	2.16711e-104	SL4.0ch04	58384496	58385703	-	PF04674:Phosphate-induced protein 1 conserved region
novel.281	5.27507	0.000359551	SL4.0ch05	2666508	2668043	+	PF14009:Domain of unknown function (DUF4228)
novel.285	-8.46826	6.33592e-11	SL4.0ch05	11821745	11823904	+	-
novel.296	1.17779	1.33556e-06	SL4.0ch05	25194242	25200430	+	PF08284:Retroviral aspartyl protease|PF00078:Reverse transcriptase (RNA-dependent DNA polymerase)|PF03732:Retrotransposon gag protein
novel.299	1.20086	0.000127328	SL4.0ch05	26985564	27009038	+	-
novel.302	2.77765	0.00527888	SL4.0ch05	27572433	27574375	+	-
novel.304	-1.13935	0.00178358	SL4.0ch05	28167400	28172009	+	-
novel.310	-6.27178	7.99724e-06	SL4.0ch05	37279301	37280175	+	-
novel.314	2.08488	0.0331327	SL4.0ch05	46976000	46977799	+	-
novel.315	1.66378	4.04163e-09	SL4.0ch05	47039068	47041988	+	-
novel.316	-2.02149	1.62457e-20	SL4.0ch05	48538260	48544773	+	PF14223:gag-polypeptide of LTR copia-type|PF13966:zinc-binding in reverse transcriptase|PF00078:Reverse transcriptase (RNA-dependent DNA polymerase)
novel.326	-1.12072	0.0431062	SL4.0ch05	64576236	64577060	+	-
novel.327	1.65738	0.0194965	SL4.0ch05	4271823	4273829	-	-
novel.331	1.51152	3.60969e-05	SL4.0ch05	8009136	8021694	-	-
novel.333	-1.25216	2.64386e-05	SL4.0ch05	9212089	9214003	-	-
novel.339	-1.75759	3.28879e-38	SL4.0ch05	14613907	14619630	-	-
novel.34	-2.2861	3.40238e-26	SL4.0ch01	89106503	89107803	+	PF00257:Dehydrin
novel.340	2.41157	5.25246e-08	SL4.0ch05	20001676	20003366	-	-
novel.341	1.8563	9.89429e-11	SL4.0ch05	21539978	21544095	-	-
novel.342	1.51472	0.00317676	SL4.0ch05	22303139	22309006	-	-
novel.348	1.07676	0.000953167	SL4.0ch05	27764663	27766621	-	-
novel.349	2.66526	1.0411e-05	SL4.0ch05	27772288	27774242	-	-
novel.364	2.17716	2.18035e-10	SL4.0ch05	55937099	55939183	-	-
novel.366	1.05868	5.50087e-20	SL4.0ch05	56298466	56300990	-	-
novel.369	1.2188	6.82122e-05	SL4.0ch05	64678399	64685766	-	PF14543:Xylanase inhibitor N-terminal|PF14541:Xylanase inhibitor C-terminal
novel.381	-2.17907	1.46579e-24	SL4.0ch06	32844612	32848914	+	PF00665:Integrase core domain
novel.382	2.67805	7.47161e-36	SL4.0ch06	33775300	33791687	+	-
novel.383	3.12982	2.0554e-05	SL4.0ch06	40170231	40171407	+	PF13966:zinc-binding in reverse transcriptase
novel.385	4.62921	4.03841e-12	SL4.0ch06	44661679	44662463	+	-
novel.389	2.07512	9.52128e-07	SL4.0ch06	1652184	1653644	-	-
novel.39	-1.61882	0.0122381	SL4.0ch01	6512675	6515786	-	-
novel.390	2.85421	1.42287e-25	SL4.0ch06	1951686	1956544	-	-
novel.393	6.90867	1.88878e-06	SL4.0ch06	7454864	7455963	-	-
novel.396	1.21641	2.14004e-05	SL4.0ch06	11925107	11928250	-	-
novel.397	1.36834	0.0427115	SL4.0ch06	12583343	12592767	-	-
novel.398	1.13862	1.43154e-05	SL4.0ch06	12619871	12625888	-	-
novel.40	5.98196	0.000205887	SL4.0ch01	8745342	8748403	-	-
novel.41	1.60564	6.4199e-11	SL4.0ch01	9070166	9080629	-	-
novel.411	3.96818	3.13868e-06	SL4.0ch06	30557229	30558554	-	-
novel.412	5.45802	6.58796e-25	SL4.0ch06	33776618	33788690	-	-
novel.415	1.02977	1.88765e-10	SL4.0ch06	36949505	36951400	-	PF00201:UDP-glucoronosyl and UDP-glucosyl transferase
novel.418	1.82332	2.62331e-12	SL4.0ch06	45595808	45599603	-	-
novel.419	3.51478	2.23115e-39	SL4.0ch07	2593277	2594268	+	-
novel.425	-1.10377	0.00688324	SL4.0ch07	16897356	16900134	+	-
novel.426	-1.22142	0.000917755	SL4.0ch07	18413407	18424937	+	-
novel.429	2.823	6.37858e-05	SL4.0ch07	25184527	25186411	+	-
novel.43	-1.13254	5.56649e-07	SL4.0ch01	14376638	14379023	-	-
novel.430	2.85735	9.85746e-31	SL4.0ch07	30768290	30791640	+	-
novel.431	1.48631	6.78477e-09	SL4.0ch07	36096475	36104260	+	-
novel.435	-1.80799	0.00100159	SL4.0ch07	46939144	46940271	+	-
novel.438	1.55892	5.25756e-07	SL4.0ch07	48015573	48023338	+	-
novel.443	-3.39038	5.32938e-06	SL4.0ch07	55507348	55508179	+	-
novel.449	2.0411	3.80226e-05	SL4.0ch07	60675234	60677411	+	-
novel.451	-2.06774	3.04784e-24	SL4.0ch07	3251400	3252674	-	-
novel.452	-1.31912	0.0176673	SL4.0ch07	4848319	4849261	-	-
novel.455	1.6024	1.27615e-06	SL4.0ch07	10592953	10594666	-	PF13966:zinc-binding in reverse transcriptase
novel.457	-1.06072	3.99429e-11	SL4.0ch07	17105177	17109651	-	-
novel.46	1.49527	0.000728774	SL4.0ch01	18422167	18430431	-	-
novel.469	1.41117	0.000631677	SL4.0ch07	49441250	49456751	-	-
novel.47	1.05851	1.25308e-06	SL4.0ch01	29098255	29105147	-	-
novel.472	1.43774	0.0175351	SL4.0ch07	57276875	57279030	-	-
novel.473	5.57049	0.000107689	SL4.0ch07	61155936	61157510	-	PF03732:Retrotransposon gag protein
novel.483	5.33338	0.0010983	SL4.0ch08	428442	428883	+	-
novel.489	1.01652	1.5068e-06	SL4.0ch08	5634585	5637144	+	-
novel.493	-1.5154	0.00790698	SL4.0ch08	8463713	8512333	+	-
novel.498	1.41845	0.00380976	SL4.0ch08	19888531	19905674	+	PF03732:Retrotransposon gag protein
novel.5	1.66943	2.02269e-32	SL4.0ch01	6591515	6594231	+	-
novel.507	-1.96634	0.000126865	SL4.0ch08	39517942	39526336	+	-
novel.513	-2.10807	0.00268476	SL4.0ch08	50428521	50429691	+	-
novel.516	-5.65659	0.000128183	SL4.0ch08	52850135	52852009	+	-
novel.519	2.1097	1.4243e-36	SL4.0ch08	54757394	54760799	+	-
novel.523	5.81679	6.33805e-07	SL4.0ch08	1825047	1829225	-	-
novel.524	1.44898	3.31393e-16	SL4.0ch08	3353761	3365120	-	-
novel.526	-1.82636	3.19675e-06	SL4.0ch08	3728270	3743134	-	-
novel.527	5.10041	3.89609e-47	SL4.0ch08	5220876	5222397	-	-
novel.530	1.19367	1.39426e-16	SL4.0ch08	7731666	7770286	-	PF09331:Domain of unknown function (DUF1985)
novel.531	-7.21652	1.55204e-07	SL4.0ch08	10163116	10167030	-	-
novel.532	-1.37481	0.00133161	SL4.0ch08	10796860	10799169	-	-
novel.535	1.412	4.69106e-06	SL4.0ch08	19888531	19905625	-	PF00665:Integrase core domain|PF00078:Reverse transcriptase (RNA-dependent DNA polymerase)|PF03732:Retrotransposon gag protein|PF08284:Retroviral aspartyl protease
novel.54	1.20075	0.000300702	SL4.0ch01	41991264	41998801	-	-
novel.541	1.04868	0.000964374	SL4.0ch08	23701172	23704927	-	-
novel.542	-3.53496	0.00108834	SL4.0ch08	28447797	28451908	-	-
novel.543	-4.48833	0.0417905	SL4.0ch08	34489526	34499844	-	-
novel.545	2.17471	2.4994e-17	SL4.0ch08	43572565	43574527	-	-
novel.547	-1.11211	0.00217949	SL4.0ch08	49455171	49472953	-	PF07727:Reverse transcriptase (RNA-dependent DNA polymerase)
novel.551	-6.51364	1.94109e-06	SL4.0ch08	52817684	52819350	-	-
novel.554	-1.08418	2.50399e-05	SL4.0ch08	62041885	62042584	-	-
novel.557	-1.43429	2.64005e-21	SL4.0ch09	694692	700861	+	PF00188:Cysteine-rich secretory protein family
novel.558	-2.2509	2.30735e-08	SL4.0ch09	1428229	1430115	+	-
novel.56	-5.59564	0.000145584	SL4.0ch01	44426584	44427343	-	-
novel.562	1.61786	2.48013e-06	SL4.0ch09	12450757	12460769	+	-
novel.564	-1.08738	0.00193169	SL4.0ch09	13659624	13660948	+	-
novel.57	1.54638	0.000949932	SL4.0ch01	46890257	46907994	-	PF03732:Retrotransposon gag protein
novel.571	2.69831	2.92515e-92	SL4.0ch09	28816030	28831601	+	PF00665:Integrase core domain|PF07727:Reverse transcriptase (RNA-dependent DNA polymerase)|PF14223:gag-polypeptide of LTR copia-type|PF11926:Domain of unknown function (DUF3444)|PF13961:Domain of unknown function (DUF4219)
novel.574	1.6104	6.54781e-28	SL4.0ch09	42660515	42663088	+	-
novel.575	-1.88922	0.000235156	SL4.0ch09	43436493	43440683	+	-
novel.577	-1.5594	0.0421146	SL4.0ch09	49295010	49298501	+	-
novel.580	-1.01431	0.0398553	SL4.0ch09	51024446	51025218	+	-
novel.583	-4.14659	0.000303542	SL4.0ch09	58653235	58653795	+	-
novel.591	3.45425	6.68247e-12	SL4.0ch09	67739405	67741315	+	PF00067:Cytochrome P450
novel.592	2.35936	8.9928e-25	SL4.0ch09	67919489	67922760	+	-
novel.594	1.91547	3.87897e-40	SL4.0ch09	2504669	2506026	-	PF06404:Phytosulfokine precursor protein (PSK)
novel.601	-7.29133	1.86776e-07	SL4.0ch09	20553428	20553916	-	-
novel.608	-1.40958	0.00959911	SL4.0ch09	41736569	41759278	-	-
novel.61	-4.04505	0.0249815	SL4.0ch01	58800239	58806683	-	-
novel.611	1.93835	0.00308347	SL4.0ch09	43203463	43204679	-	-
novel.612	1.1275	1.44216e-08	SL4.0ch09	43646845	43650168	-	-
novel.616	-1.38364	0.000233774	SL4.0ch09	56540695	56541869	-	-
novel.617	3.42724	1.34559e-06	SL4.0ch09	58264304	58269434	-	PF05699:hAT family C-terminal dimerisation region
novel.62	-1.44764	3.59264e-14	SL4.0ch01	60375918	60378050	-	PF13966:zinc-binding in reverse transcriptase
novel.627	1.22723	1.70023e-05	SL4.0ch10	5130201	5138953	+	PF09331:Domain of unknown function (DUF1985)
novel.631	-1.01138	5.3923e-05	SL4.0ch10	10584444	10587335	+	-
novel.633	-1.19757	5.11264e-25	SL4.0ch10	13689057	13709721	+	PF08284:Retroviral aspartyl protease|PF00078:Reverse transcriptase (RNA-dependent DNA polymerase)
novel.639	1.49842	3.31696e-10	SL4.0ch10	33276389	33278710	+	-
novel.64	-1.1876	6.91699e-05	SL4.0ch01	63680219	63744434	-	-
novel.640	1.28943	2.90423e-06	SL4.0ch10	39376419	39377797	+	-
novel.641	1.39317	0.00401759	SL4.0ch10	40653815	40657035	+	-
novel.644	-2.869	1.14107e-35	SL4.0ch10	42988586	42991022	+	-
novel.645	-4.30455	1.59261e-24	SL4.0ch10	43658370	43672152	+	-
novel.646	1.75062	0.000582812	SL4.0ch10	44925418	44930999	+	-
novel.647	1.11241	0.000451819	SL4.0ch10	46159957	46168115	+	PF05699:hAT family C-terminal dimerisation region
novel.653	1.09737	3.26133e-05	SL4.0ch10	58991102	58992100	+	-
novel.655	-4.30486	0.000236681	SL4.0ch10	61163484	61167108	+	-
novel.658	-7.66934	2.99419e-12	SL4.0ch10	2956679	2960432	-	PF02892:BED zinc finger|PF05699:hAT family C-terminal dimerisation region|PF14372:Domain of unknown function (DUF4413)
novel.66	1.03009	0.0100213	SL4.0ch01	63874573	63876837	-	-
novel.660	-3.11325	2.33861e-95	SL4.0ch10	5933510	5934197	-	PF00187:Chitin recognition protein
novel.662	3.00436	4.93871e-14	SL4.0ch10	6875199	6896229	-	-
novel.665	6.49229	6.18111e-06	SL4.0ch10	9536524	9539948	-	-
novel.666	2.55219	0.00107826	SL4.0ch10	11079540	11083403	-	-
novel.667	1.33278	9.93035e-11	SL4.0ch10	18722587	18731461	-	PF02992:Transposase family tnp2|PF13963:Transposase-associated domain|PF03004:Plant transposase (Ptta/En/Spm family)|PF13960:Domain of unknown function (DUF4218)
novel.669	1.64932	1.58106e-06	SL4.0ch10	21090020	21092741	-	-
novel.670	2.23683	3.19944e-15	SL4.0ch10	22955357	22970068	-	PF03732:Retrotransposon gag protein
novel.672	1.03712	9.1952e-05	SL4.0ch10	23742242	23752591	-	-
novel.676	1.25594	1.20622e-05	SL4.0ch10	30032927	30035422	-	-
novel.684	1.15664	8.3588e-10	SL4.0ch10	50186406	50192153	-	-
novel.685	1.54781	5.74856e-21	SL4.0ch10	50197702	50201476	-	-
novel.690	-1.91462	4.63749e-08	SL4.0ch10	58424109	58425532	-	-
novel.695	1.4214	2.84193e-08	SL4.0ch11	4676995	4680146	+	-
novel.696	1.05127	0.014125	SL4.0ch11	8784350	8786882	+	-
novel.697	-3.50812	6.76493e-12	SL4.0ch11	9205818	9218155	+	-
novel.699	1.22792	1.64046e-08	SL4.0ch11	13000881	13005095	+	-
novel.70	-3.88673	0.00108879	SL4.0ch01	73525255	73525760	-	-
novel.702	1.59008	0.0033576	SL4.0ch11	20023194	20032852	+	-
novel.703	1.9833	0.0363763	SL4.0ch11	20705438	20715013	+	-
novel.704	2.61511	0.000248743	SL4.0ch11	23349402	23351818	+	-
novel.707	4.40695	0.00111271	SL4.0ch11	31783754	31785240	+	-
novel.708	1.00779	5.24952e-07	SL4.0ch11	32198290	32201947	+	PF14372:Domain of unknown function (DUF4413)|PF02892:BED zinc finger|PF05699:hAT family C-terminal dimerisation region
novel.712	2.13464	0.000926074	SL4.0ch11	43567170	43569028	+	-
novel.717	1.85032	0.000181868	SL4.0ch11	49577888	49579860	+	-
novel.724	5.61629	0.000414111	SL4.0ch11	7074435	7081408	-	-
novel.73	1.46145	1.95603e-13	SL4.0ch01	80438427	80439862	-	PF00187:Chitin recognition protein|PF00967:Barwin family
novel.732	1.99735	7.28202e-27	SL4.0ch11	15942207	15953485	-	PF00078:Reverse transcriptase (RNA-dependent DNA polymerase)
novel.735	2.75139	0.0187141	SL4.0ch11	20119427	20121913	-	-
novel.739	2.59573	1.60369e-27	SL4.0ch11	20585493	20594376	-	-
novel.741	2.23834	0.00831855	SL4.0ch11	20611149	20613105	-	-
novel.750	1.31252	0.00411238	SL4.0ch11	46253591	46256900	-	-
novel.752	1.24761	0.000802925	SL4.0ch11	48250302	48269817	-	-
novel.755	1.8821	5.5198e-05	SL4.0ch12	1731239	1736688	+	PF10536:Plant mobile domain
novel.760	-2.98694	5.5579e-10	SL4.0ch12	6382806	6385630	+	-
novel.762	-2.28937	3.75446e-07	SL4.0ch12	9067632	9069654	+	-
novel.763	2.79585	0.00183063	SL4.0ch12	10384649	10398672	+	-
novel.764	-4.75801	1.31319e-05	SL4.0ch12	14870939	14874497	+	-
novel.773	1.05084	1.15843e-06	SL4.0ch12	34747517	34750690	+	-
novel.777	1.36368	0.00945101	SL4.0ch12	39445275	39456376	+	PF00665:Integrase core domain|PF14223:gag-polypeptide of LTR copia-type|PF14244:gag-polypeptide of LTR copia-type|PF07727:Reverse transcriptase (RNA-dependent DNA polymerase)
novel.780	-2.14203	0.0133764	SL4.0ch12	44971400	44972043	+	-
novel.788	-1.0579	0.00950313	SL4.0ch12	59489576	59491041	+	-
novel.79	-3.18955	2.27045e-175	SL4.0ch01	88166863	88170340	-	PF07859:alpha/beta hydrolase fold
novel.798	2.31566	1.49684e-10	SL4.0ch12	7781052	7783112	-	-
novel.802	1.58337	0.024956	SL4.0ch12	21444126	21448796	-	-
novel.804	-3.35283	1.61726e-08	SL4.0ch12	29031395	29038763	-	PF03732:Retrotransposon gag protein
novel.805	1.94934	5.38562e-09	SL4.0ch12	31379054	31384062	-	-
novel.807	-4.40222	2.772e-05	SL4.0ch12	31739860	31741122	-	-
novel.808	1.05373	0.000201479	SL4.0ch12	31749027	31751880	-	-
novel.810	-1.5668	2.4824e-08	SL4.0ch12	34674650	34679079	-	-
novel.817	-5.56713	4.87619e-06	SL4.0ch12	49302278	49303149	-	-
novel.819	-1.42226	1.22963e-08	SL4.0ch12	54481041	54482788	-	-
novel.828	2.12721	0.000393097	SL4.0ch12	65549047	65550464	-	-
novel.86	2.95981	2.60155e-56	SL4.0ch02	16409653	16414805	+	PF00078:Reverse transcriptase (RNA-dependent DNA polymerase)
novel.94	1.41289	4.81708e-07	SL4.0ch02	26899609	26908740	+	PF08284:Retroviral aspartyl protease|PF00665:Integrase core domain|PF03732:Retrotransposon gag protein
novel.98	1.5486	7.52711e-06	SL4.0ch02	32642942	32649865	+	PF14244:gag-polypeptide of LTR copia-type|PF14223:gag-polypeptide of LTR copia-type|PF00665:Integrase core domain|PF07727:Reverse transcriptase (RNA-dependent DNA polymerase)|PF13976:GAG-pre-integrase domain
Solyc00g021640.2	-2.64625	1.35431e-05	SL4.0ch00	5522265	5524452	+	Ribosomal protein S4 (AHRD V3.3 *** A0A0C5B738_9SOLA)
Solyc00g094520.1	-4.12897	0.0299109	SL4.0ch00	3729198	3729383	+	orf100 (mitochondrion) (AHRD V3.3 *** YP_005090391.1)
Solyc00g500003.1	5.16436	0.0021608	SL4.0ch00	311496	382066	-	MP domain-containing protein (AHRD V3.3 *-* A0A1Q3D0H5_CEPFO)
Solyc00g500183.1	-2.65338	0.00295536	SL4.0ch00	3704165	3706096	+	NADH dehydrogenase subunit 7 (AHRD V3.3 *-* A0A220T1K3_9ROSI)
Solyc00g500184.1	-2.10796	0.00774463	SL4.0ch00	3706763	3707940	+	NADH dehydrogenase subunit 7 (AHRD V3.3 *** A0A0C5B9X5_9SOLA)
Solyc00g500185.1	-3.51209	0.000102479	SL4.0ch00	3708705	3710247	+	NADH dehydrogenase subunit 7 (AHRD V3.3 *-* G9FCP1_9LAMI)
Solyc00g500243.1	-1.1113	0.0298841	SL4.0ch00	5150786	5152183	-	Cytochrome c oxidase subunit 2 (AHRD V3.3 *-* A0A0C5B2A3_HYONI)
Solyc00g500373.1	3.98622	0.0243152	SL4.0ch00	8612096	8614158	+	Magnesium transporter CorA-like family protein (AHRD V3.3 *-* A0A2K3P294_TRIPR)
Solyc01g005000.3	1.02102	4.64202e-05	SL4.0ch01	28670	30895	+	Glutamate decarboxylase (AHRD V3.3 *** B1Q3F2_SOLLC)
Solyc01g005120.3	-1.08719	8.20132e-14	SL4.0ch01	119339	122563	-	Xyloglucan endotransglucosylase/hydrolase (AHRD V3.3 *** A0A2G3AYH1_CAPCH)
Solyc01g005160.4	-3.70837	1.24882e-07	SL4.0ch01	151978	153686	+	Avr9/Cf-9 rapidly elicited protein 1
Solyc01g005230.4	1.67918	0.000135226	SL4.0ch01	195535	197081	+	S-adenosyl-L-methionine-dependent methyltransferases superfamily protein (AHRD V3.3 *** A0A2U1QHF5_ARTAN)
Solyc01g005280.3	-2.53302	2.89569e-34	SL4.0ch01	218705	221488	-	Sec14p-like phosphatidylinositol transfer family protein (AHRD V3.3 *** A0A1Y1I4L4_KLENI)
Solyc01g005290.4	-5.1233	3.05658e-87	SL4.0ch01	222994	225658	-	Sec14p-like phosphatidylinositol transfer family protein (AHRD V3.3 *** A0A1Y1I4L4_KLENI)
Solyc01g005390.3	-4.90202	1.25797e-28	SL4.0ch01	290027	291960	+	Nudix hydrolase (AHRD V3.3 *** A0A2U1MBD3_ARTAN)
Solyc01g005410.4	1.16779	1.49382e-07	SL4.0ch01	300599	303991	+	Caleosin (AHRD V3.3 *** A0A200QL80_9MAGN)
Solyc01g005470.3	1.42588	1.16501e-20	SL4.0ch01	336620	338923	-	protein PLANT CADMIUM RESISTANCE 2-like (AHRD V3.3 *** A0A1U8ETE7_CAPAN)
Solyc01g005500.3	4.68916	0.0121429	SL4.0ch01	358202	359953	+	NAD(P)-binding Rossmann-fold superfamily protein (AHRD V3.3 *** A0A2U1PL19_ARTAN)
Solyc01g005590.2	2.24049	0.00206273	SL4.0ch01	428897	429319	+	Unknown protein
Solyc01g005710.2	4.14841	0.0145332	SL4.0ch01	497700	498303	+	Hcr9-Avr9-hir2 (AHRD V3.3 *-* Q3T7E8_SOLHA)
Solyc01g005720.3	3.57127	2.57749e-07	SL4.0ch01	498448	500715	+	NL0D (AHRD V3.3 *** Q9ZS82_SOLLC)
Solyc01g005800.3	-1.31596	0.0033931	SL4.0ch01	523896	526595	-	Calmodulin binding protein (AHRD V3.3 *** A0A2K3N563_TRIPR)
Solyc01g005850.2	2.47262	0.0128938	SL4.0ch01	586750	587637	+	Extensin-like protein Dif54 (AHRD V3.3 *-* Q43505_SOLLC)
Solyc01g005870.3	3.16647	2.0609e-12	SL4.0ch01	592857	595217	-	Cf-like protein (AHRD V3.3 *** A0A140GMU3_SOLLC)
Solyc01g005985.1	1.22065	1.11722e-08	SL4.0ch01	663606	665382	-	Bifunctional inhibitor/lipid-transfer protein/seed storage 2S albumin superfamily protein
Solyc01g006050.2	-7.70509	7.60554e-09	SL4.0ch01	739636	741029	-	transmembrane protein 45B-like (AHRD V3.3 *** A0A2I4DQK0_9ROSI)
Solyc01g006400.4	3.04772	1.33982e-30	SL4.0ch01	1029053	1030812	-	Pistil extensin like protein
Solyc01g006540.4	-3.04444	1.92742e-221	SL4.0ch01	1119976	1130114	+	lipoxygenase C
Solyc01g006555.1	3.96662	0.00124729	SL4.0ch01	1134814	1138802	-	Lipoxygenase (AHRD V3.3 *** C0KKU8_SOLLC)
Solyc01g006650.2	1.26644	0.00538449	SL4.0ch01	1254710	1258026	+	ETHYLENE INSENSITIVE 3-like 3 protein (AHRD V3.3 *** A0A2G3DES0_CAPCH)
Solyc01g006660.3	1.12081	0.043402	SL4.0ch01	1260808	1264685	-	Subtilisin-like protease (AHRD V3.3 *** A0A2I0XJ46_9ASPA)
Solyc01g006690.4	2.52802	2.56501e-17	SL4.0ch01	1276284	1279870	-	IRK-interacting protein (AHRD V3.3 *** A0A2I4FH54_9ROSI)
Solyc01g006720.4	3.30916	4.71783e-17	SL4.0ch01	1310850	1318677	-	ABC transporter G family member 27 (AHRD V3.3 *** A0A2G2VCM9_CAPBA)
Solyc01g006780.4	2.43665	0.00124814	SL4.0ch01	1367276	1367899	-	Unknown protein
Solyc01g006790.3	3.24766	1.35114e-06	SL4.0ch01	1368062	1368793	+	hypothetical protein (AHRD V3.3 *-* AT2G27180.1)
Solyc01g006880.4	1.65142	0.00186985	SL4.0ch01	1449635	1464284	+	Histone-lysine N-methyltransferase ATXR7 (AHRD V3.3 *-* A0A2G3AXS4_CAPCH)
Solyc01g006890.3	1.41526	3.74514e-07	SL4.0ch01	1472864	1478247	+	EEIG1/EHBP1 N-terminal domain (AHRD V3.3 *** A0A200Q9Q9_9MAGN)
Solyc01g006920.4	1.09162	0.00189095	SL4.0ch01	1496755	1499619	+	Pentatricopeptide repeat-containing protein (AHRD V3.3 *** A0A2G2XTB6_CAPBA)
Solyc01g006950.3	1.85307	1.3595e-16	SL4.0ch01	1523134	1525355	-	syntaxin-121-like (AHRD V3.3 *** A0A2I4H4W7_9ROSI)
Solyc01g007100.3	2.64663	2.46662e-45	SL4.0ch01	1660928	1665616	-	Digalactosyldiacylglycerol synthase 1
Solyc01g007190.3	-1.26942	3.19532e-07	SL4.0ch01	1776856	1777940	+	Unknown protein
Solyc01g007870.3	1.56987	6.12929e-07	SL4.0ch01	1983330	1984124	-	hypothetical protein (AHRD V3.3 *** AT5G06270.2)
Solyc01g007950.4	1.79348	4.44981e-07	SL4.0ch01	2084904	2093249	-	Peroxidase (AHRD V3.3 *** K4ASZ3_SOLLC)
Solyc01g007960.3	1.50804	0.00230512	SL4.0ch01	2100020	2102701	+	Cysteine-rich receptor-like protein kinase 2 (AHRD V3.3 *** A0A2G2YVX5_CAPAN)
Solyc01g007980.4	1.87317	2.73679e-33	SL4.0ch01	2111760	2114557	+	Cysteine-rich receptor-like protein kinase 2 (AHRD V3.3 *** A0A2G2YVX5_CAPAN)
Solyc01g008020.4	1.35338	3.81224e-09	SL4.0ch01	2135241	2139503	-	Equilibrative nucleotide transporter 1 (AHRD V3.3 *** A0A2G3AYC6_CAPCH)
Solyc01g008040.1	-6.01576	1.90215e-05	SL4.0ch01	2146705	2148002	-	F-box protein (AHRD V3.3 *** A0A2K3P6V3_TRIPR)
Solyc01g008110.4	-1.05681	1.49566e-30	SL4.0ch01	2191118	2193684	+	Cytochrome P450 (AHRD V3.3 *** A0A200R3Q9_9MAGN)
Solyc01g008200.3	-1.08855	0.00124269	SL4.0ch01	2295693	2296841	+	INO80 complex subunit D-like (AHRD V3.3 *-* A0A2I4G7W4_9ROSI)
Solyc01g008220.3	1.0322	0.0015486	SL4.0ch01	2299064	2302317	-	UPF0664 stress-induced protein C29B12.11c (AHRD V3.3 *** A0A1J3H3L4_NOCCA)
Solyc01g008440.3	2.67501	5.53825e-39	SL4.0ch01	2469911	2476591	+	Calcium-dependent protein kinase (AHRD V3.3 *** B2KTB2_WHEAT)
Solyc01g008500.4	1.74923	0.00274425	SL4.0ch01	2555804	2561498	+	Receptor-like protein kinase (AHRD V3.3 *** A0A2K3L8M9_TRIPR)
Solyc01g008510.3	-3.40841	1.84491e-83	SL4.0ch01	2565669	2566291	+	photosystem II 5 kDa protein
Solyc01g008530.3	1.46489	0.00219232	SL4.0ch01	2578092	2584487	-	phenylacetaldehyde reductase 1
Solyc01g008680.4	-1.83872	3.4908e-07	SL4.0ch01	2684067	2686926	-	S2 self-incompatibility locus-linked pollen 3.2 protein (AHRD V3.3 *** Q7XAE8_PETIN)
Solyc01g008700.4	-1.12112	8.22589e-31	SL4.0ch01	2693860	2698736	-	MutS2 (AHRD V3.3 *** AT2G26840.1)
Solyc01g008710.5.1	-8.71734	0	SL4.0ch01	2702330	2705250	+	mannan endo-1
Solyc01g008790.4	1.29547	3.22093e-31	SL4.0ch01	2773650	2778485	+	Non-specific phospholipase C6 (AHRD V3.3 *** A0A2G3DF85_CAPCH)
Solyc01g008800.3	1.35301	2.65766e-18	SL4.0ch01	2778190	2783871	-	Disease resistance protein (TIR-NBS-LRR class) (AHRD V3.3 *** F4KIC7_ARATH)
Solyc01g009070.3	1.38384	1.48135e-16	SL4.0ch01	3022649	3029539	-	gamyb-like 1
Solyc01g009160.2	-4.26222	1.05594e-68	SL4.0ch01	3119370	3120519	-	Late embryogenesis abundant (LEA) hydroxyproline-rich glycoprotein family (AHRD V3.3 *** Q84VP8_ARATH)
Solyc01g009230.4	2.04379	3.70234e-26	SL4.0ch01	3197105	3205958	+	sitiens
Solyc01g009245.1	1.23836	0.000495337	SL4.0ch01	3218469	3220311	-	Chlororespiratory reduction 42 (AHRD V3.3 *** A0A0F7J401_9ROSI)
Solyc01g009300.3	2.21661	2.68519e-62	SL4.0ch01	3279781	3287691	-	Serine/threonine-protein kinase Nek2 (AHRD V3.3 *** A0A2G2XPS8_CAPBA)
Solyc01g009430.3	1.106	7.47182e-44	SL4.0ch01	3577379	3579079	-	hypothetical protein (AHRD V3.3 *** AT2G27830.1)
Solyc01g009565.1	4.43062	0.028077	SL4.0ch01	3783449	3784507	+	receptor-like protein 12 (AHRD V3.3 *-* A0A1U8E178_CAPAN)
Solyc01g009690.3	2.54306	6.56569e-12	SL4.0ch01	3933835	3936432	+	SC0A (AHRD V3.3 *** Q9ZS79_SOLLC)
Solyc01g009700.3	1.8746	0.0200886	SL4.0ch01	3940228	3942519	+	NL0E (AHRD V3.3 *** Q9ZS81_SOLLC)
Solyc01g009710.1	6.45144	6.03612e-06	SL4.0ch01	3948566	3948907	+	Unknown protein
Solyc01g009760.3	1.09714	0.038353	SL4.0ch01	4099179	4101591	+	GRAM domain family protein (AHRD V3.3 *** A0A2U1NIK8_ARTAN)
Solyc01g009770.3	-3.2336	6.71762e-19	SL4.0ch01	4116219	4119372	-	ATP-dependent RNA helicase (AHRD V3.3 *** Q5HZ54_ARATH)
Solyc01g009810.3	1.26158	3.77888e-05	SL4.0ch01	4230831	4234093	+	Leucine-rich repeat protein (AHRD V3.3 *** A5HKK5_TOBAC)
Solyc01g009830.3	3.29874	1.13704e-74	SL4.0ch01	4305974	4310292	+	Nucleotide/sugar transporter family protein (AHRD V3.3 *** A0A2U1NJJ9_ARTAN)
Solyc01g010060.2	-2.05852	1.72592e-23	SL4.0ch01	4706576	4707277	-	Unknown protein
Solyc01g010130.4	1.10656	8.95987e-08	SL4.0ch01	4891928	4896425	+	bHLH transcription factor 001
Solyc01g010160.3	-4.98107	8.79251e-05	SL4.0ch01	4971077	4971610	-	Beta-glucosidase 34 (AHRD V3.3 *-* A0A2G3DFM9_CAPCH)
Solyc01g010170.2	-4.49949	0.00127556	SL4.0ch01	4976897	4977470	-	beta-glucosidase 40 (AHRD V3.3 --* XP_004228406.1)
Solyc01g010180.3	1.07622	8.22456e-19	SL4.0ch01	4998079	4999251	+	Unknown protein
Solyc01g010365.1	1.45117	1.69776e-05	SL4.0ch01	5215074	5216167	-	Unknown protein
Solyc01g010410.3	1.1331	4.50592e-05	SL4.0ch01	5341250	5343598	+	Zinc finger protein (AHRD V3.3 *** A0A200PRD7_9MAGN)
Solyc01g010480.3	1.2595	3.06057e-48	SL4.0ch01	5395670	5399154	-	Protein TWIN LOV 1 (AHRD V3.3 *** A0A2G3AIG6_CAPAN)
Solyc01g010520.3	1.77196	4.38042e-12	SL4.0ch01	5575192	5582765	+	Helicase with zinc finger protein (AHRD V3.3 *** B3H5Y3_ARATH)
Solyc01g010710.4	4.03411	0.000241476	SL4.0ch01	5777200	5782957	-	Carboxypeptidase (AHRD V3.3 *** A0A2I4FWA2_9ROSI)
Solyc01g010760.3	-1.46274	1.5685e-38	SL4.0ch01	5858971	5863067	+	Mitochondrial outer membrane protein porin (AHRD V3.3 *** A0A2K3KY08_TRIPR)
Solyc01g010830.4	-1.07971	2.53381e-15	SL4.0ch01	6262145	6270528	-	Haloacid dehalogenase-like hydrolase-like protein (AHRD V3.3 *** Q6Z026_ORYSJ)
Solyc01g010930.4	1.22507	0.0286743	SL4.0ch01	6482615	6496063	-	O-fucosyltransferase family protein (AHRD V3.3 *** A0A2U1NIF6_ARTAN)
Solyc01g011413.1	2.69475	0.000513935	SL4.0ch01	9080643	9083659	+	Unknown protein
Solyc01g011430.4	2.34191	1.38985e-08	SL4.0ch01	9258050	9260481	-	O-acyltransferase WSD1-like (AHRD V3.3 *** A0A2I4EG31_9ROSI)
Solyc01g011465.1	4.6805	0.000282504	SL4.0ch01	9340901	9351535	-	Unknown protein
Solyc01g014140.3	3.60728	0.000586894	SL4.0ch01	11734483	11735001	+	receptor-like protein 12 (AHRD V3.3 *-* A0A2G2YW48_CAPAN)
Solyc01g014470.1	1.92859	1.27839e-17	SL4.0ch01	13986197	13986628	-	Unknown protein
Solyc01g014550.3	-3.87574	6.94e-08	SL4.0ch01	14371439	14372799	+	Receptor-like protein kinase (AHRD V3.3 *** A0A2U1PPA0_ARTAN)
Solyc01g014560.4	-2.26427	1.20082e-34	SL4.0ch01	14373061	14374397	-	G-type lectin S-receptor-like serine/threonine-protein kinase (AHRD V3.3 *** A0A2K3PIJ6_TRIPR)
Solyc01g014690.2	-1.85164	0.000431236	SL4.0ch01	14560950	14561477	+	Receptor-like protein kinase (AHRD V3.3 *-* A0A2U1PPA0_ARTAN)
Solyc01g014730.2	1.88895	0.0212071	SL4.0ch01	14818605	14820483	-	Unknown protein
Solyc01g016460.4	1.34942	1.49247e-12	SL4.0ch01	20050551	20051861	-	Unknown protein
Solyc01g016970.2	1.63694	0.00029074	SL4.0ch01	23243916	23244301	+	Unknown protein
Solyc01g017600.3	2.34228	0.00320982	SL4.0ch01	24369664	24371691	-	transmembrane protein 45B-like (AHRD V3.3 *** A0A2I4DQK0_9ROSI)
Solyc01g017795.1	-1.83335	0.00349129	SL4.0ch01	25483138	25501504	+	Unknown protein
Solyc01g020340.2	1.39674	0.00893715	SL4.0ch01	29359976	29363833	+	Pentatricopeptide repeat-containing protein (AHRD V3.3 *-* A0A2U1MY66_ARTAN)
Solyc01g020353.1	1.11214	0.00859502	SL4.0ch01	29372093	29372912	+	Retrovirus-related Pol polyprotein from transposon TNT 1-94 (AHRD V3.3 *-* A0A2K3MQ97_TRIPR)
Solyc01g020357.1	-1.96437	0.000734049	SL4.0ch01	29374948	29378160	+	Unknown protein
Solyc01g021730.2	-2.96264	1.43228e-17	SL4.0ch01	32779350	32780415	-	NAC domain-containing protein (AHRD V3.3 *-* A0A2U1NIJ0_ARTAN)
Solyc01g044340.3	1.12107	0.00148577	SL4.0ch01	38612521	38613226	+	RBR-type E3 ubiquitin transferase (AHRD V3.3 *-* A0A2G3AIF0_CAPAN)
Solyc01g044365.1	1.85967	1.29126e-29	SL4.0ch01	38668009	38671325	+	Alg9-like mannosyltransferase family (AHRD V3.3 --* AT5G14850.2)
Solyc01g050050.1	2.58531	0.00551503	SL4.0ch01	43734581	43734793	+	Unknown protein
Solyc01g056730.3	1.40454	8.67762e-05	SL4.0ch01	49709497	49710450	+	Unknown protein
Solyc01g056750.1	1.23236	0.000183557	SL4.0ch01	49723119	49725361	+	Zinc finger
Solyc01g057000.3	-1.09059	4.32137e-24	SL4.0ch01	51153163	51155590	+	Universal stress protein
Solyc01g057260.4	2.57771	0.00296263	SL4.0ch01	53500340	53503555	+	Transmembrane protein
Solyc01g057310.4	1.27536	3.42761e-11	SL4.0ch01	53724843	53732486	-	Phragmoplast orienting kinesin 2 (AHRD V3.3 *** A0A2G2XPE0_CAPBA)
Solyc01g057320.3	2.66556	4.35064e-06	SL4.0ch01	53735214	53743004	-	Kinesin (AHRD V3.3 *-* A0A200QSU4_9MAGN)
Solyc01g057770.3	-1.65901	1.21238e-41	SL4.0ch01	56906637	56910569	+	HCO3-transporter family (AHRD V3.3 *** A0A2U1KUW6_ARTAN)
Solyc01g057850.4	1.12559	6.02874e-05	SL4.0ch01	57299889	57313024	-	nuclear export mediator factor NEMF-like (AHRD V3.3 *** A0A2I4F1S6_9ROSI)
Solyc01g058270.3	1.31426	3.02354e-15	SL4.0ch01	59106138	59112905	+	O-acetyltransferase family protein (AHRD V3.3 *** A0A2U1M4H7_ARTAN)
Solyc01g058677.1	-1.96479	0.0496652	SL4.0ch01	60779738	60780284	+	Unknown protein
Solyc01g058720.4	1.25928	0.0223246	SL4.0ch01	61158289	61159119	-	Calcium-binding EF-hand (AHRD V3.3 *** A0A2U1NQC6_ARTAN)
Solyc01g059860.3	1.56767	2.18225e-49	SL4.0ch01	62089254	62098031	-	MAP kinase kinase kinase 3
Solyc01g059870.4	1.79985	7.89912e-28	SL4.0ch01	62126869	62134376	-	phytochrome B1
Solyc01g059880.3	1.72909	8.53404e-42	SL4.0ch01	62136814	62142996	-	Citrate synthase-like (AHRD V3.3 *** A0A200R252_9MAGN)
Solyc01g059950.1	2.69777	1.42072e-09	SL4.0ch01	62540347	62543423	+	Transcription factor GRAS (AHRD V3.3 *-* A0A200PWC4_9MAGN)
Solyc01g060100.2	1.87646	1.34654e-05	SL4.0ch01	62773675	62776060	-	serine/threonine-protein phosphatase 4 regulatory subunit 3-like (AHRD V3.3 --* XP_004229001.1)
Solyc01g060170.4	1.34003	0.0357254	SL4.0ch01	62902430	62908051	-	Calmodulin-binding transcription activator (AHRD V3.3 *-* A0A1I9LRY6_ARATH)
Solyc01g060220.1	-4.37122	0.0413549	SL4.0ch01	62999709	62999993	-	Unknown protein
Solyc01g060240.4	-1.4773	1.72578e-06	SL4.0ch01	63110194	63112657	+	Unknown protein
Solyc01g060460.2	-1.68863	2.44684e-09	SL4.0ch01	64215430	64219564	-	SNF2-related (AHRD V3.3 *** A0A200QQJ8_9MAGN)
Solyc01g065510.3	-1.38609	0.00661129	SL4.0ch01	64545264	64546203	-	leucine-rich repeat extensin-like protein 6 (AHRD V3.3 *-* XP_010321602.1)
Solyc01g065530.3	-3.26294	7.56386e-302	SL4.0ch01	64574212	64577693	+	COBRA-like protein (AHRD V3.3 *** A0A2G3AIT3_CAPAN)
Solyc01g065680.2	2.8562	0.000117653	SL4.0ch01	65009995	65010447	+	Unknown protein
Solyc01g065930.1	-1.37414	0.000264261	SL4.0ch01	65428952	65442397	-	Unknown protein
Solyc01g065960.2	-1.74839	0.0207832	SL4.0ch01	65478367	65478790	-	gamma-interferon-responsive lysosomal thiol protein (AHRD V3.3 *-* XP_004240418.1)
Solyc01g066430.3	-2.6704	2.06391e-74	SL4.0ch01	67083236	67084536	-	RING-H2 finger protein ATL2-like (AHRD V3.3 *** A0A2I4E8K9_9ROSI)
Solyc01g066440.3	1.90467	1.44877e-26	SL4.0ch01	67106420	67107572	+	hypothetical protein (AHRD V3.3 *** AT3G06840.1)
Solyc01g066510.3	1.13608	0.000227516	SL4.0ch01	67260266	67269599	-	Protein GAMETE EXPRESSED 2 (AHRD V3.3 *** A0A2G3AJS1_CAPAN)
Solyc01g066560.3	1.94568	2.24706e-07	SL4.0ch01	67377321	67381571	+	Protein DETOXIFICATION (AHRD V3.3 *** A0A2G3DGJ0_CAPCH)
Solyc01g066710.4	1.34965	0.00103592	SL4.0ch01	67640922	67641553	-	UDP-glucuronic acid decarboxylase 4 (AHRD V3.3 *-* A0A2G2VJP5_CAPBA)
Solyc01g066720.3	-2.82807	3.12153e-108	SL4.0ch01	67642028	67644404	-	Hypoxia-responsive family protein (AHRD V3.3 *** S8D7L7_9LAMI)
Solyc01g066740.3	1.34194	9.14004e-19	SL4.0ch01	67663517	67671845	-	Transducin/WD40 repeat-like superfamily protein (AHRD V3.3 *-* A0A2U1LEC3_ARTAN)
Solyc01g066790.1	5.90716	3.39273e-13	SL4.0ch01	67745151	67745345	-	Unknown protein
Solyc01g066970.2	3.72466	1.04865e-30	SL4.0ch01	68057068	68057655	-	Flowering-promoting factor 1 (AHRD V3.3 *** A0A1U8FE64_CAPAN)
Solyc01g066980.3	1.50356	0.00120983	SL4.0ch01	68064440	68065069	-	Flowering-promoting factor 1 (AHRD V3.3 *** A0A1U8FMN5_CAPAN)
Solyc01g066990.1	3.57353	0.000113141	SL4.0ch01	68086878	68087084	-	Unknown protein
Solyc01g067010.3	-1.40658	6.78546e-20	SL4.0ch01	68119870	68121342	+	F-box protein (AHRD V3.3 *** A0A2K3P6V3_TRIPR)
Solyc01g067080.3	-1.0992	3.1317e-09	SL4.0ch01	68182858	68191629	-	dynein beta chain%2C ciliary protein (AHRD V3.3 *** AT3G21400.1)
Solyc01g067090.4	-1.04413	5.71394e-10	SL4.0ch01	68198314	68204185	-	Arginine-glutamic acid dipeptide repeat protein (AHRD V3.3 *-* Q8GZA1_ARATH)
Solyc01g067210.4	1.12251	0.0491513	SL4.0ch01	68391271	68396877	+	Cullin (AHRD V3.3 *-* A0A200Q1J8_9MAGN)
Solyc01g067220.1	1.52537	0.0293494	SL4.0ch01	68398579	68400193	+	Unknown protein
Solyc01g067255.1	1.26473	0.0201831	SL4.0ch01	68423737	68431324	+	Retrovirus-related Pol polyprotein from transposon TNT 1-94 (AHRD V3.3 *-* A0A2I0VJ33_9ASPA)
Solyc01g067300.3	-1.54865	1.13362e-31	SL4.0ch01	68490037	68494453	-	CASP-like protein (AHRD V3.3 *-* A0A0K9RZ96_SPIOL)
Solyc01g067360.3	1.10028	0.000314135	SL4.0ch01	68583790	68588233	-	E3 ubiquitin-protein ligase MIEL1-like (AHRD V3.3 *** A0A1S4C6Z0_TOBAC)
Solyc01g067460.3	3.35599	6.57795e-28	SL4.0ch01	68928660	68928965	+	monothiol glutaredoxin-S2-like (AHRD V3.3 *** A0A1U7VLQ4_NICSY)
Solyc01g067480.4	1.61917	2.7043e-20	SL4.0ch01	68948639	68961039	+	Acyl-CoA-binding domain-containing protein 4-like (AHRD V3.3 *** A0A2K3NUA0_TRIPR)
Solyc01g067620.3	2.16928	5.74805e-11	SL4.0ch01	69222820	69224746	+	2-oxoglutarate (2OG) and Fe(II)-dependent oxygenase superfamily protein (AHRD V3.3 *** A0A2U1MX13_ARTAN)
Solyc01g067740.3	-1.33635	1.52031e-23	SL4.0ch01	69452727	69457709	+	Superoxide dismutase [Cu-Zn] 1
Solyc01g067780.1	-1.90195	0.0004725	SL4.0ch01	69528854	69531565	+	DnaJ domain (AHRD V3.3 *** A0A200QQ07_9MAGN)
Solyc01g067895.1	1.80469	0.0359746	SL4.0ch01	69664370	69683473	-	Unknown protein
Solyc01g068060.4	-1.18335	1.13562e-07	SL4.0ch01	69857087	69863214	-	Autophagy-related protein (AHRD V3.3 *** F2YHL2_SOLLC)
Solyc01g068080.4	-1.06942	2.02788e-16	SL4.0ch01	69893239	69896528	-	NAD(P)-binding Rossmann-fold superfamily protein (AHRD V3.3 *** A0A2U1PJA8_ARTAN)
Solyc01g068130.4	1.63412	2.59474e-24	SL4.0ch01	70026324	70030258	-	calcium/calcium/calmodulin-dependent Serine/Threonine-kinase (AHRD V3.3 *** AT2G47010.2)
Solyc01g068250.2	-2.18568	0.00103265	SL4.0ch01	70160184	70161557	-	Transducin/WD40 repeat-like superfamily protein (AHRD V3.3 *** A0A2U1NST7_ARTAN)
Solyc01g068340.3	1.09595	0.00372668	SL4.0ch01	70347998	70357441	+	Crossover junction endonuclease MUS81 (AHRD V3.3 *** A0A2G3AKQ4_CAPAN)
Solyc01g068430.3	4.21973	0.00179526	SL4.0ch01	70471234	70474578	+	Protein trichome birefringence-like 37 (AHRD V3.3 *** A0A2G3AKU4_CAPAN)
Solyc01g068500.4	-1.63827	3.21418e-17	SL4.0ch01	70534084	70544757	+	ERD (Early-responsive to dehydration stress) family protein (AHRD V3.3 *** A0A2K3NJK3_TRIPR)
Solyc01g068630.3	2.56212	5.07068e-30	SL4.0ch01	70628562	70632110	+	Haloacid dehalogenase-like hydrolase (HAD) superfamily protein (AHRD V3.3 *** A0A2U1PYM0_ARTAN)
Solyc01g073680.4	2.10115	0.000280713	SL4.0ch01	73484533	73486088	-	Bifunctional inhibitor/lipid-transfer protein/seed storage 2S albumin superfamily protein (AHRD V3.3 *** A0A061DVR0_THECC)
Solyc01g073750.4	1.09118	2.32465e-07	SL4.0ch01	73557489	73587090	+	Callose synthase (AHRD V3.3 *** K7PRK8_MAIZE)
Solyc01g073910.4	1.64676	0.000338678	SL4.0ch01	73685644	73687528	+	Homeobox-leucine zipper protein HOX27 (AHRD V3.3 *** A0A2G2XRN9_CAPBA)
Solyc01g073985.1	1.97497	7.23467e-06	SL4.0ch01	73760657	73764689	+	Disease resistance protein (AHRD V3.3 *** A0A200RBM1_9MAGN)
Solyc01g074030.3	2.81358	2.32766e-65	SL4.0ch01	73792469	73799448	+	Beta-glucosidase (AHRD V3.3 *** Q43014_PRUAV)
Solyc01g079150.4	2.86319	5.29806e-14	SL4.0ch01	70818917	70822807	-	HCO3-transporter family (AHRD V3.3 *** A0A2U1KUW6_ARTAN)
Solyc01g079170.3	1.41497	2.74622e-12	SL4.0ch01	70839480	70841993	-	Hexosyltransferase (AHRD V3.3 *** A0A2G3DHC3_CAPCH)
Solyc01g079310.3	1.20934	2.44895e-11	SL4.0ch01	70967551	70973364	+	Heme binding protein (AHRD V3.3 *** Q9LZQ3_ARATH)
Solyc01g079360.4	1.72907	1.97492e-20	SL4.0ch01	71028518	71030182	-	WRKY transcription factor 37
Solyc01g079420.4	-1.07564	3.65095e-09	SL4.0ch01	71073979	71077259	+	Cytochrome c oxidase subunit 5C (AHRD V3.3 *** A0A2G3AK13_CAPAN)
Solyc01g079470.4	1.72052	2.72133e-29	SL4.0ch01	71095300	71096006	+	Unknown protein
Solyc01g079480.3	-1.22586	1.53772e-39	SL4.0ch01	71097204	71098337	-	BZIP transcription factor (AHRD V3.3 *** C0LQL1_9CARY)
Solyc01g079590.3	-1.57976	1.95696e-26	SL4.0ch01	71271554	71279095	+	Late embryogenesis abundant protein (LEA) family protein (AHRD V3.3 *** F4IYB7_ARATH)
Solyc01g079615.1	-5.28788	2.11598e-05	SL4.0ch01	71314425	71315192	+	Retrovirus-related Pol polyprotein from transposon TNT 1-94 (AHRD V3.3 *-* A0A2K3MQ97_TRIPR)
Solyc01g079620.4	-3.66493	2.8555e-118	SL4.0ch01	71322725	71326073	+	colorless fruit epidermis
Solyc01g079660.2	-4.46962	8.83991e-55	SL4.0ch01	71361598	71362534	-	Cotton fiber protein (AHRD V3.3 *** Q570M0_ARATH)
Solyc01g079670.2	-4.45046	9.23982e-05	SL4.0ch01	71367601	71368284	-	Cotton fiber protein (AHRD V3.3 *** Q570M0_ARATH)
Solyc01g079850.3	-3.04635	1.54707e-05	SL4.0ch01	71560579	71564199	-	Protein trichome birefringence-like 11 (AHRD V3.3 *** A0A2G3DI26_CAPCH)
Solyc01g079860.3	-1.25203	2.06397e-36	SL4.0ch01	71575456	71585537	+	ATP-dependent (S)-NAD(P)H-hydrate dehydratase (AHRD V3.3 *** A0A1U8EBN0_CAPAN)
Solyc01g079880.3	-1.15262	4.9204e-27	SL4.0ch01	71608167	71612366	-	Aluminum induced protein with YGL and LRDR motifs (AHRD V3.3 *** Q94BR2_ARATH)
Solyc01g079940.4	-1.39021	0.00038968	SL4.0ch01	71675100	71677297	-	Eukaryotic aspartyl protease family protein (AHRD V3.3 *** A0A2U1KXX4_ARTAN)
Solyc01g080020.2	1.16128	1.18055e-40	SL4.0ch01	71725137	71726767	-	Eukaryotic aspartyl protease family protein (AHRD V3.3 *** A0A2U1ML86_ARTAN)
Solyc01g080070.4	1.63495	6.76343e-27	SL4.0ch01	71799398	71802036	-	Heavy metal-associated isoprenylated plant protein (AHRD V3.3 *-* A0A2R6PK24_ACTCH)
Solyc01g080150.3	3.19565	5.4442e-12	SL4.0ch01	71905883	71907823	+	Adenylate isopentenyltransferase (AHRD V3.3 *** B3XZI4_IPONI)
Solyc01g080200.3	1.04703	2.75394e-08	SL4.0ch01	71984776	71996449	-	mediator of RNA polymerase II transcription subunit 33A-like (AHRD V3.3 *** A0A2I4F330_9ROSI)
Solyc01g080210.3	-1.51359	3.83824e-30	SL4.0ch01	72002429	72008457	-	Ribonucleoside-diphosphate reductase small chain (AHRD V3.3 *** A0A1U8FR86_CAPAN)
Solyc01g080220.3	-1.84015	6.5815e-59	SL4.0ch01	72012518	72014500	+	endo-1
Solyc01g080230.3	-2.50393	0.0239459	SL4.0ch01	72019339	72021588	+	endo-1
Solyc01g080260.3	-3.01163	9.56452e-16	SL4.0ch01	72071206	72074379	+	ARM repeat superfamily protein (AHRD V3.3 *** A0A2U1LFG7_ARTAN)
Solyc01g080320.3	-2.34137	0.0293745	SL4.0ch01	72130000	72130550	-	Unknown protein
Solyc01g080410.3	-3.22938	1.98088e-150	SL4.0ch01	72234148	72236166	+	Peptide-methionine (R)-S-oxide reductase (AHRD V3.3 *** A0A1U8FLP0_CAPAN)
Solyc01g080590.3	-1.02854	4.61354e-08	SL4.0ch01	72411041	72412982	-	Low-density receptor-like protein (AHRD V3.3 *** AT5G18850.1)
Solyc01g080680.3	2.23102	1.23443e-36	SL4.0ch01	72502052	72505955	+	Sugar facilitator protein 3
Solyc01g080830.3	-1.6933	3.39552e-16	SL4.0ch01	72699099	72700878	+	Ribosomal L7Ae/L30e/S12e/Gadd45 family protein (AHRD V3.3 *** A0A2K3L785_TRIPR)
Solyc01g081000.3	-1.0956	0.000171527	SL4.0ch01	72889525	72890625	-	Protein phosphatase 2C family protein (AHRD V3.3 *** A0A2U1NN53_ARTAN)
Solyc01g081160.4	1.54522	0.0262423	SL4.0ch01	73042901	73044929	-	Beta-glucosidase 11 (AHRD V3.3 *-* A0A2G2W098_CAPBA)
Solyc01g081170.3	2.97199	7.48717e-05	SL4.0ch01	73044976	73048766	-	Beta-glucosidase 10 (AHRD V3.3 *-* A0A2G2ZW54_CAPAN)
Solyc01g081240.3	1.22213	0.00040281	SL4.0ch01	73091198	73093219	-	Pentatricopeptide repeat-containing protein (AHRD V3.3 *** A0A2I0VN18_9ASPA)
Solyc01g081250.3	-8.83416	4.8695e-215	SL4.0ch01	73096202	73097558	+	Glutathione S-transferase (AHRD V3.3 *** A0A200PVK3_9MAGN)
Solyc01g081270.2	-1.60776	8.31679e-42	SL4.0ch01	73101147	73102488	+	Glutathione S-transferase (AHRD V3.3 *** A0A200PVK3_9MAGN)
Solyc01g081320.4	1.5752	1.56723e-07	SL4.0ch01	73128329	73131185	-	Pentatricopeptide repeat (AHRD V3.3 *** A0A200QXT6_9MAGN)
Solyc01g081540.4	1.06321	1.2754e-08	SL4.0ch01	73313720	73327042	-	Myosin-17 (AHRD V3.3 *** A0A2G3ALU8_CAPAN)
Solyc01g081610.3	-1.80128	5.75711e-60	SL4.0ch01	73386798	73389638	-	Beta-hexosaminidase (AHRD V3.3 *** A0A2G2XRM6_CAPBA)
Solyc01g081640.4	3.30379	1.78314e-18	SL4.0ch01	73415471	73419369	-	DUF936 domain-containing protein (AHRD V3.3 *** A0A1Q3BMN1_CEPFO)
Solyc01g086710.4	1.06017	3.23939e-12	SL4.0ch01	73909342	73926899	+	DNA-directed RNA polymerase subunit beta (AHRD V3.3 *** A0A2G3AK33_CAPAN)
Solyc01g086870.3	1.46748	9.33078e-55	SL4.0ch01	74048038	74050364	-	bHLH transcription factor 076
Solyc01g086920.3	5.68589	2.26927e-207	SL4.0ch01	74077409	74078838	+	Leucine-rich repeat receptor-like protein (AHRD V3.3 *** H6V789_MALDO)
Solyc01g087080.4	-2.04317	6.15362e-10	SL4.0ch01	74266045	74268492	+	interferon-activable protein (AHRD V3.3 *** AT3G52110.2)
Solyc01g087090.3	-1.3628	1.35084e-21	SL4.0ch01	74268770	74269409	-	Unknown protein
Solyc01g087180.4	-1.21014	0.0213322	SL4.0ch01	74367554	74369251	-	Expressed protein (AHRD V3.3 *-* AT1G07985.1)
Solyc01g087210.3	1.12385	1.80238e-14	SL4.0ch01	74379951	74388524	-	Cellulose synthase (AHRD V3.3 *** M1A916_SOLTU)
Solyc01g087450.3	1.05173	0.0316977	SL4.0ch01	74664499	74671854	+	Arm repeat superfamily protein (AHRD V3.3 *** A0A2K3NMK6_TRIPR)
Solyc01g087540.4	1.24133	1.20884e-11	SL4.0ch01	74728404	74730775	+	DUF642 domain-containing protein (AHRD V3.3 *** A0A1Q3AUQ6_CEPFO)
Solyc01g087560.3	-1.07084	6.24149e-29	SL4.0ch01	74752862	74758862	+	Methyltransferase (AHRD V3.3 *** A0A2G2XST8_CAPBA)
Solyc01g087580.3	-2.35063	3.26207e-08	SL4.0ch01	74774090	74774464	-	hypothetical protein (AHRD V3.3 *-* AT3G57450.1)
Solyc01g087660.2	-2.75618	0.0460749	SL4.0ch01	74844010	74844298	+	Unknown protein
Solyc01g087710.2	1.3323	0.0458492	SL4.0ch01	74867662	74869236	+	UPF0114 domain-containing protein (AHRD V3.3 *** A0A1Q3C5D7_CEPFO)
Solyc01g087780.2	3.20625	5.38961e-14	SL4.0ch01	74928468	74931297	+	serine protease SBT4A
Solyc01g087790.2	1.25944	2.81931e-29	SL4.0ch01	74933487	74936142	+	Subtilisin-like protease (AHRD V3.3 *** O82006_SOLLC)
Solyc01g087800.2	3.47186	1.27543e-73	SL4.0ch01	74936752	74939115	+	Subtilisin-like protease (AHRD V3.3 *** O82777_SOLLC)
Solyc01g087810.2	2.93315	9.47925e-12	SL4.0ch01	74941636	74944174	+	Subtilisin-like protease (AHRD V3.3 *** O82777_SOLLC)
Solyc01g087840.3	1.8551	2.0028e-06	SL4.0ch01	74959393	74962050	+	Subtilisin-like protease (AHRD V3.3 *** O82006_SOLLC)
Solyc01g087850.2	1.68651	3.581e-30	SL4.0ch01	74964687	74967794	+	serine protease SBT3
Solyc01g087860.2	-1.49005	0.000166711	SL4.0ch01	74968784	74969640	+	Unknown protein
Solyc01g087950.3	-3.13238	2.93751e-97	SL4.0ch01	75039010	75041810	-	Carboxypeptidase (AHRD V3.3 *** A0A2G3AKH5_CAPAN)
Solyc01g087980.4	-3.17497	1.85596e-87	SL4.0ch01	75070499	75071749	+	DUF793 domain-containing protein (AHRD V3.3 *** A0A1Q3CNG5_CEPFO)
Solyc01g088030.4	-1.38714	8.99556e-13	SL4.0ch01	75126913	75130445	+	Structure-specific endonuclease subunit slx1 (AHRD V3.3 *** A0A1J3GRL8_NOCCA)
Solyc01g088360.4	-1.77057	6.34864e-09	SL4.0ch01	75373678	75375390	-	Amidophosphoribosyltransferase (AHRD V3.3 *** A0A2G3ALZ7_CAPAN)
Solyc01g088380.3	1.24176	0.000563342	SL4.0ch01	75383495	75402317	-	DNA replication helicase (AHRD V3.3 *** A0A2U1N8T9_ARTAN)
Solyc01g088400.4	-6.85618	0	SL4.0ch01	75442453	75446958	+	ECERIFERUM 1
Solyc01g088450.2	-1.0473	0.00448062	SL4.0ch01	75497577	75498472	+	RING/U-box superfamily protein (AHRD V3.3 *-* A0A2U1LDD8_ARTAN)
Solyc01g088610.4	-1.00114	8.41777e-14	SL4.0ch01	75617170	75620489	-	10 kDa chaperonin (AHRD V3.3 *** A0A2K3N899_TRIPR)
Solyc01g088630.3	-1.90409	0.0461849	SL4.0ch01	75630957	75632063	-	RING/U-box superfamily protein (AHRD V3.3 *-* A0A2U1N3Q0_ARTAN)
Solyc01g088660.3	1.16004	9.47539e-31	SL4.0ch01	75670333	75671549	+	FCS-Like Zinc finger 3 (AHRD V3.3 *** FLZ3_ARATH)
Solyc01g088670.3	1.27147	0.00225448	SL4.0ch01	75677444	75680172	+	Pentatricopeptide repeat-containing protein (AHRD V3.3 *** A0A2K3NV92_TRIPR)
Solyc01g088810.4	-2.20304	4.95252e-09	SL4.0ch01	75790236	75791951	+	Ankyrin repeat-containing protein (AHRD V3.3 *** A0A2U1MGK0_ARTAN)
Solyc01g088820.2	-1.32414	1.36097e-16	SL4.0ch01	75794203	75795463	+	trihelix transcription factor ASIL2-like (AHRD V3.3 *** A0A2I4HF85_9ROSI)
Solyc01g089880.3	1.29886	7.91112e-11	SL4.0ch01	75840288	75841032	-	PRA1 family protein (AHRD V3.3 *** A0A2G3AMA6_CAPAN)
Solyc01g090560.4	2.58114	0.0125793	SL4.0ch01	76465362	76466556	+	Ethylene-responsive transcription factor (AHRD V3.3 *** A0A2G3DJ78_CAPCH)
Solyc01g090730.3	4.77318	0.0080814	SL4.0ch01	76613115	76616981	+	Squamosa promoter binding protein 8b
Solyc01g090790.4	2.54139	3.22056e-66	SL4.0ch01	76712195	76716876	-	bHLH transcription factor
Solyc01g090800.3	4.91235	0.0048202	SL4.0ch01	76751989	76753109	+	cyclinU2_1
Solyc01g090860.3	1.19282	0.0195259	SL4.0ch01	76811446	76829970	+	Non-canonical poly(A) RNA polymerase PAPD7 (AHRD V3.3 *-* A0A1J3H7W2_NOCCA)
Solyc01g090950.4	1.40913	5.68079e-18	SL4.0ch01	76898204	76901098	-	Transcription factor GRAS (AHRD V3.3 *-* A0A2U1PW81_ARTAN)
Solyc01g091000.4	1.72623	0.049704	SL4.0ch01	76944325	76945631	-	PLATZ transcription factor family protein (AHRD V3.3 *** A0A2U1N4W8_ARTAN)
Solyc01g091090.4	1.2084	0.000135792	SL4.0ch01	77050061	77056101	-	Tubulin-folding cofactor D (AHRD V3.3 *-* A0A2G2XNQ5_CAPBA)
Solyc01g091170.3	6.57978	2.72714e-146	SL4.0ch01	77106693	77109338	+	ARGINASE 2
Solyc01g091270.3	-1.95824	5.59557e-96	SL4.0ch01	77170025	77172934	-	myeloid leukemia factor (AHRD V3.3 *** AT2G45380.4)
Solyc01g091370.4	1.36874	1.11459e-26	SL4.0ch01	77246065	77250471	-	AT-hook motif nuclear-localized protein 1 (AHRD V3.3 *** A0A2G3AH71_CAPAN)
Solyc01g091430.2	-1.29863	0.0286433	SL4.0ch01	77300413	77301137	-	ATP-dependent DNA helicase 2 subunit KU80 (AHRD V3.3 *-* A0A2G3AH96_CAPAN)
Solyc01g091590.3	-4.06086	1.26589e-85	SL4.0ch01	77426538	77427320	+	BON1-associated protein 2-like (AHRD V3.3 *** A0A2I4E3A5_9ROSI)
Solyc01g091610.1	1.19667	0.00219232	SL4.0ch01	77435320	77439996	+	Pentatricopeptide repeat-containing protein (AHRD V3.3 *** A0A2I0X2S8_9ASPA)
Solyc01g091630.3	2.05546	2.51428e-62	SL4.0ch01	77464621	77470388	-	cutin deficient 2
Solyc01g091770.4	1.75481	0.00160897	SL4.0ch01	77590602	77593440	+	RING/U-box superfamily protein (AHRD V3.3 *-* A0A2U1LC40_ARTAN)
Solyc01g091840.4	-1.77896	1.33657e-10	SL4.0ch01	77634907	77637872	+	UDP-galactose/UDP-glucose transporter 2 (AHRD V3.3 *** A0A2G3DE09_CAPCH)
Solyc01g091910.4	1.19425	9.07394e-13	SL4.0ch01	77680828	77694493	-	phospholipase PLDb2
Solyc01g093960.3	2.5011	0.0132141	SL4.0ch01	77792745	77797922	-	MADS box transcription factor (AHRD V3.3 *** O82129_WHEAT)
Solyc01g094010.3	1.46933	2.41352e-17	SL4.0ch01	77840613	77842781	-	Alpha/beta-hydrolases superfamily protein (AHRD V3.3 *** A0A2U1LX98_ARTAN)
Solyc01g094140.3	2.9151	3.13357e-25	SL4.0ch01	77951725	77954420	-	Cytochrome P450 (AHRD V3.3 *** A0A200PMQ0_9MAGN)
Solyc01g094170.3	-2.08178	5.89973e-75	SL4.0ch01	77998922	78004281	-	Digalactosyldiacylglycerol synthase 2
Solyc01g094210.2	3.40414	4.86618e-56	SL4.0ch01	78028993	78031463	+	NAD(P)-binding Rossmann-fold superfamily protein (AHRD V3.3 *** A0A2U1PI64_ARTAN)
Solyc01g094260.4	-4.50708	0.00643367	SL4.0ch01	78062176	78066089	+	NAD(P)-binding Rossmann-fold superfamily protein (AHRD V3.3 *** F4JE70_ARATH)
Solyc01g094360.3	1.61376	2.40314e-05	SL4.0ch01	78140123	78142461	+	MYB transcription factor (AHRD V3.3 *-* A0A0U3IU11_MESCR)
Solyc01g094460.3	1.41461	1.57913e-19	SL4.0ch01	78190569	78196329	-	AT-hook motif nuclear-localized protein 9-like (AHRD V3.3 *** A0A2I4E613_9ROSI)
Solyc01g094570.3	1.10301	2.09195e-11	SL4.0ch01	78253667	78258886	+	Alpha/beta-Hydrolases superfamily protein (AHRD V3.3 *** A0A2U1MXT7_ARTAN)
Solyc01g094600.2	1.03063	0.018809	SL4.0ch01	78287209	78289102	+	Pentatricopeptide repeat-containing protein (AHRD V3.3 *** A0A2I0XIB8_9ASPA)
Solyc01g094690.4	-2.49872	5.27531e-43	SL4.0ch01	78398415	78401206	+	plasma membrane intrinsic protein 1.2
Solyc01g094700.4	2.31496	5.62641e-41	SL4.0ch01	78406584	78409519	+	Glycerol-3-phosphate acyltransferase
Solyc01g094750.4	2.24419	0.00892902	SL4.0ch01	78434694	78436521	-	Cytochrome P450 (AHRD V3.3 *** A0A2U1NG86_ARTAN)
Solyc01g094890.4	2.81652	0.000140226	SL4.0ch01	78553483	78560777	-	Ferric reduction oxidase 2 (AHRD V3.3 *** A0A2G2W6D0_CAPBA)
Solyc01g094910.3	1.61577	0.00252808	SL4.0ch01	78576406	78579677	-	ferric-chelate reductase
Solyc01g095080.3	-5.73865	1.33639e-155	SL4.0ch01	78715089	78718062	-	1-aminocyclopropane-1-carboxylic acid synthase-2
Solyc01g095300.3	2.73049	1.17467e-68	SL4.0ch01	78878133	78887955	+	Glycosyl transferase
Solyc01g095330.2	-1.64339	2.10469e-17	SL4.0ch01	78893943	78895325	-	Unknown protein
Solyc01g095530.2	1.66249	1.98127e-25	SL4.0ch01	79023846	79024393	-	hypothetical protein (AHRD V3.3 *-* AT5G41761.1)
Solyc01g095560.3	-1.46901	0.00788581	SL4.0ch01	79036070	79036981	+	Unknown protein
Solyc01g095600.4	1.26644	6.84459e-06	SL4.0ch01	79075752	79078998	+	Pentatricopeptide repeat-containing protein (AHRD V3.3 *** A0A1U8GFQ6_CAPAN)
Solyc01g095610.4	2.10682	1.65717e-16	SL4.0ch01	79082073	79085403	+	Protein trichome birefringence-like 25 (AHRD V3.3 *** A0A2G2W6P1_CAPBA)
Solyc01g095620.3	1.16341	9.99186e-18	SL4.0ch01	79089396	79091191	-	Glycosyltransferase (AHRD V3.3 *** A0A2U1KKS2_ARTAN)
Solyc01g095630.3	-1.66366	5.06128e-51	SL4.0ch01	79100719	79103032	-	WRKY transcription factor 41
Solyc01g095700.3	1.66678	2.46728e-25	SL4.0ch01	79145356	79147827	-	Abscisic acid receptor PYL10 (AHRD V3.3 *** A0A2G3BTC1_CAPCH)
Solyc01g095750.2	-5.77782	0.00122515	SL4.0ch01	79206246	79212946	-	Long chain acyl-CoA synthetase 5 (AHRD V3.3 *** A0A2G3BTB6_CAPCH)
Solyc01g095860.3	4.44713	0.0324579	SL4.0ch01	79263984	79265950	-	RING/U-box superfamily protein (AHRD V3.3 *** A0A2U1QFN9_ARTAN)
Solyc01g095895.1	1.94858	0.000206394	SL4.0ch01	79287435	79288473	-	Unknown protein
Solyc01g095905.1	-3.4402	0.0302352	SL4.0ch01	79315541	79317229	-	Cytochrome and DOMON domain-containing protein (AHRD V3.3 *-* A0A2G3BTC7_CAPCH)
Solyc01g095920.4	-6.26286	1.56879e-47	SL4.0ch01	79325537	79327379	-	Ankyrin repeat/KH domain protein (DUF1442) (AHRD V3.3 *** O22136_ARATH)
Solyc01g095950.1	-5.76718	7.89949e-05	SL4.0ch01	79332742	79333815	+	DNA-directed RNA polymerase subunit beta (AHRD V3.3 *-* A0A1U8QD58_CAPAN)
Solyc01g096090.4	-1.02088	1.96166e-12	SL4.0ch01	79455425	79458740	-	Fiber protein Fb11 (AHRD V3.3 *** B6SNA3_MAIZE)
Solyc01g096100.2	-1.3875	2.31261e-67	SL4.0ch01	79459412	79463859	-	Transmembrane protein (AHRD V3.3 *** A0A1P8B1K1_ARATH)
Solyc01g096150.4	-1.47337	2.07944e-14	SL4.0ch01	79516872	79520240	-	LRAT domain-containing protein (AHRD V3.3 *** A0A1Q3AS87_CEPFO)
Solyc01g096280.2	1.28531	0.00305598	SL4.0ch01	79622266	79624618	-	Cytochrome P450 (AHRD V3.3 *** A0A200Q2S1_9MAGN)
Solyc01g096340.3	-1.45361	3.23008e-20	SL4.0ch01	79675696	79676429	+	Small auxin up-regulated RNA2
Solyc01g096360.3	1.4519	0.000198451	SL4.0ch01	79700776	79704857	+	Rho GTPase-activating protein 3 (AHRD V3.3 *** A0A2G2YYE8_CAPAN)
Solyc01g096420.3	1.82641	6.95574e-22	SL4.0ch01	79782045	79783379	+	NADPH quinone oxidoreductase (AHRD V3.3 *** A0A2K3LWY2_TRIPR)
Solyc01g096430.4	-1.11994	6.42638e-17	SL4.0ch01	79784240	79786562	-	NADPH:quinone oxidoreductase-like (AHRD V3.3 *** A0A2I4GZV4_9ROSI)
Solyc01g096440.4	1.63817	0.000774512	SL4.0ch01	79788286	79790376	-	Pentatricopeptide repeat-containing protein (AHRD V3.3 *** A0A2I0X265_9ASPA)
Solyc01g096450.4	1.1781	0.000121009	SL4.0ch01	79802908	79806104	+	Eukaryotic aspartyl protease family protein (AHRD V3.3 *** A0A2U1PLR1_ARTAN)
Solyc01g096620.4	1.54686	3.05565e-15	SL4.0ch01	79947154	79949091	+	Cilia-and flagella-associated protein 20 (AHRD V3.3 *-* A0A2G2YYL7_CAPAN)
Solyc01g096630.3	1.12273	7.12731e-09	SL4.0ch01	79950255	79951776	+	Cilia-and flagella-associated protein 20 (AHRD V3.3 *-* A0A2G2YYL7_CAPAN)
Solyc01g096660.3	-1.18502	5.09451e-19	SL4.0ch01	79956843	79959634	+	proline-rich family protein (AHRD V3.3 *** AT5G07020.1)
Solyc01g096670.4	-1.82837	3.08603e-32	SL4.0ch01	79960538	79963550	+	Cytochrome P450 (AHRD V3.3 *** A0A2U1MC34_ARTAN)
Solyc01g096730.2	-1.30724	0.000269192	SL4.0ch01	79999887	80006480	-	protein ZINC INDUCED FACILITATOR-LIKE 1-like (AHRD V3.3 *** A0A2I4H204_9ROSI)
Solyc01g096740.4	-2.6235	9.87969e-45	SL4.0ch01	80011417	80017733	-	Protein ZINC INDUCED FACILITATOR-LIKE 1 (AHRD V3.3 *** A0A1J3IH30_NOCCA)
Solyc01g096750.1	3.81384	1.77378e-29	SL4.0ch01	80033753	80038405	+	Argonaute4d
Solyc01g096930.3	1.28873	8.42783e-11	SL4.0ch01	80191533	80197658	+	Phospholipid-transporting ATPase (AHRD V3.3 *** A0A2G2YYQ8_CAPAN)
Solyc01g097000.3	1.29153	8.17198e-14	SL4.0ch01	80238084	80244384	+	Glycosyl hydrolase family protein (AHRD V3.3 *** A0A1P8B9U3_ARATH)
Solyc01g097020.4	-1.18596	9.15008e-12	SL4.0ch01	80259219	80262418	-	succinate dehydrogenase subunit 8
Solyc01g097290.4	2.14469	2.07625e-40	SL4.0ch01	80455211	80458069	+	auxin-regulated IAA16
Solyc01g097390.4	-2.29013	5.40384e-26	SL4.0ch01	80526571	80530758	+	NAD(P)-linked oxidoreductase
Solyc01g097470.4	-1.02376	0.000516953	SL4.0ch01	80574806	80576472	-	Neurogenic locus notch-like protein (AHRD V3.3 *** F4JIF2_ARATH)
Solyc01g097520.4	1.36217	9.55838e-31	SL4.0ch01	80603431	80605549	+	annexin 5
Solyc01g097540.4	-1.26591	4.32935e-24	SL4.0ch01	80608088	80610784	-	annexin 4
Solyc01g097630.3	-4.71609	1.71499e-14	SL4.0ch01	80659684	80665068	+	F-box protein At5g07610-like (AHRD V3.3 *** A0A2I4F448_9ROSI)
Solyc01g097650.3	1.96116	1.86407e-05	SL4.0ch01	80682526	80687369	+	Serinc-domain containing serine and sphingolipid biosynthesis protein (AHRD V3.3 *** A0A2U1MZP6_ARTAN)
Solyc01g097690.2	3.98466	0.0041251	SL4.0ch01	80697041	80698054	+	Extensin-like protein Dif10 (AHRD V3.3 *-* Q43504_SOLLC)
Solyc01g097710.1	4.38427	0.000820159	SL4.0ch01	80706176	80707267	+	Extensin-like protein Dif10 (AHRD V3.3 *-* Q43504_SOLLC)
Solyc01g097720.1	2.12522	0.00908783	SL4.0ch01	80709515	80710603	+	Extensin-like protein Dif10 (AHRD V3.3 *-* Q43504_SOLLC)
Solyc01g097770.4	4.1487	2.25307e-206	SL4.0ch01	80737814	80750672	-	phototropin 2
Solyc01g097880.4	-1.88525	4.69541e-47	SL4.0ch01	80833825	80839177	+	tRNA-specific adenosine deaminase
Solyc01g097950.3	1.80076	3.16606e-11	SL4.0ch01	80871110	80873536	+	Cysteine synthase (AHRD V3.3 *** A0A2G2YYZ2_CAPAN)
Solyc01g098110.4	-1.27051	1.15111e-23	SL4.0ch01	80962825	80981156	+	Acyltransferase-like protein
Solyc01g098270.1	-3.92765	0.0343344	SL4.0ch01	81111030	81112073	+	Chaperone protein DnaJ (AHRD V3.3 *-* A0A2G2W7P0_CAPBA)
Solyc01g098390.3	1.32758	8.63501e-10	SL4.0ch01	81175412	81178192	+	Gibberellin receptor (AHRD V3.3 *** E3VJP7_9FABA)
Solyc01g098440.3	4.68623	0.00296007	SL4.0ch01	81217600	81222249	-	Receptor-like cytosolic serine/threonine-protein kinase RBK2 (AHRD V3.3 *** A0A2G2YZ52_CAPAN)
Solyc01g098450.4	1.15759	0.0305497	SL4.0ch01	81230103	81232992	+	TATA box-binding protein associated factor RNA polymerase I subunit C (AHRD V3.3 *** AT3G18310.1)
Solyc01g098530.3	1.21107	0.00297859	SL4.0ch01	81285302	81286026	-	CTP synthase (AHRD V3.3 *-* A0A2G3A9D9_CAPAN)
Solyc01g098560.3	1.12672	5.19525e-15	SL4.0ch01	81307989	81311984	+	Sugar facilitator protein 8
Solyc01g098570.2	-1.75309	1.12728e-28	SL4.0ch01	81317100	81318404	+	FANTASTIC four-like protein (DUF3049) (AHRD V3.3 *-* F4HX10_ARATH)
Solyc01g098600.3	2.44078	5.14193e-20	SL4.0ch01	81334226	81337881	+	Transmembrane protein
Solyc01g098720.3	1.82429	3.39135e-13	SL4.0ch01	81410700	81412466	+	Basic helix-loop-helix (BHLH) DNA-binding superfamily protein (AHRD V3.3 *** A0A2U1PAJ2_ARTAN)
Solyc01g098740.4	-1.54055	3.4386e-21	SL4.0ch01	81439984	81443243	-	Protein kinase superfamily protein (AHRD V3.3 *** F4HYK7_ARATH)
Solyc01g098930.3	1.12311	0.00135547	SL4.0ch01	81564783	81565835	-	cyclinU3_2
Solyc01g099020.3	-2.49531	1.91482e-13	SL4.0ch01	81623089	81624821	-	GDSL esterase/lipase (AHRD V3.3 *** A0A199UFA2_ANACO)
Solyc01g099035.1	-1.51195	0.000143969	SL4.0ch01	81641749	81642880	+	Unknown protein
Solyc01g099040.4	-2.98513	9.91781e-160	SL4.0ch01	81643410	81645465	-	GDSL esterase/lipase (AHRD V3.3 *** A0A199UFA2_ANACO)
Solyc01g099045.1	-4.30826	1.75216e-59	SL4.0ch01	81647261	81650510	-	Unknown protein
Solyc01g099060.3	-4.38181	0.0435164	SL4.0ch01	81660021	81661455	-	GDSL esterase/lipase (AHRD V3.3 *** A0A199UFA2_ANACO)
Solyc01g099150.5.1	-3.8718	9.70563e-61	SL4.0ch01	81726419	81732194	+	Lipoxygenase (AHRD V3.3 *** K4B0V2_SOLLC)
Solyc01g099160.4	-3.63615	1.4046e-208	SL4.0ch01	81738453	81745545	+	lipoxygenase
Solyc01g099170.4	-4.75123	0.0380115	SL4.0ch01	81745797	81747896	+	Lipoxygenase (AHRD V3.3 *-* M1CAP3_SOLTU)
Solyc01g099190.4	-3.00771	6.29541e-271	SL4.0ch01	81753643	81757490	-	lipoxygenase B
Solyc01g099200.3	-2.05544	1.65311e-29	SL4.0ch01	81766612	81770629	+	Lipoxygenase (AHRD V3.3 *** K4B0V7_SOLLC)
Solyc01g099370.3	-2.39992	1.6393e-102	SL4.0ch01	81922114	81923508	+	Calcium-dependent lipid-binding (CaLB domain) family protein (AHRD V3.3 *-* F4JK83_ARATH)
Solyc01g099420.3	1.7993	0.000488164	SL4.0ch01	81953532	81953913	-	Unknown protein
Solyc01g099520.3	-1.95736	3.86283e-55	SL4.0ch01	82003691	82004637	-	Rapid alkalinization factor (AHRD V3.3 *** RALF_TOBAC)
Solyc01g099590.4	-1.23595	1.58331e-25	SL4.0ch01	82040710	82041752	-	glutathione-S-transferase
Solyc01g099620.3	-2.64113	8.29602e-66	SL4.0ch01	82065450	82069767	-	Respiratory burst oxidase-like protein (AHRD V3.3 *** C1IHQ9_9ROSI)
Solyc01g099630.4	1.80683	1.22703e-50	SL4.0ch01	82073514	82076240	-	xyloglucan endotransglucosylase-hydrolase 1
Solyc01g099640.4	-1.11759	3.84198e-14	SL4.0ch01	82084486	82090297	-	Unknown protein
Solyc01g099660.4	-2.61552	3.57192e-27	SL4.0ch01	82102442	82105679	+	Heat shock protein 70 family (AHRD V3.3 *** A0A200QCN5_9MAGN)
Solyc01g099840.3	3.65487	5.48256e-270	SL4.0ch01	82249142	82251229	+	Dormancy/auxin associated protein (AHRD V3.3 *** A0A2K3MXX9_TRIPR)
Solyc01g099880.4	-2.66376	0.00212935	SL4.0ch01	82274377	82277283	-	Bidirectional sugar transporter SWEET (AHRD V3.3 *** A0A1U8E5W8_CAPAN)
Solyc01g099910.4	2.72646	0.00907003	SL4.0ch01	82293963	82296910	-	Alpha/beta-Hydrolases superfamily protein (AHRD V3.3 *** Q9M9W5_ARATH)
Solyc01g099920.4	-1.86139	6.98338e-50	SL4.0ch01	82302551	82304181	-	PAR1-like protein (AHRD V3.3 *** A0A2U1KIG3_ARTAN)
Solyc01g099980.4	1.05281	5.10061e-16	SL4.0ch01	82330882	82336980	-	Enolase (DUF1399) (AHRD V3.3 *-* F4I3L9_ARATH)
Solyc01g099990.3	-1.55072	1.37956e-18	SL4.0ch01	82344114	82345876	-	F-box domain
Solyc01g100010.3	-1.63953	4.606e-13	SL4.0ch01	82352247	82354246	-	F-box domain
Solyc01g100040.3	1.6953	2.45878e-13	SL4.0ch01	82375518	82378624	-	Protein phosphatase 2C family protein (AHRD V3.3 *** A0A2U1N538_ARTAN)
Solyc01g100280.4	1.2452	9.07931e-05	SL4.0ch01	82616398	82622070	+	RNA helicase DEAH-box4
Solyc01g100320.3	-1.14901	4.81947e-32	SL4.0ch01	82650154	82656409	-	Disulfide-isomerase-like protein (AHRD V3.3 *** B3TLY7_ELAGV)
Solyc01g100370.3	-3.87973	5.54013e-246	SL4.0ch01	82688994	82691635	+	Adenine nucleotide alpha hydrolases-like superfamily protein (AHRD V3.3 *** A0A2U1PDN0_ARTAN)
Solyc01g100460.3	-1.29108	6.32966e-21	SL4.0ch01	82746623	82747895	+	BZIP transcription factor (AHRD V3.3 *** C0LQL1_9CARY)
Solyc01g100490.4	1.57209	0.000808422	SL4.0ch01	82765025	82766259	+	chloronerva
Solyc01g100530.3	3.54146	7.44091e-17	SL4.0ch01	82797636	82808307	-	Arm repeat superfamily protein (AHRD V3.3 *** A0A2K3NTC9_TRIPR)
Solyc01g100690.3	-1.5134	8.28854e-50	SL4.0ch01	82924615	82928380	+	transmembrane protein (AHRD V3.3 --* AT4G01960.2)
Solyc01g100760.2	-3.51193	5.79031e-83	SL4.0ch01	82989024	82989776	+	DUF538 domain-containing protein (AHRD V3.3 *** A0A1Q3CLQ5_CEPFO)
Solyc01g100770.2	-1.182	6.81143e-15	SL4.0ch01	82992195	82992960	+	DUF538 domain-containing protein (AHRD V3.3 *** A0A1Q3CLQ5_CEPFO)
Solyc01g100930.3	2.6009	1.76917e-40	SL4.0ch01	83102338	83105619	+	GDSL esterase/lipase (AHRD V3.3 *** A0A1U8GQF3_CAPAN)
Solyc01g100940.2	1.659	0.0232541	SL4.0ch01	83106377	83107077	-	protein NIM1-INTERACTING 1-like isoform X2 (AHRD V3.3 -** XP_020213781.1)
Solyc01g101015.1	1.4299	0.00440078	SL4.0ch01	83161292	83162552	+	Unknown protein
Solyc01g101060.4	1.17694	5.79726e-49	SL4.0ch01	83192867	83195497	+	S-adenosyl-L-methionine synthetase
Solyc01g101070.3	1.06424	1.56478e-06	SL4.0ch01	83196283	83207129	-	ABC transporter-like (AHRD V3.3 *** A0A200R1R9_9MAGN)
Solyc01g101120.4	2.02006	6.24434e-34	SL4.0ch01	83245942	83248516	+	Carbohydrate-binding X8 domain superfamily protein (AHRD V3.3 *-* F4I0Z2_ARATH)
Solyc01g101130.3	-1.24443	2.83013e-06	SL4.0ch01	83249450	83252514	-	Myosin heavy chain
Solyc01g101150.3	1.73	1.31177e-06	SL4.0ch01	83270635	83273089	+	Pentatricopeptide repeat (AHRD V3.3 *** A0A200R1Q1_9MAGN)
Solyc01g101190.3	4.76232	0.0096369	SL4.0ch01	83300588	83303465	+	Terpene synthase (AHRD V3.3 *** G5CV44_SOLLC)
Solyc01g101260.2	-1.96796	0.00455628	SL4.0ch01	83346219	83346943	+	hypothetical protein (AHRD V3.3 --* AT5G26620.1)
Solyc01g102290.3	-1.20465	3.57289e-19	SL4.0ch01	83375604	83376502	-	Low temperature and salt responsive protein (AHRD V3.3 *** Q8H9B8_SOLTU)
Solyc01g102310.3	1.02322	3.46917e-21	SL4.0ch01	83401958	83405534	-	60S ribosomal protein L34 (AHRD V3.3 *-* A0A2G2VNY7_CAPBA)
Solyc01g102340.3	1.26884	2.42261e-11	SL4.0ch01	83438409	83440473	+	R2R3MYB transcription factor 61
Solyc01g102350.3	1.22025	1.11761e-10	SL4.0ch01	83454125	83459319	-	Pectin acetylesterase (AHRD V3.3 *** K4B1G3_SOLLC)
Solyc01g102390.4	-1.72868	4.62647e-18	SL4.0ch01	83489722	83491721	+	Germin-like protein (AHRD V3.3 *** O65358_SOLTU)
Solyc01g102410.3	-2.16165	6.06075e-164	SL4.0ch01	83499271	83508088	-	Glutamine--tRNA ligase (AHRD V3.3 *** A0A2I0WQV3_9ASPA)
Solyc01g102470.2	-1.01823	6.31502e-07	SL4.0ch01	83537996	83539182	-	Pentatricopeptide repeat (AHRD V3.3 *-* A0A200QSP1_9MAGN)
Solyc01g102580.3	-1.11214	7.06638e-34	SL4.0ch01	83630693	83634303	-	endo-1
Solyc01g102650.2	1.32416	0.00769193	SL4.0ch01	83674458	83675118	+	Unknown protein
Solyc01g102700.4	1.46562	9.15822e-30	SL4.0ch01	83706993	83714706	+	Leucine-rich repeat receptor-like protein kinase 1 (AHRD V3.3 *** A0A1P8SF01_NICBE)
Solyc01g102710.2	2.10713	6.14966e-14	SL4.0ch01	83716445	83723653	+	Leucine-rich repeat receptor-like protein kinase 1 (AHRD V3.3 *** A0A1P8SF01_NICBE)
Solyc01g102810.3	1.45567	5.48074e-18	SL4.0ch01	83785370	83791556	+	DNA polymerase III subunit gamma/tau (AHRD V3.3 *** A0A2K3P8Q5_TRIPR)
Solyc01g102840.3	-1.80037	3.95514e-54	SL4.0ch01	83804275	83809437	+	Disease resistance protein (TIR-NBS-LRR class) (AHRD V3.3 *** A0A2U1NT16_ARTAN)
Solyc01g102890.4	-4.65591	0.0196925	SL4.0ch01	83838985	83840113	-	Germin-like protein subfamily 1 member (AHRD V3.3 *** A0A2K3JPE5_TRIPR)
Solyc01g102940.3	2.20447	6.86319e-50	SL4.0ch01	83865187	83872709	+	Methionine S-methyltransferase (AHRD V3.3 *** A0A2G2W8J7_CAPBA)
Solyc01g102950.3	-6.05974	1.79265e-13	SL4.0ch01	83876790	83883381	+	Lycopene beta/epsilon cyclase protein (AHRD V3.3 *** A0A2U1QDC2_ARTAN)
Solyc01g102960.3	-4.13318	3.62483e-161	SL4.0ch01	83883949	83884828	+	22.0 kDa class IV heat shock protein (AHRD V3.3 *** A0A2G3ATG3_CAPCH)
Solyc01g103030.3	2.59736	0.00730475	SL4.0ch01	83970190	83974841	-	Major facilitator superfamily protein (AHRD V3.3 *** A0A2U1PWN6_ARTAN)
Solyc01g103050.3	1.62315	1.0694e-37	SL4.0ch01	84007095	84013081	+	Auxin Response Factor 1
Solyc01g103130.2	1.63749	0.0260713	SL4.0ch01	84058738	84067537	-	Dynamin (AHRD V3.3 *** A0A2U1N3P9_ARTAN)
Solyc01g103220.3	-1.1026	2.1888e-14	SL4.0ch01	84137365	84141825	+	Cytochrome c (AHRD V3.3 *** A0A2G3BUT2_CAPCH)
Solyc01g103250.4	1.13564	4.78706e-14	SL4.0ch01	84170285	84179832	+	Zinc finger CCCH domain-containing protein (AHRD V3.3 *-* A0A2K3NPU7_TRIPR)
Solyc01g103270.4	1.37879	0.0464274	SL4.0ch01	84183192	84184912	+	Unknown protein
Solyc01g103350.3	1.11101	1.43693e-13	SL4.0ch01	84266491	84273682	+	Cyclin-dependent kinase C-2 (AHRD V3.3 *** A0A2G2Y1M4_CAPAN)
Solyc01g103620.4	1.01572	1.26634e-05	SL4.0ch01	84472218	84475694	-	Bile acid:sodium symporter (AHRD V3.3 *** A0A200PTK0_9MAGN)
Solyc01g103650.3	1.2752	3.14325e-26	SL4.0ch01	84487370	84493803	+	Alpha/beta-Hydrolases superfamily protein (AHRD V3.3 *** Q9XID7_ARATH)
Solyc01g103920.3	-1.36291	1.64138e-19	SL4.0ch01	84715169	84715923	-	Ferredoxin (AHRD V3.3 *** K4B1W7_SOLLC)
Solyc01g103990.3	-1.16093	8.00807e-19	SL4.0ch01	84767850	84775049	-	T-complex protein 11 (AHRD V3.3 *** A0A2U1QKZ8_ARTAN)
Solyc01g104030.3	1.07449	8.87051e-17	SL4.0ch01	84803025	84808738	-	Potassium channel AKT2 (AHRD V3.3 *** A0A1U8E6Z3_CAPAN)
Solyc01g104110.4	-4.26659	0.000193952	SL4.0ch01	84885259	84886801	-	11-S seed storage protein (AHRD V3.3 *** A0A2U1KM33_ARTAN)
Solyc01g104130.4	-1.06218	7.98059e-26	SL4.0ch01	84907504	84910816	+	2-oxoglutarate (2OG) and Fe(II)-dependent oxygenase superfamily protein (AHRD V3.3 *** A0A2U1N614_ARTAN)
Solyc01g104490.3	1.10742	4.19761e-05	SL4.0ch01	85254875	85275069	+	Separase (AHRD V3.3 *** A0A1J3GIR9_NOCCA)
Solyc01g104500.2	-1.46122	4.24464e-67	SL4.0ch01	85275386	85276780	-	DUF1644 domain-containing protein (AHRD V3.3 *-* A0A1Q3BHE3_CEPFO)
Solyc01g104620.4	-1.85168	1.15129e-17	SL4.0ch01	85365866	85366618	+	Unknown protein
Solyc01g104660.3	-1.00029	6.59341e-29	SL4.0ch01	85394145	85396326	-	Plant/F1M20-13 protein (AHRD V3.3 *** A0A072UZK1_MEDTR)
Solyc01g104700.4	-1.65378	2.45224e-60	SL4.0ch01	85418350	85421920	-	Ran protein/TC4 protein ran2b
Solyc01g104740.3	-2.53114	6.4878e-66	SL4.0ch01	85433166	85434063	+	Multiprotein-bridging factor 1c (AHRD V3.3 *** A0A1U8F6N4_CAPAN)
Solyc01g104850.3	4.13179	3.53707e-31	SL4.0ch01	85486577	85490641	+	Carboxypeptidase (AHRD V3.3 *** A0A1U8HG02_CAPAN)
Solyc01g104900.3	2.11633	5.32757e-09	SL4.0ch01	85525094	85526277	-	NAC domain-containing protein (AHRD V3.3 *** A0A2U1K9C2_ARTAN)
Solyc01g104910.3	1.04939	3.7579e-23	SL4.0ch01	85532394	85537117	-	protein kinase family protein (AHRD V3.3 *-* AT4G12020.3)
Solyc01g104950.4	2.35258	7.16379e-68	SL4.0ch01	85577121	85581394	-	LEXYL2
Solyc01g104970.3	1.10579	2.11986e-17	SL4.0ch01	85596743	85605446	+	Receptor-like kinase (AHRD V3.3 *** A0A0K9PIY0_ZOSMR)
Solyc01g105070.3	-1.80347	0.000132565	SL4.0ch01	85661129	85662918	+	LECEVI16G peroxidase precursor
Solyc01g105180.3	-1.49494	1.40274e-21	SL4.0ch01	85757497	85762389	+	Protein DA1 (AHRD V3.3 *** A0A2I0VSM4_9ASPA)
Solyc01g105350.3	-1.26166	6.75531e-10	SL4.0ch01	85855591	85857669	+	Glycosyltransferase (AHRD V3.3 *** A0A1Q3B719_CEPFO)
Solyc01g105370.4	-1.34553	1.24003e-25	SL4.0ch01	85864765	85868358	-	2-nitropropane dioxygenase-like protein (AHRD V3.3 *** Q9FMG0_ARATH)
Solyc01g105383.1	1.23168	0.000458548	SL4.0ch01	85875656	85877551	-	Phospho-2-dehydro-3-deoxyheptonate aldolase (AHRD V3.3 *** A0A2G3AV10_CAPCH)
Solyc01g105387.1	4.5093	1.50576e-05	SL4.0ch01	85878789	85881487	-	ABC transporter G family member 11 (AHRD V3.3 *** A0A2G3AV03_CAPCH)
Solyc01g105490.4	1.34266	7.74259e-05	SL4.0ch01	85955084	85956293	-	Unknown protein
Solyc01g105520.3	1.08823	2.72244e-05	SL4.0ch01	85975054	85985713	+	DNA helicase (AHRD V3.3 *** A0A2U1PZH1_ARTAN)
Solyc01g105630.4	-2.27267	0.0384311	SL4.0ch01	86046065	86046957	+	Calmodulin (AHRD V3.3 *** A0A1U8DW89_CAPAN)
Solyc01g105650.4	5.44305	0.000152326	SL4.0ch01	86061510	86063406	+	2-oxoglutarate (2OG) and Fe(II)-dependent oxygenase superfamily protein (AHRD V3.3 *** A0A2U1MCV6_ARTAN)
Solyc01g105700.3	1.36864	2.95365e-05	SL4.0ch01	86083630	86084573	-	Myc-type
Solyc01g105720.2	1.03437	1.48391e-21	SL4.0ch01	86096754	86098657	+	hypothetical protein (AHRD V3.3 *** AT1G58120.1)
Solyc01g105870.3	6.35233	1.46318e-05	SL4.0ch01	86200794	86205046	+	(-)-camphene/tricyclene synthase
Solyc01g105940.3	-1.49858	0.0175039	SL4.0ch01	86292906	86294324	+	Linalool synthase (AHRD V3.3 *-* Q1XBU5_SOLLC)
Solyc01g106290.3	-2.19539	1.13573e-30	SL4.0ch01	86535419	86535963	+	Unknown protein
Solyc01g106310.3	-3.01259	4.07979e-48	SL4.0ch01	86541727	86543449	-	Unknown protein
Solyc01g106330.3	1.91374	6.09271e-66	SL4.0ch01	86565572	86577623	+	Glutamyl-tRNA(Gln) amidotransferase subunit A (AHRD V3.3 *** A0A2U1LC75_ARTAN)
Solyc01g106340.3	1.54241	1.26157e-16	SL4.0ch01	86578187	86586254	+	Glutamyl-tRNA(Gln) amidotransferase subunit A (AHRD V3.3 *** A0A2U1LC75_ARTAN)
Solyc01g106350.4	1.29142	0.00167828	SL4.0ch01	86586627	86594543	+	Fatty acid amide hydrolase (AHRD V3.3 *** A0A2G2Y3D5_CAPAN)
Solyc01g106390.3	-1.30153	9.27309e-21	SL4.0ch01	86612268	86615217	-	Glutamyl-tRNA reductase (AHRD V3.3 *** A0A2G2Y3E1_CAPAN)
Solyc01g106410.3	1.77064	0.00186953	SL4.0ch01	86618458	86622014	-	NBS-LRR resistance protein (AHRD V3.3 *** A0A2K3NXD2_TRIPR)
Solyc01g106620.2	-4.19467	2.75253e-08	SL4.0ch01	86734599	86735463	+	pathogenesis-related protein 1-like (AHRD V3.3 *** A0A2I4HRD5_9ROSI)
Solyc01g106750.2	4.34664	0.0387613	SL4.0ch01	86799519	86802153	+	Serine/threonine-protein kinase TOR (AHRD V3.3 *-* A0A2G2V7H7_CAPBA)
Solyc01g106830.4	-3.39477	0.0102902	SL4.0ch01	86885225	86885778	+	Phytosulfokine (AHRD V3.3 *** A0A2U1MA32_ARTAN)
Solyc01g106890.2	-1.3398	1.38093e-08	SL4.0ch01	86908841	86909377	+	hypothetical protein (AHRD V3.3 *** AT3G19660.1)
Solyc01g106910.4	4.19337	4.02546e-15	SL4.0ch01	86928738	86929856	-	hypothetical protein (AHRD V3.3 *** AT4G33800.2)
Solyc01g106953.1	-2.59654	3.80933e-08	SL4.0ch01	86960191	86964837	-	BnaAnng27030D protein (AHRD V3.3 *-* A0A078DNT4_BRANA)
Solyc01g107010.3	-1.1894	1.71348e-21	SL4.0ch01	87005871	87011483	+	DNA polymerase kappa (AHRD V3.3 *** A0A2G2V759_CAPBA)
Solyc01g107090.2	-1.83128	8.95271e-21	SL4.0ch01	87039545	87040250	-	beta-1%2C4-xylosidase (AHRD V3.3 *** AT3G19615.1)
Solyc01g107100.3	-1.22287	3.94098e-09	SL4.0ch01	87042675	87043331	+	beta-1%2C4-xylosidase (AHRD V3.3 *** AT3G19615.1)
Solyc01g107170.2	-2.4309	6.15398e-101	SL4.0ch01	87098316	87099614	+	Zinc finger protein (AHRD V3.3 *** A0T3Q5_SOLTU)
Solyc01g107190.3	1.34337	6.44245e-17	SL4.0ch01	87128461	87129529	+	LOB domain-containing protein 38 (AHRD V3.3 *** A0A2G2V731_CAPBA)
Solyc01g107240.4	1.19164	5.81903e-05	SL4.0ch01	87167497	87171050	-	Peroxisomal membrane 22 kDa (Mpv17/PMP22) family protein (AHRD V3.3 *-* A0A2U1NNX3_ARTAN)
Solyc01g107270.4	1.69029	1.15992e-07	SL4.0ch01	87181930	87187072	-	Phosphoribosylformylglycinamidine synthase (AHRD V3.3 *** A0A2G2Y2D6_CAPAN)
Solyc01g107290.3	-1.56553	1.58903e-35	SL4.0ch01	87191995	87196600	+	RING/U-box superfamily protein (AHRD V3.3 *-* A0A2U1QJN2_ARTAN)
Solyc01g107390.4	-1.61563	3.98592e-25	SL4.0ch01	87257582	87259980	-	Auxin-responsive GH3 product (AHRD V3.3 *** Q05680_SOYBN)
Solyc01g107420.2	1.41913	2.93614e-05	SL4.0ch01	87299912	87301837	+	TIP41-like family protein (AHRD V3.3 *-* A0A068F539_BRANA)
Solyc01g107430.2	1.06207	1.11329e-06	SL4.0ch01	87304483	87305582	-	Zinc finger protein (AHRD V3.3 *** A0A200QZQ7_9MAGN)
Solyc01g107440.2	1.05804	0.0106798	SL4.0ch01	87306002	87306394	-	Unknown protein
Solyc01g107650.3	2.42268	0.0151451	SL4.0ch01	87436252	87439543	+	Ovary receptor kinase 1 (AHRD V3.3 *** S4WIP5_SOLCH)
Solyc01g107680.4	1.46351	0.000795199	SL4.0ch01	87453866	87456928	+	ATP-dependent Clp protease ATP-binding subunit ClpX (AHRD V3.3 *-* A0A2G2V959_CAPBA)
Solyc01g107730.3	1.55011	9.351e-06	SL4.0ch01	87487460	87489341	-	D-type cyclin-2
Solyc01g107740.3	-1.59347	4.70916e-23	SL4.0ch01	87493504	87496614	-	C2 domain-containing protein (AHRD V3.3 *** B1Q483_CAPCH)
Solyc01g107800.4	1.64184	1.40883e-23	SL4.0ch01	87526309	87527790	-	glucuronoxylan 4-O-methyltransferase 1-like (AHRD V3.3 *** A0A2I4H011_9ROSI)
Solyc01g107825.1	-1.46795	6.11497e-47	SL4.0ch01	87553836	87555920	-	Glycosyltransferase (AHRD V3.3 *** P93365_TOBAC)
Solyc01g107890.3	3.48141	8.38813e-61	SL4.0ch01	87588142	87592871	+	Filament-like plant protein 7 (AHRD V3.3 *** A0A314KPZ1_NICAT)
Solyc01g108020.3	-1.42629	2.17322e-19	SL4.0ch01	87704968	87709847	-	Thioredoxin M3
Solyc01g108040.1	1.7951	8.83589e-07	SL4.0ch01	87727002	87727857	+	Dynamin-related protein 3B (AHRD V3.3 *-* A0A2G2Y090_CAPAN)
Solyc01g108100.3	-1.36445	5.46695e-42	SL4.0ch01	87766552	87771855	+	cold regulated protein 27 (AHRD V3.3 *** AT5G42900.2)
Solyc01g108140.4	1.07374	0.00439773	SL4.0ch01	87809215	87814521	+	B3 domain-containing protein (AHRD V3.3 *** A0A1U8E8F3_CAPAN)
Solyc01g108210.4	1.85098	2.13415e-06	SL4.0ch01	87879560	87883066	+	Cytochrome P450 (AHRD V3.3 *** A0A200QZB6_9MAGN)
Solyc01g108220.3	1.97875	0.0137599	SL4.0ch01	87883970	87886342	-	Unknown protein
Solyc01g108240.3	-3.48142	1.77716e-07	SL4.0ch01	87916275	87917561	+	Ethylene Response Factor D.3
Solyc01g108250.3	-1.05868	1.05668e-30	SL4.0ch01	87930869	87934224	+	DEM2
Solyc01g108330.2	1.90925	0.0027458	SL4.0ch01	87988649	87989453	+	transmembrane protein (AHRD V3.3 *-* AT2G26520.1)
Solyc01g108414.1	2.75799	0.00252586	SL4.0ch01	88062940	88063303	+	Unknown protein
Solyc01g108490.3	3.07213	1.20781e-70	SL4.0ch01	88112314	88117830	-	Carboxypeptidase (AHRD V3.3 *** A0A1U8E723_CAPAN)
Solyc01g108530.3	-1.48981	2.61698e-26	SL4.0ch01	88153386	88155173	+	Alpha/beta-Hydrolases superfamily protein (AHRD V3.3 *** A0A2U1KK17_ARTAN)
Solyc01g108720.2	-2.85572	9.56359e-05	SL4.0ch01	88279172	88279520	-	Unknown protein
Solyc01g108730.2	-2.11069	5.63135e-08	SL4.0ch01	88279635	88280263	-	Methyl jasmonate esterase (AHRD V3.3 *-* Q56SE1_SOLTU)
Solyc01g108790.3	2.19509	4.48823e-05	SL4.0ch01	88322411	88323631	+	3-hydroxyisobutyryl-CoA hydrolase 1 (AHRD V3.3 *-* A0A1U8EJT2_CAPAN)
Solyc01g108800.4	-1.34934	1.92112e-17	SL4.0ch01	88325652	88333516	+	3-hydroxyisobutyryl-CoA hydrolase 1 (AHRD V3.3 *** A0A2G3BVS1_CAPCH)
Solyc01g108860.3	2.13323	1.12965e-05	SL4.0ch01	88353922	88355569	-	2-oxoglutarate (2OG) and Fe(II)-dependent oxygenase superfamily protein (AHRD V3.3 *** A0A2U1MKU7_ARTAN)
Solyc01g108880.4	-3.15031	8.4498e-81	SL4.0ch01	88370518	88372064	-	2-oxoglutarate (2OG) and Fe(II)-dependent oxygenase superfamily protein (AHRD V3.3 *** A0A2U1MKU7_ARTAN)
Solyc01g108930.3	1.74526	1.26343e-21	SL4.0ch01	88407569	88409166	+	B3 domain-containing protein (AHRD V3.3 *** A0A1Q3CJU4_CEPFO)
Solyc01g108960.1	-1.08616	0.0232409	SL4.0ch01	88421986	88422267	-	Mitochondrial-processing peptidase subunit beta (AHRD V3.3 --* A0A2G3B7D4_CAPCH)
Solyc01g108990.3	-6.06911	0.000123658	SL4.0ch01	88437892	88439669	-	B3 domain-containing protein At5g60140-like (AHRD V3.3 *-* XP_019067402.1)
Solyc01g109000.1	-5.44902	0.00133743	SL4.0ch01	88440989	88442491	+	B3 domain-containing protein Os12g0591400-like (AHRD V3.3 *-* XP_025884759.1)
Solyc01g109010.3	-5.94532	4.64506e-10	SL4.0ch01	88444178	88446870	-	phox domain-containing protein (AHRD V3.3 *-* AT2G15900.1)
Solyc01g109080.3	1.28747	0.017798	SL4.0ch01	88461813	88482836	+	Serine/threonine-protein kinase SMG1 (AHRD V3.3 *** A0A2K3NMP5_TRIPR)
Solyc01g109100.2	-3.54067	1.36364e-54	SL4.0ch01	88488327	88488824	+	TMV resistance protein N (AHRD V3.3 *-* XP_020426626.1)
Solyc01g109120.3	-5.79738	6.06267e-12	SL4.0ch01	88497764	88499722	-	Transducin/WD40 repeat-like superfamily protein (AHRD V3.3 *** A0A2U1MAA7_ARTAN)
Solyc01g109130.3	-1.30004	1.01744e-15	SL4.0ch01	88519318	88525064	+	Proteasome assembly chaperone 2 (AHRD V3.3 *** A0A1U8E8Q2_CAPAN)
Solyc01g109160.4	-3.1923	1.13992e-05	SL4.0ch01	88556813	88559211	+	CYP74C4
Solyc01g109180.4	2.27697	5.00346e-17	SL4.0ch01	88561391	88567324	-	Long chain acyl-CoA synthetase 4 (AHRD V3.3 *** A0A2G2Y3Y7_CAPAN)
Solyc01g109190.1	-2.63395	0.0118151	SL4.0ch01	88570995	88571195	+	Unknown protein
Solyc01g109250.2	-2.02846	3.92466e-11	SL4.0ch01	88594067	88594942	+	Mitochondrial fission regulator like (AHRD V3.3 *** A0A2R6RH96_ACTCH)
Solyc01g109320.4	-2.83445	0.000666387	SL4.0ch01	88641912	88644451	-	Protein DETOXIFICATION (AHRD V3.3 *** A0A200R7E8_9MAGN)
Solyc01g109340.4	1.52303	2.77512e-18	SL4.0ch01	88655777	88657912	-	E3 ubiquitin-protein ligase (AHRD V3.3 *** A0A2G3D341_CAPCH)
Solyc01g109460.3	1.71277	7.47618e-47	SL4.0ch01	88750978	88754182	+	Polyol monosaccharide transporter 4
Solyc01g109470.3	1.79064	0.0100341	SL4.0ch01	88755996	88757409	-	BURP domain-containing protein (AHRD V3.3 *** A0A1Q3C0F5_CEPFO)
Solyc01g109500.4	3.01588	3.53916e-20	SL4.0ch01	88770815	88772478	-	BURP domain-containing protein (AHRD V3.3 *-* A0A1Q3C0F5_CEPFO)
Solyc01g109580.4	1.54191	0.000622635	SL4.0ch01	88828501	88832365	-	Adenylyl cyclase-associated protein (AHRD V3.3 *** A0A2G3BVT0_CAPCH)
Solyc01g109680.3	-1.91802	1.93639e-45	SL4.0ch01	88918946	88920600	-	hypothetical protein (AHRD V3.3 *** AT4G39235.2)
Solyc01g109790.3	2.16498	1.85171e-38	SL4.0ch01	88981184	88985971	-	ADP-glucose pyrophosphorylase large subunit 1
Solyc01g109800.2	1.21309	1.85145e-08	SL4.0ch01	89007206	89008376	+	DUF4408 domain-containing protein (AHRD V3.3 *-* A0A1Q3AR87_CEPFO)
Solyc01g109860.3	2.01119	0.000355813	SL4.0ch01	89045385	89049043	+	Sec14p-like phosphatidylinositol transfer family protein (AHRD V3.3 *** A0A2U1QM07_ARTAN)
Solyc01g109895.1	1.00247	0.0189476	SL4.0ch01	89090494	89092007	+	aspartate carbamoyltransferase (AHRD V3.3 *-* AT2G16385.1)
Solyc01g110000.3	3.20363	6.45359e-223	SL4.0ch01	89173037	89179299	+	Beta-galactosidase (AHRD V3.3 *** A0A2G3BW46_CAPCH)
Solyc01g110100.4	-1.07173	0.00401523	SL4.0ch01	89230771	89233964	+	RBR-type E3 ubiquitin transferase (AHRD V3.3 *** A0A2G2XNK4_CAPBA)
Solyc01g110110.3	-1.62692	2.07216e-06	SL4.0ch01	89236167	89239084	+	Cysteine protease (AHRD V3.3 *** Q9AUC5_IPOBA)
Solyc01g110190.4	1.34161	1.0681e-05	SL4.0ch01	89295384	89307520	-	Kinesin-related protein (AHRD V3.3 *** D3YBF5_TRIRP)
Solyc01g110340.4	-1.18388	9.22915e-06	SL4.0ch01	89416554	89422703	+	Endoglucanase (AHRD V3.3 *** A0A218XGM2_PUNGR)
Solyc01g110350.2	-1.63885	2.27886e-17	SL4.0ch01	89427535	89428623	+	hypothetical protein (AHRD V3.3 *** AT4G38980.1)
Solyc01g110360.3	1.7023	2.42888e-62	SL4.0ch01	89429093	89431751	+	Fructose-bisphosphate aldolase (AHRD V3.3 *** Q9SXX5_NICPA)
Solyc01g110390.2	-1.10107	3.41811e-17	SL4.0ch01	89452587	89456788	+	NADH dehydrogenase [ubiquinone] 1 beta subcomplex subunit 9 (AHRD V3.3 *** A0A1U8E7N6_CAPAN)
Solyc01g110400.2	-1.03909	0.000910181	SL4.0ch01	89458821	89459454	-	30S ribosomal protein S31
Solyc01g110440.5.1	-1.25773	7.56732e-06	SL4.0ch01	89490913	89494470	+	arginine decarboxylase
Solyc01g110570.3	4.14136	0.000207418	SL4.0ch01	89570221	89570681	-	Small auxin up-regulated RNA4
Solyc01g110660.4	-1.49631	0.0292998	SL4.0ch01	89639747	89640326	-	Auxin-responsive protein SAUR21 (AHRD V3.3 *** A0A2G2XNG0_CAPBA)
Solyc01g110680.4	2.25802	0.0145176	SL4.0ch01	89645374	89645894	-	Small auxin up-regulated RNA12
Solyc01g110686.1	1.73783	0.0214135	SL4.0ch01	89655261	89655721	-	DNA mismatch repair protein MLH3 (AHRD V3.3 *-* A0A2G2XFY3_CAPBA)
Solyc01g110880.1	-2.83795	0.000180963	SL4.0ch01	89727130	89727426	-	Auxin-responsive protein SAUR21 (AHRD V3.3 *** A0A2G2XY50_CAPAN)
Solyc01g110900.1	-2.79187	0.0277798	SL4.0ch01	89733870	89734172	-	SAUR-like auxin-responsive protein family (AHRD V3.3 *** Q9SW57_ARATH)
Solyc01g111010.4	-1.34828	0.0454442	SL4.0ch01	89768085	89772441	+	X-intrinsic protein 1.6
Solyc01g111040.4	-1.89344	1.16747e-36	SL4.0ch01	89802074	89805107	+	Calcium-binding EF-hand family protein (AHRD V3.3 *** A0A2U1MN65_ARTAN)
Solyc01g111070.3	-1.76088	1.03594e-18	SL4.0ch01	89816118	89818422	+	Chalcone synthase-like protein (AHRD V3.3 *** A0A2K3NPT9_TRIPR)
Solyc01g111110.3	1.04989	3.87338e-06	SL4.0ch01	89844230	89844632	+	transmembrane protein (AHRD V3.3 *** AT2G21180.1)
Solyc01g111160.3	2.68946	3.90785e-32	SL4.0ch01	89874262	89874867	-	Unknown protein
Solyc01g111220.3	2.49197	3.30522e-06	SL4.0ch01	89902004	89904417	+	Amidase (AHRD V3.3 *** A0A200RAW3_9MAGN)
Solyc01g111230.3	2.75897	7.15713e-32	SL4.0ch01	89906333	89907275	+	Dirigent protein (AHRD V3.3 *** K4B3Y5_SOLLC)
Solyc01g111250.3	-3.23477	1.85042e-63	SL4.0ch01	89917919	89919284	+	1-phosphatidylinositol phosphodiesterase (AHRD V3.3 *** A0A1J3JKG9_NOCCA)
Solyc01g111270.3	3.48716	3.38793e-148	SL4.0ch01	89935642	89938666	+	Armadillo repeat only 1 (AHRD V3.3 *** Q9SW41_ARATH)
Solyc01g111280.3	1.02923	1.4967e-10	SL4.0ch01	89938809	89939645	-	Cold-shock protein (AHRD V3.3 *-* A0A200RAC1_9MAGN)
Solyc01g111310.3	1.81796	0.000713257	SL4.0ch01	89946854	89950397	-	SlLAX2
Solyc01g111340.4	2.22438	4.85064e-72	SL4.0ch01	89971917	89974809	-	Endo-1
Solyc01g111380.3	1.11277	2.67832e-17	SL4.0ch01	90003975	90005061	+	Actin-depolymerizing factor-like protein (AHRD V3.3 *** A0A2K3P088_TRIPR)
Solyc01g111400.4	1.93928	6.52704e-90	SL4.0ch01	90015321	90018023	+	Subtilisin-like protease-like protein (AHRD V3.3 *** A0A2K3P1W8_TRIPR)
Solyc01g111580.3	-1.08916	3.66504e-18	SL4.0ch01	90161084	90165780	+	Basic-leucine zipper (BZIP) transcription factor family protein (AHRD V3.3 *** A0A1Y1IM66_KLENI)
Solyc01g111820.2	-3.13507	0.0217995	SL4.0ch01	90334571	90335158	+	cell wall integrity and stress response component 2-like (AHRD V3.3 *-* XP_023735371.1)
Solyc01g111880.4	-1.23921	5.37921e-18	SL4.0ch01	90394467	90402359	-	MAP kinase kinase kinase 11
Solyc01g111890.3	1.0695	2.06017e-19	SL4.0ch01	90408721	90416514	-	F-box/LRR-repeat protein 10 (AHRD V3.3 *** A0A2G2W9S0_CAPBA)
Solyc01g111930.4	1.29727	2.74714e-10	SL4.0ch01	90439228	90442859	-	Rop guanine nucleotide exchange factor 1 (AHRD V3.3 *** A0A2G2W9R1_CAPBA)
Solyc01g112000.4	-1.7482	2.54517e-54	SL4.0ch01	90487762	90489626	+	expansin-like protein precursor 1
Solyc01g112060.4	-2.56661	2.61838e-64	SL4.0ch01	90528234	90531485	-	NAD(P)-binding domain-containing protein (AHRD V3.3 *** A0A2U1M2T6_ARTAN)
Solyc01g112080.3	2.25081	1.23701e-35	SL4.0ch01	90542471	90544299	+	Lysm domain GPI-anchored protein 2 (AHRD V3.3 *** A0A2U1M2U7_ARTAN)
Solyc01g112120.4	-1.22843	3.12835e-34	SL4.0ch01	90573528	90576232	-	Flavin-containing monooxygenase (AHRD V3.3 *** A0A2G2XYN9_CAPAN)
Solyc01g112140.4	1.16329	0.00281019	SL4.0ch01	90577436	90579968	-	Flavin-containing monooxygenase (AHRD V3.3 *** A0A1U8E9P1_CAPAN)
Solyc01g112190.3	1.69851	1.61636e-05	SL4.0ch01	90606413	90609982	+	Plant regulator RWP-RK family protein
Solyc01g112230.4	-1.60041	0.0403107	SL4.0ch01	90628399	90629118	-	Plant EC metallothionein-like protein (AHRD V3.3 *** A0A200PQZ1_9MAGN)
Solyc01g112270.1	-2.24325	0.0182871	SL4.0ch01	90692198	90695509	-	Pantothenate kinase (AHRD V3.3 *** A0A1P8B493_ARATH)
Solyc01g150120.1	-5.7644	7.61283e-05	SL4.0ch01	22282464	22284040	+	Transposon
Solyc01g150131.1	-1.4396	7.55842e-07	SL4.0ch01	42859394	42861578	-	Unknown protein
Solyc01g150144.1	-2.16893	2.59197e-45	SL4.0ch01	67183075	67184562	+	Alpha/beta-Hydrolases superfamily protein (AHRD V3.3 *** A0A2U1MWY4_ARTAN)
Solyc01g150147.1	1.98893	0.00730814	SL4.0ch01	77087986	77091610	-	Golgi SNAP receptor complex member 1 (AHRD V3.3 *-* A0A1U8EGS6_CAPAN)
Solyc01g150150.1	1.49025	0.00811441	SL4.0ch01	81946680	81950011	+	ATP-dependent DNA helicase (AHRD V3.3 *-* A0A2G2XW06_CAPAN)
Solyc01g150157.1	3.67562	7.64602e-05	SL4.0ch01	85125817	85129908	+	GATA transcription factor 26 (AHRD V3.3 *-* A0A2G2XLP4_CAPBA)
Solyc01g150158.1	3.79658	0.00888791	SL4.0ch01	85140821	85155594	-	Unknown protein
Solyc01g150162.1	1.47476	0.00792348	SL4.0ch01	85218282	85223746	-	Unknown protein
Solyc01g150167.1	2.15133	3.85498e-25	SL4.0ch01	86449151	86457875	+	MADS-box transcription factor 27 (AHRD V3.3 *** A0A2G2Y3D7_CAPAN)
Solyc01g150168.1	1.25657	0.0270654	SL4.0ch01	86457804	86457908	-	Unknown protein
Solyc01g150170.1	2.4351	0.00290682	SL4.0ch01	87722990	87724942	+	Dynamin-related protein 3B (AHRD V3.3 *-* A0A2G2W9Y7_CAPBA)
Solyc01g150174.1	1.04824	0.00828721	SL4.0ch01	89651419	89654678	-	DNA mismatch repair protein MLH3 (AHRD V3.3 *-* A0A2G3A9Q9_CAPAN)
Solyc01g150175.1	1.81753	0.00533698	SL4.0ch01	89655735	89659652	-	DNA mismatch repair protein MLH3 (AHRD V3.3 *-* A0A2G2XFY3_CAPBA)
Solyc02g005140.3	1.49513	6.0267e-05	SL4.0ch02	6541005	6542224	+	Unknown protein
Solyc02g005210.3	-1.2651	4.25192e-27	SL4.0ch02	7136396	7138339	-	Cofactor assembly of complex C (AHRD V3.3 *** A0A2U1QJQ4_ARTAN)
Solyc02g005325.1	1.46023	0.00140862	SL4.0ch02	7668045	7670667	-	Unknown protein
Solyc02g014030.3	1.11993	1.87673e-13	SL4.0ch02	13782506	13785964	+	Serine/threonine/dual specificity protein kinase
Solyc02g014430.3	-1.48695	5.0439e-05	SL4.0ch02	15401444	15403793	-	Equilibrative nucleotide transporter like (AHRD V3.3 *** A0A2R6QTM2_ACTCH)
Solyc02g014450.3	1.38581	7.91534e-11	SL4.0ch02	15460854	15471658	+	Rab-GTPase-TBC domain (AHRD V3.3 *** A0A200PLY8_9MAGN)
Solyc02g014660.1	4.33189	0.0342212	SL4.0ch02	16416823	16417068	-	Unknown protein
Solyc02g014690.1	1.46348	0.000235156	SL4.0ch02	16522330	16522488	+	Unknown protein
Solyc02g014730.3	-4.76483	0.0169906	SL4.0ch02	16821485	16823382	-	Cytochrome P450 (AHRD V3.3 *** A0A2U1QJ26_ARTAN)
Solyc02g014840.3	-1.17469	4.35464e-05	SL4.0ch02	17502971	17504001	+	Unknown protein
Solyc02g020940.3	1.26811	4.59908e-28	SL4.0ch02	18773351	18775137	+	Glyceraldehyde-3-phosphate dehydrogenase (AHRD V3.3 *** A0A2G3D2C2_CAPCH)
Solyc02g021050.3	-1.57665	9.50456e-27	SL4.0ch02	19787739	19794557	-	BTB/POZ domain protein%2C putative (DUF177) (AHRD V3.3 *** AT3G19810.2)
Solyc02g021167.1	3.13721	0.0462752	SL4.0ch02	20207543	20208184	+	Unknown protein
Solyc02g021270.3	1.05815	2.52645e-05	SL4.0ch02	20794845	20802268	-	Pentatricopeptide repeat (AHRD V3.3 *** A0A200QSI9_9MAGN)
Solyc02g022850.1	2.05357	1.16065e-33	SL4.0ch02	22666570	22668195	-	FAD-binding Berberine family protein (AHRD V3.3 *** A0A1P8ATP1_ARATH)
Solyc02g022900.3	-1.60159	0.0016592	SL4.0ch02	22857164	22857793	+	Unknown protein
Solyc02g023950.3	1.13393	9.2841e-05	SL4.0ch02	23106377	23110682	-	Leucine-rich receptor-like protein kinase family protein (AHRD V3.3 *** A0A061G8R7_THECC)
Solyc02g023990.3	-1.94719	0.000844622	SL4.0ch02	23223858	23230380	+	NAD(P)-binding Rossmann-fold superfamily protein (AHRD V3.3 *** A0A2U1KWY0_ARTAN)
Solyc02g024050.3	-1.17984	2.60308e-12	SL4.0ch02	23397084	23402865	+	Ferredoxin--NADP reductase
Solyc02g024070.3	1.22742	0.00121392	SL4.0ch02	23456444	23462744	+	Homeobox leucine-zipper protein (AHRD V3.3 *** A0A2U1QME9_ARTAN)
Solyc02g030100.4	1.45875	0.0455293	SL4.0ch02	23692837	23694823	+	Vacuolar protein sorting-associated protein 54
Solyc02g031790.3	1.60795	0.0112025	SL4.0ch02	25598723	25601996	+	Receptor-like protein kinase (AHRD V3.3 *** A0A2R6Q6W2_ACTCH)
Solyc02g031920.4	1.82315	7.8147e-05	SL4.0ch02	25780439	25781769	+	pathogen-related protein-like (AHRD V3.3 *-* A0A2I4FK57_9ROSI)
Solyc02g031940.3	2.69221	1.72829e-42	SL4.0ch02	25792796	25795005	+	pathogenesis-related family protein (AHRD V3.3 *-* AT1G78780.5)
Solyc02g031960.3	-1.4361	2.59658e-11	SL4.0ch02	25823464	25823935	+	Pectate lyase (AHRD V3.3 *-* A0A2G3DIQ3_CAPCH)
Solyc02g032170.4	-1.02957	0.000357946	SL4.0ch02	26385015	26385499	-	Unknown protein
Solyc02g032235.1	-5.01378	0.00689882	SL4.0ch02	26632812	26633585	-	Resistance protein (AHRD V3.3 *-* A0A2K3MX15_TRIPR)
Solyc02g032380.3	1.25444	0.00014325	SL4.0ch02	27005051	27019585	-	Nuclear pore complex protein NUP214 (AHRD V3.3 *-* A0A2U1PQW9_ARTAN)
Solyc02g032650.3	1.40435	1.42744e-07	SL4.0ch02	27506136	27513781	+	Disease resistance protein (TIR-NBS-LRR class) (AHRD V3.3 *** A0A2K3NUH8_TRIPR)
Solyc02g032660.3	3.4453	1.73489e-19	SL4.0ch02	27519851	27526354	-	Protein DETOXIFICATION (AHRD V3.3 *** A0A328DGG9_9ASTE)
Solyc02g032780.2	-1.02479	5.64228e-05	SL4.0ch02	27809390	27809605	+	Unknown protein
Solyc02g032800.1	1.13947	0.000410026	SL4.0ch02	27857962	27858609	-	Senescence regulator S40 (AHRD V3.3 *** A0A200QJC6_9MAGN)
Solyc02g032910.3	-1.90819	0.00586945	SL4.0ch02	28058426	28058890	+	glycine rich protein precursor (AHRD V3.3 *-* NP_001233996.1)
Solyc02g032930.3	-1.0954	1.64281e-13	SL4.0ch02	28070332	28076313	+	B-cell receptor-associated 31-like (AHRD V3.3 *** A0A200QH03_9MAGN)
Solyc02g032950.3	-1.33694	0.0212637	SL4.0ch02	28088978	28091171	-	WRKY transcription factor 16
Solyc02g036230.3	-4.13903	0.00421472	SL4.0ch02	29053960	29058882	-	PLATZ transcription factor family protein (AHRD V3.3 *** A0A2U1NTE5_ARTAN)
Solyc02g036270.4	2.01086	1.72266e-08	SL4.0ch02	29160756	29163154	+	Disease resistance protein (AHRD V3.3 *** A0A2U1P003_ARTAN)
Solyc02g036350.3	1.15341	2.30108e-23	SL4.0ch02	29253625	29255841	+	1-aminocyclopropane-1-carboxylate oxidase EF501822
Solyc02g037540.3	2.16021	0.00927581	SL4.0ch02	29784039	29787113	+	Disease resistance protein (AHRD V3.3 *** A0A2U1P5P8_ARTAN)
Solyc02g037590.3	1.03946	0.000250905	SL4.0ch02	29863997	29864308	-	Unknown protein
Solyc02g038800.1	-1.87458	5.30772e-59	SL4.0ch02	30410390	30412815	+	Plant intracellular Ras-group-related LRR protein (AHRD V3.3 *** A0A2R6RJA8_ACTCH)
Solyc02g038805.1	-1.53573	1.26988e-23	SL4.0ch02	30501493	30502690	-	RING/U-box superfamily protein (AHRD V3.3 *** A0A2U1LB75_ARTAN)
Solyc02g043970.1	3.9243	4.79621e-06	SL4.0ch02	362308	362460	+	Unknown protein
Solyc02g050200.2	1.01395	0.00843136	SL4.0ch02	3992294	3996465	+	BREAST CANCER 2 like 2A (AHRD V3.3 *** A0A1P8B5L3_ARATH)
Solyc02g055540.1	-3.43757	0.0295283	SL4.0ch02	1924802	1926710	+	Pleiotropic drug resistance protein (AHRD V3.3 *-* A0A2U1LYL9_ARTAN)
Solyc02g061790.4	-1.66455	1.95614e-17	SL4.0ch02	31305984	31309250	+	Activated RNA polymerase II transcriptional coactivator p15 (AHRD V3.3 *** A0A2G2XC29_CAPBA)
Solyc02g062230.1	-3.40503	0.0058097	SL4.0ch02	31828339	31828629	-	Small auxin up-regulated RNA32
Solyc02g062390.3	-2.61697	4.87522e-58	SL4.0ch02	31992458	31994080	+	abscisic acid and environmental stress-inducible protein TAS14 (AHRD V3.3 *-* A0A1U8FJ72_CAPAN)
Solyc02g062490.4	1.02215	5.38999e-07	SL4.0ch02	32162833	32170473	+	2-oxoglutarate (2OG) and Fe(II)-dependent oxygenase superfamily protein (AHRD V3.3 *** A0A2U1LXD5_ARTAN)
Solyc02g062500.3	-1.68945	4.31318e-71	SL4.0ch02	32177047	32181103	+	2-oxoglutarate (2OG) and Fe(II)-dependent oxygenase superfamily protein (AHRD V3.3 *** A0A2U1LXD5_ARTAN)
Solyc02g062560.3	3.01889	4.22903e-08	SL4.0ch02	32282547	32290570	-	Tobacco mosaic virus resistance-1
Solyc02g062630.1	1.19208	0.0304342	SL4.0ch02	32379348	32381195	-	Pentatricopeptide repeat-containing protein (AHRD V3.3 *** A0A2G3A498_CAPAN)
Solyc02g062690.3	-1.62209	4.87445e-05	SL4.0ch02	32415914	32417473	-	bHLH transcription factor 012
Solyc02g062710.1	1.85151	0.000121743	SL4.0ch02	32449740	32451098	+	HXXXD-type acyl-transferase family protein (AHRD V3.3 *** A0A2K3MRI0_TRIPR)
Solyc02g063000.4	4.2849	4.4599e-11	SL4.0ch02	33047241	33049079	-	Glycosyltransferase (AHRD V3.3 *** A0A2I4ENI5_9ROSI)
Solyc02g063030.4	2.08741	2.77478e-06	SL4.0ch02	33075732	33079610	-	Mental retardation GTPase activating protein (AHRD V3.3 *** A0A1I9LSH4_ARATH)
Solyc02g063150.3	2.44596	3.55766e-69	SL4.0ch02	33254134	33255178	+	RuBP carboxylase small subunit
Solyc02g063180.4	1.94328	0.0337078	SL4.0ch02	33272652	33273414	-	UDP-N-acetylenolpyruvoylglucosamine reductase (AHRD V3.3 *-* A0A200Q3E8_9MAGN)
Solyc02g063260.4	5.59783	0.00039815	SL4.0ch02	33352207	33355924	-	Protein DETOXIFICATION (AHRD V3.3 *** A0A328DLR5_9ASTE)
Solyc02g063330.3	1.87164	0.0201597	SL4.0ch02	33426333	33429088	+	Protein kinase superfamily protein (AHRD V3.3 *** A0A2U1NMG2_ARTAN)
Solyc02g063350.1	-2.46246	2.29017e-05	SL4.0ch02	33443206	33443643	+	Calcium-dependent protein kinase (AHRD V3.3 *-* CDPK_DAUCA)
Solyc02g063355.1	-2.07325	4.32376e-67	SL4.0ch02	33454943	33457980	-	Calcium-dependent lipid-binding (CaLB domain) family protein (AHRD V3.3 *** A0A2U1LMA8_ARTAN)
Solyc02g063410.3	4.40719	0.0291058	SL4.0ch02	33525239	33526659	+	Hydroxyproline-rich glycoprotein family protein (AHRD V3.3 *** A0A2U1M3E1_ARTAN)
Solyc02g063440.3	-1.08197	1.00471e-07	SL4.0ch02	33564636	33565327	+	Unknown protein
Solyc02g063460.1	-1.1666	2.69715e-12	SL4.0ch02	33585438	33586106	+	S-adenosyl-L-methionine-dependent methyltransferases superfamily protein (AHRD V3.3 *** Q9XII4_ARATH)
Solyc02g063490.3	-1.39802	2.21455e-42	SL4.0ch02	33591490	33596645	-	Malate dehydrogenase (AHRD V3.3 *** A0A2G2XBH7_CAPBA)
Solyc02g063510.1	1.32517	3.31455e-06	SL4.0ch02	33632063	33633055	+	hypothetical protein (AHRD V3.3 *-* AT5G67020.1)
Solyc02g064590.2	2.00434	0.000867715	SL4.0ch02	33732441	33743717	+	ARM repeat superfamily protein (AHRD V3.3 *** A0A2U1MQ52_ARTAN)
Solyc02g064680.4	-1.2749	2.735e-26	SL4.0ch02	33779891	33785477	+	Calcium-transporting ATPase (AHRD V3.3 *** A0A1U8FI07_CAPAN)
Solyc02g064800.3	2.86115	3.42644e-145	SL4.0ch02	33973195	33978030	+	WD40 repeat (AHRD V3.3 *** A0A200PS16_9MAGN)
Solyc02g064810.1	-1.75116	0.0345837	SL4.0ch02	33978397	33980592	-	Auxin-responsive GH3 family protein (AHRD V3.3 *-* A0A2U1PM65_ARTAN)
Solyc02g064830.4	2.36595	0.000247398	SL4.0ch02	33981245	33983619	-	Indole-3-acetic acid-amido synthetas 3-3
Solyc02g064950.3	-1.08724	1.58588e-30	SL4.0ch02	34075730	34082191	-	CBS domain-containing protein (AHRD V3.3 *** A0A1Q3DGW2_CEPFO)
Solyc02g065050.1	2.26211	2.48698e-06	SL4.0ch02	34190906	34192195	-	aspartic proteinase PCS1-like (AHRD V3.3 *** A0A2G3A5E0_CAPAN)
Solyc02g065060.3	1.90304	5.19018e-11	SL4.0ch02	34255640	34258567	+	Short-chain dehydrogenase/reductase SDR (AHRD V3.3 *** A0A200PU74_9MAGN)
Solyc02g065070.3	1.91686	6.40931e-24	SL4.0ch02	34260949	34266065	-	CDPK-related protein kinase (AHRD V3.3 *** A0A2G3D8R0_CAPCH)
Solyc02g065170.3	1.11461	0.00146998	SL4.0ch02	34356750	34360732	+	L-ascorbate oxidase-like protein (AHRD V3.3 *** A0A2G3D2Z5_CAPCH)
Solyc02g065220.4	2.57211	0.0326535	SL4.0ch02	34411933	34414224	-	Cytochrome P450 (AHRD V3.3 *** A0A1U9X5Y9_THAGA)
Solyc02g065240.3	-2.02047	7.6806e-43	SL4.0ch02	34444218	34446026	+	Methyl esterase 1 (AHRD V3.3 *** A0A2U1LMY0_ARTAN)
Solyc02g065260.4	-7.81308	1.30612e-106	SL4.0ch02	34463063	34464945	+	Methylesterase 1 (AHRD V3.3 *** A0A2G3D300_CAPCH)
Solyc02g065430.1	-1.95848	0.000962267	SL4.0ch02	34617602	34618060	+	HTH-type transcriptional regulator (AHRD V3.3 *** Q680G2_ARATH)
Solyc02g065500.4	1.40928	6.09276e-09	SL4.0ch02	34692505	34708267	-	ribosome 60S biogenesis amino-terminal protein (AHRD V3.3 *** AT4G27010.1)
Solyc02g065510.1	2.00104	2.87559e-10	SL4.0ch02	34711302	34713263	+	Pentatricopeptide repeat-containing protein (AHRD V3.3 *** A0A2G3A5S6_CAPAN)
Solyc02g065530.4	6.5501	4.70861e-06	SL4.0ch02	34719575	34720894	-	Hexosyltransferase (AHRD V3.3 *** A0A2G2XBK6_CAPBA)
Solyc02g065540.3	-1.07113	5.36927e-16	SL4.0ch02	34724403	34725068	-	E3 ubiquitin-protein ligase (AHRD V3.3 *** A0A2G3D341_CAPCH)
Solyc02g065550.4	1.78199	4.91551e-68	SL4.0ch02	34736227	34738224	-	ACI19
Solyc02g065765.1	1.61558	4.40285e-61	SL4.0ch02	34942807	34946232	-	COBRA-like protein (AHRD V3.3 *** K4B708_SOLLC)
Solyc02g065780.1	1.87192	1.08989e-16	SL4.0ch02	34953706	34953996	-	Protein RALF-like 27 (AHRD V3.3 *** A0A2G3D352_CAPCH)
Solyc02g066800.3	-1.94637	0.0429569	SL4.0ch02	34977301	34977459	-	Unknown protein
Solyc02g067040.3	-2.2876	4.61503e-28	SL4.0ch02	35304981	35310500	+	Protein ENHANCED DISEASE RESISTANCE 2-like (AHRD V3.3 *** A0A1J3E5X3_NOCCA)
Solyc02g067060.3	1.44067	4.47809e-15	SL4.0ch02	35313646	35319803	-	Hexosyltransferase (AHRD V3.3 *** A0A1U8FIH2_CAPAN)
Solyc02g067085.1	1.0468	0.00351412	SL4.0ch02	35330424	35331504	-	Unknown protein
Solyc02g067250.3	-1.23847	2.21942e-12	SL4.0ch02	35457961	35458614	+	Ribosomal protein L34e superfamily protein (AHRD V3.3 *** A0A2U1Q180_ARTAN)
Solyc02g067270.3	1.49216	3.23982e-06	SL4.0ch02	35473696	35476071	-	Unknown protein
Solyc02g067280.1	2.93061	0.0128054	SL4.0ch02	35476167	35476466	-	RING/U-box superfamily protein (AHRD V3.3 *-* Q93YQ5_ARATH)
Solyc02g067320.3	2.93407	2.54433e-07	SL4.0ch02	35539024	35540019	-	Zinc-finger homeodomain protein 10 (AHRD V3.3 *** A0A2G3D3J7_CAPCH)
Solyc02g067340.4	2.11697	3.81289e-17	SL4.0ch02	35559093	35562103	-	R2R3MYB transcription factor 96
Solyc02g067350.3	3.7017	3.25986e-27	SL4.0ch02	35572976	35576153	+	DUF1666 domain-containing protein (AHRD V3.3 *-* A0A1Q3AQV7_CEPFO)
Solyc02g067440.3	-2.67682	1.15534e-108	SL4.0ch02	35643290	35647124	-	meloidogyne-induced giant cell protein DB114
Solyc02g067550.2	-1.42642	0.0323271	SL4.0ch02	35723792	35724517	+	CLE protein 3
Solyc02g067580.3	-2.75153	4.77317e-63	SL4.0ch02	35755039	35757321	+	B12D protein (AHRD V3.3 *** Q9XHD5_IPOBA)
Solyc02g067605.1	-1.66805	0.00737973	SL4.0ch02	35764290	35766870	-	Unknown protein
Solyc02g067690.3	1.00606	6.02845e-27	SL4.0ch02	35833585	35835292	-	Glycosyltransferase (AHRD V3.3 *** A0A2U1M9M1_ARTAN)
Solyc02g067710.3	1.27812	0.00260579	SL4.0ch02	35848051	35852985	-	ARM repeat superfamily protein (AHRD V3.3 *** A0A2U1PMP5_ARTAN)
Solyc02g067750.4	-4.06375	1.18846e-18	SL4.0ch02	35878356	35881700	-	Carbonic anhydrase (AHRD V3.3 *** A0A2G3D3J4_CAPCH)
Solyc02g067790.4	-2.67601	0.000220633	SL4.0ch02	35915576	35919245	+	High affinity nitrate transporter 2.7 (AHRD V3.3 *** A0A2G2Y0R2_CAPAN)
Solyc02g067800.4	-1.32462	0.0242252	SL4.0ch02	35928608	35929269	+	LOB domain-containing protein (AHRD V3.3 *** A0A2U1M8Q7_ARTAN)
Solyc02g067830.3	1.91643	0.000137069	SL4.0ch02	35961637	35965666	+	Protein kinase G11A (AHRD V3.3 *** A0A2G3A680_CAPAN)
Solyc02g067840.3	-1.26029	2.43705e-30	SL4.0ch02	35966289	35970357	+	altered inheritance of mitochondria protein 32-like (AHRD V3.3 *** A0A2I4HUQ2_9ROSI)
Solyc02g067970.4	-4.68343	1.60886e-14	SL4.0ch02	36053368	36055654	-	Zinc finger (C3HC4-type RING finger) family protein (AHRD V3.3 *-* F4IWG7_ARATH)
Solyc02g067980.3	-1.27687	2.09083e-29	SL4.0ch02	36056431	36064353	-	Serine/threonine protein phosphatase 2A regulatory subunit (AHRD V3.3 *** A0A1U8FK60_CAPAN)
Solyc02g068060.3	1.25128	0.00818707	SL4.0ch02	36123117	36127360	+	Protein kinase domain (AHRD V3.3 *** A0A200QYA9_9MAGN)
Solyc02g068120.3	1.27527	3.42717e-07	SL4.0ch02	36173637	36178469	-	DCD (Development and Cell Death) domain protein (AHRD V3.3 *-* A0A2U1P2J5_ARTAN)
Solyc02g068140.3	1.2258	0.000132024	SL4.0ch02	36187829	36191544	-	Major facilitator superfamily protein (AHRD V3.3 *** A0A2U1PZJ0_ARTAN)
Solyc02g068280.4	1.33341	2.74352e-27	SL4.0ch02	36277365	36281988	+	subtilisin-like protein
Solyc02g068310.4	-1.73869	3.03504e-45	SL4.0ch02	36302046	36304617	-	2-oxoglutarate (2OG) and Fe(II)-dependent oxygenase superfamily protein (AHRD V3.3 *** Q9XI75_ARATH)
Solyc02g068560.3	1.26419	1.27972e-08	SL4.0ch02	36527359	36544762	-	Protein CHROMATIN REMODELING 4 (AHRD V3.3 *** A0A2G2XDA8_CAPBA)
Solyc02g068600.3	1.66613	0.00485539	SL4.0ch02	36579598	36581421	-	Ankyrin repeat-containing protein (AHRD V3.3 *** A0A2U1NQG8_ARTAN)
Solyc02g068610.2	3.97828	0.00475023	SL4.0ch02	36595743	36596670	-	Ankyrin repeat-containing protein (AHRD V3.3 *-* A0A2U1PE49_ARTAN)
Solyc02g068615.1	4.13365	0.00602167	SL4.0ch02	36601079	36603176	+	Ankyrin repeat (AHRD V3.3 *-* A0A200RCA6_9MAGN)
Solyc02g068660.3	2.32283	0.000109941	SL4.0ch02	36626229	36628747	-	wall-associated receptor kinase-like 10 (AHRD V3.3 *** A0A2I4G978_9ROSI)
Solyc02g068850.1	-4.24286	0.0169863	SL4.0ch02	36767981	36768888	-	Unknown protein
Solyc02g068890.3	1.07676	1.96055e-05	SL4.0ch02	36788428	36793751	+	Pentatricopeptide repeat-containing protein (AHRD V3.3 *** A0A2G3A6D5_CAPAN)
Solyc02g068930.4	-1.01677	1.63453e-07	SL4.0ch02	36842545	36851943	-	Cytochrome c6
Solyc02g069120.3	-1.01867	6.77826e-22	SL4.0ch02	37089597	37097941	-	zinc finger protein ZPR1-like (AHRD V3.3 *** A0A2I4F7X7_9ROSI)
Solyc02g069240.1	-1.06153	3.50521e-11	SL4.0ch02	37198036	37199346	-	O-fucosyltransferase family protein (AHRD V3.3 *** S8EG27_9LAMI)
Solyc02g069250.4	3.37956	6.92386e-19	SL4.0ch02	37203429	37205538	-	Alcohol dehydrogenase superfamily (AHRD V3.3 *-* A0A200Q008_9MAGN)
Solyc02g069290.3	1.10243	1.633e-24	SL4.0ch02	37240106	37244135	-	RING-type E3 ubiquitin transferase (AHRD V3.3 *-* A0A218W8P0_PUNGR)
Solyc02g069320.1	1.09357	0.000256459	SL4.0ch02	37263458	37265182	-	Mitochondrial transcription termination factor family protein (AHRD V3.3 *** A0A178V165_ARATH)
Solyc02g069430.4	-1.50389	1.7917e-42	SL4.0ch02	37338829	37341319	+	Phospholipid-transporting ATPase (AHRD V3.3 *-* A0A2G3D422_CAPCH)
Solyc02g069630.3	1.79108	0.030409	SL4.0ch02	37479959	37487510	+	Subtilisin-like protease (AHRD V3.3 *** A0A1J3H877_NOCCA)
Solyc02g069670.4	1.70859	1.49307e-31	SL4.0ch02	37526835	37531600	-	alpha-glucosidase (AHRD V3.3 *** A0A2I4FA71_9ROSI)
Solyc02g069770.3	1.22561	2.0658e-10	SL4.0ch02	37602138	37610722	+	Transducin/WD40 repeat-like superfamily protein (AHRD V3.3 *** A0A2U1MQ79_ARTAN)
Solyc02g069800.1	-2.31645	2.21723e-109	SL4.0ch02	37639819	37640826	-	Alpha/beta-Hydrolases superfamily protein (AHRD V3.3 *** A0A2U1PVQ0_ARTAN)
Solyc02g069910.2	-2.23199	2.61753e-18	SL4.0ch02	37711771	37712091	-	Unknown protein
Solyc02g069930.1	-3.29645	2.99072e-86	SL4.0ch02	37722907	37723866	-	Alpha/beta-Hydrolases superfamily protein (AHRD V3.3 *** Q9LFQ7_ARATH)
Solyc02g069970.4	2.23354	3.89275e-06	SL4.0ch02	37772821	37777057	+	Receptor-like protein kinase (AHRD V3.3 *** A0A2K3PS49_TRIPR)
Solyc02g069990.1	3.80023	0.0318293	SL4.0ch02	37808646	37808795	+	Unknown protein
Solyc02g070020.1	-2.3469	3.75698e-179	SL4.0ch02	37824156	37825595	-	UDP-Glycosyltransferase superfamily protein (AHRD V3.3 *** A0A2U1N3R1_ARTAN)
Solyc02g070040.1	-2.78355	4.98579e-20	SL4.0ch02	37845322	37846347	-	ethylene-responsive nuclear protein / ethylene-regulated nuclear protein (ERT2) (AHRD V3.3 *-* AT4G20880.1)
Solyc02g070180.3	-1.59484	0.0345276	SL4.0ch02	37978240	37979832	-	FAD-binding Berberine family protein (AHRD V3.3 *** A0A1P8BFF2_ARATH)
Solyc02g070260.4	1.11252	7.77918e-11	SL4.0ch02	38036360	38062513	+	Outer arm dynein light chain 1 protein (AHRD V3.3 *** A0A2U1P7A2_ARTAN)
Solyc02g070385.1	-1.21827	2.38418e-10	SL4.0ch02	38133957	38134622	-	Unknown protein
Solyc02g070430.3	2.58454	0.000388421	SL4.0ch02	38171276	38173314	-	Gibberellin 2-oxidase 1 (AHRD V3.3 *** A7LCJ5_SOLTU)
Solyc02g070470.1	-1.13863	2.46657e-09	SL4.0ch02	38228286	38228519	-	transmembrane protein (AHRD V3.3 *** AT2G34585.1)
Solyc02g070580.1	-1.77389	6.4041e-35	SL4.0ch02	38322207	38323712	+	sterol 22-desaturase
Solyc02g070670.4	-1.04349	6.72574e-23	SL4.0ch02	38358697	38362473	+	Urease accessory protein UreG-like (AHRD V3.3 *** A0A2K3MUD0_TRIPR)
Solyc02g070690.1	-2.47469	7.10667e-11	SL4.0ch02	38368895	38369494	+	Calcium-dependent lipid-binding (CaLB domain) family protein (AHRD V3.3 *-* O22783_ARATH)
Solyc02g070710.3	1.08434	0.00612945	SL4.0ch02	38379169	38381013	-	Pentatricopeptide repeat (AHRD V3.3 *** A0A200Q363_9MAGN)
Solyc02g070820.1	-1.5937	0.0124175	SL4.0ch02	38437420	38437743	-	Avr9/Cf-9 rapidly elicited protein 180 (AHRD V3.3 *** Q9FQZ1_TOBAC)
Solyc02g070850.1	1.23839	0.00069503	SL4.0ch02	38449914	38452611	+	F-box/kelch-repeat protein At3g23880-like (AHRD V3.3 *-* XP_025884893.1)
Solyc02g070875.1	1.16646	1.34867e-12	SL4.0ch02	38492300	38494917	+	BnaA07g07520D protein (AHRD V3.3 *-* A0A078HZ87_BRANA)
Solyc02g070890.3	-1.12414	5.49129e-16	SL4.0ch02	38502548	38506921	+	Flagellin Sensing 2
Solyc02g070910.3	1.81546	0.000604567	SL4.0ch02	38510924	38516301	+	Receptor kinase (AHRD V3.3 *** H2AKU7_ARATH)
Solyc02g070940.1	1.7719	3.47735e-39	SL4.0ch02	38517238	38518035	+	Chlorophyll a-b binding protein
Solyc02g070950.1	1.41727	0.00637161	SL4.0ch02	38519566	38520363	+	Chlorophyll a-b binding protein
Solyc02g070970.1	2.57804	1.13122e-05	SL4.0ch02	38526651	38527448	+	Chlorophyll a-b binding protein
Solyc02g070980.1	3.87639	1.93584e-11	SL4.0ch02	38529093	38529890	+	Chlorophyll a-b binding protein
Solyc02g070990.1	6.34674	1.04986e-05	SL4.0ch02	38531432	38532229	+	Chlorophyll a-b binding protein
Solyc02g071000.1	5.75249	1.34911e-09	SL4.0ch02	38533832	38534629	+	Chlorophyll a-b binding protein
Solyc02g071020.3	4.09517	0.0267883	SL4.0ch02	38539697	38540891	-	Unknown protein
Solyc02g071050.4	2.08985	1.15382e-37	SL4.0ch02	38553392	38555465	-	Purine permease (AHRD V3.3 *** A0A2P5DL88_TREOI)
Solyc02g071080.3	-1.85082	3.79319e-52	SL4.0ch02	38587795	38588544	-	Purine permease (AHRD V3.3 *** A0A2U1LZ22_ARTAN)
Solyc02g071090.3	-2.10006	1.8489e-117	SL4.0ch02	38591616	38593875	-	Purine permease (AHRD V3.3 *** A0A2U1LZ22_ARTAN)
Solyc02g071100.3	-1.46878	6.23034e-19	SL4.0ch02	38597449	38599399	-	Purine permease (AHRD V3.3 *** A0A2U1LZ22_ARTAN)
Solyc02g071260.3	1.7179	6.6175e-21	SL4.0ch02	38758222	38763749	+	Phytochrome (AHRD V3.3 *** A0A2G2XE21_CAPBA)
Solyc02g071410.3	-1.0382	0.0417132	SL4.0ch02	38887299	38890057	-	2-oxoglutarate (2OG) and Fe(II)-dependent oxygenase superfamily protein (AHRD V3.3 *** Q9SB33_ARATH)
Solyc02g071430.3	1.27424	0.00318492	SL4.0ch02	38895138	38897031	-	2-oxoglutarate (2OG) and Fe(II)-dependent oxygenase superfamily protein (AHRD V3.3 *** F4I629_ARATH)
Solyc02g071440.3	1.84327	2.36392e-13	SL4.0ch02	38899232	38900843	-	2-oxoglutarate (2OG) and Fe(II)-dependent oxygenase superfamily protein (AHRD V3.3 *** Q9SB33_ARATH)
Solyc02g071470.4	2.72795	7.74749e-09	SL4.0ch02	38908906	38910828	-	2-oxoglutarate (2OG) and Fe(II)-dependent oxygenase superfamily protein (AHRD V3.3 *** Q9SB33_ARATH)
Solyc02g071490.4	-1.25893	3.80169e-22	SL4.0ch02	38918127	38920364	-	2-oxoglutarate (2OG) and Fe(II)-dependent oxygenase superfamily protein (AHRD V3.3 *** Q9SB32_ARATH)
Solyc02g071610.3	2.62989	5.30489e-28	SL4.0ch02	39024778	39027300	+	GDSL esterase/lipase (AHRD V3.3 *** A0A2G2XF69_CAPBA)
Solyc02g071700.3	6.74139	1.82078e-09	SL4.0ch02	39080130	39083068	+	GDSL esterase/lipase (AHRD V3.3 *** A0A2G3A7C5_CAPAN)
Solyc02g071810.4	2.65165	1.90564e-12	SL4.0ch02	39172245	39181169	-	Protein kinase domain (AHRD V3.3 *** A0A200QV78_9MAGN)
Solyc02g071820.4	1.72438	2.68159e-30	SL4.0ch02	39182084	39190985	-	LRR_1 domain-containing protein/Pkinase_Tyr domain-containing protein/Malectin domain-containing protein (AHRD V3.3 *** A0A1Q3CJY9_CEPFO)
Solyc02g071830.3	1.49033	0.00712211	SL4.0ch02	39211626	39216505	-	plant/protein (DUF810) (AHRD V3.3 *-* AT5G06970.1)
Solyc02g071860.4	1.13125	6.33545e-20	SL4.0ch02	39220207	39230031	-	LRR_1 domain-containing protein/Pkinase_Tyr domain-containing protein/Malectin domain-containing protein (AHRD V3.3 *** A0A1Q3CJY9_CEPFO)
Solyc02g071880.3	1.81608	4.09788e-27	SL4.0ch02	39257065	39270408	-	Protein kinase domain (AHRD V3.3 *** A0A200QV78_9MAGN)
Solyc02g072070.4	2.61029	0.00515098	SL4.0ch02	39358409	39360916	-	Lectin-domain receptor-like kinase (AHRD V3.3 *** G4XXY5_NICAT)
Solyc02g072080.1	-1.24802	2.09715e-31	SL4.0ch02	39365850	39368024	-	RING-type E3 ubiquitin transferase (AHRD V3.3 *** A1E0Y2_SOLTU)
Solyc02g072170.3	-1.7163	4.29077e-06	SL4.0ch02	39504172	39504783	-	hypothetical protein (AHRD V3.3 --* AT4G15140.1)
Solyc02g072260.4	-1.51642	2.54558e-13	SL4.0ch02	39571632	39574069	+	Rho termination factor (AHRD V3.3 *** A0A200QXF1_9MAGN)
Solyc02g072370.1	-6.75902	2.75591e-06	SL4.0ch02	39621642	39623725	-	Subtilisin-like protease (AHRD V3.3 *** Q9LWA3_SOLLC)
Solyc02g072427.1	2.83488	0.0287751	SL4.0ch02	39647490	39653165	-	Unknown protein
Solyc02g072440.4	1.1966	1.83509e-10	SL4.0ch02	39654152	39658235	+	Receptor-like protein kinase (AHRD V3.3 *** A0A2R6Q6W2_ACTCH)
Solyc02g072470.4	1.04563	1.03191e-08	SL4.0ch02	39676398	39680485	+	Receptor-like protein kinase (AHRD V3.3 *** A0A2R6Q6W2_ACTCH)
Solyc02g072540.3	4.32477	0.00122643	SL4.0ch02	39742479	39744476	-	Non-specific serine/threonine protein kinase (AHRD V3.3 *** A0A2G2XE54_CAPBA)
Solyc02g074600.4	2.85184	4.3909e-05	SL4.0ch02	45541098	45542156	+	Unknown protein
Solyc02g076680.3	1.79879	1.08048e-43	SL4.0ch02	39816169	39819512	-	DUF688 domain-containing protein (AHRD V3.3 *** A0A1Q3BIV2_CEPFO)
Solyc02g076690.3	2.10517	1.38432e-77	SL4.0ch02	39825106	39827874	-	Cysteine protease CP14 (AHRD V3.3 *** T2BRA8_TOBAC)
Solyc02g076710.3	-1.43934	1.65664e-51	SL4.0ch02	39832829	39835806	-	Cysteine protease CP14 (AHRD V3.3 *** T2BRA8_TOBAC)
Solyc02g076860.3	-3.14358	0.00261802	SL4.0ch02	39971010	39972839	-	Pollen allergen Ole e 1 family (AHRD V3.3 *** A0A2U1LWI3_ARTAN)
Solyc02g076920.3	1.58777	2.03211e-07	SL4.0ch02	40017975	40020744	+	bHLH transcription factor 013
Solyc02g077060.2	-2.35692	0.0177946	SL4.0ch02	40112371	40112850	+	NB-ARC domains-containing protein (AHRD V3.3 *-* A0A2U1QPI4_ARTAN)
Solyc02g077110.3	1.20181	2.72393e-05	SL4.0ch02	40159551	40161111	+	Phospholipase A1-II 1 (AHRD V3.3 *** A0A2G2XE87_CAPBA)
Solyc02g077190.3	2.35233	0.000975987	SL4.0ch02	40185477	40187981	+	Unknown protein
Solyc02g077200.3	1.9209	0.00278163	SL4.0ch02	40188783	40189429	-	Unknown protein
Solyc02g077220.3	-1.02458	0.00237098	SL4.0ch02	40206217	40211282	-	GDSL esterase/lipase (AHRD V3.3 *** A0A2G3D5Q5_CAPCH)
Solyc02g077230.3	-1.08351	0.0195024	SL4.0ch02	40215447	40216926	+	transmembrane protein (AHRD V3.3 *-* AT2G31090.1)
Solyc02g077240.4	-2.85522	1.10536e-271	SL4.0ch02	40229739	40232831	+	Pyruvate decarboxylase (AHRD V3.3 *** A0A2K3PNN6_TRIPR)
Solyc02g077270.4	1.44714	9.30441e-09	SL4.0ch02	40248344	40251974	-	Calcium-binding EF-hand family protein (AHRD V3.3 *-* A0A2U1MZJ3_ARTAN)
Solyc02g077330.3	5.32224	2.78732e-19	SL4.0ch02	40291255	40294821	+	GDSL esterase/lipase (AHRD V3.3 *** A0A2G3D5Q8_CAPCH)
Solyc02g077430.4	6.70014	1.87878e-50	SL4.0ch02	40363439	40365001	-	Phospholipase A1-II 1 (AHRD V3.3 *** A0A2G3D5J3_CAPCH)
Solyc02g077570.3	4.14367	6.98746e-08	SL4.0ch02	40454953	40459799	+	MLO-like protein (AHRD V3.3 *** A0A1C9A1H9_SOLLC)
Solyc02g077580.1	2.88128	0.000982195	SL4.0ch02	40461379	40461810	+	Glutaredoxin-C9 (AHRD V3.3 *** A0A2G2XEH8_CAPBA)
Solyc02g077590.1	2.87863	3.33229e-70	SL4.0ch02	40466161	40466700	-	Homeobox-leucine zipper-like protein (AHRD V3.3 *-* Q3HRT1_PICGL)
Solyc02g077610.3	-1.44504	1.19138e-07	SL4.0ch02	40483346	40487516	-	NAC domain protein (AHRD V3.3 *** S5R952_9ROSA)
Solyc02g077670.3	-2.06328	2.16049e-85	SL4.0ch02	40547794	40551954	-	DnaJ-like protein (AHRD V3.3 *** Q9SP09_TOBAC)
Solyc02g077710.1	-1.08177	4.79037e-17	SL4.0ch02	40582389	40583417	+	protein E6-like (AHRD V3.3 *-* A0A2I4DTB4_9ROSI)
Solyc02g077720.4	-1.13577	1.71437e-07	SL4.0ch02	40593682	40595116	+	Unknown protein
Solyc02g077790.1	-5.57542	3.38033e-137	SL4.0ch02	40633086	40633256	+	Unknown protein
Solyc02g077840.2	2.93858	1.92463e-11	SL4.0ch02	40673557	40674020	-	Ethylene-responsive transcription factor 4 (AHRD V3.3 *-* A0A2G3D5H4_CAPCH)
Solyc02g077910.4	1.09961	0.00208108	SL4.0ch02	40724030	40727781	+	Mitochondrial substrate carrier family protein (AHRD V3.3 *** A0A1P8B094_ARATH)
Solyc02g077920.4	-1.26826	1.08584e-25	SL4.0ch02	40728780	40731339	-	Colorless non-ripening
Solyc02g078010.4	1.07434	0.00164175	SL4.0ch02	40809098	40811174	-	transmembrane protein (AHRD V3.3 *** AT1G28250.1)
Solyc02g078030.3	-1.1051	9.99393e-22	SL4.0ch02	40827915	40828706	-	VQ motif-containing protein 4 (AHRD V3.3 *** A0A2G2XER5_CAPBA)
Solyc02g078040.3	3.07197	1.91413e-25	SL4.0ch02	40842394	40843535	-	Pistil-specific extensin-like protein (AHRD V3.3 *-* A0A2G3A881_CAPAN)
Solyc02g078170.3	2.53929	0.00200411	SL4.0ch02	40922824	40925099	-	Lectin receptor kinase (AHRD V3.3 *** A0A2K3NP35_TRIPR)
Solyc02g078210.3	1.60447	5.73551e-25	SL4.0ch02	40950423	40959684	+	Ubiquitin-conjugating enzyme (AHRD V3.3 *** A0A200QBL2_9MAGN)
Solyc02g078230.2	1.08372	3.39415e-07	SL4.0ch02	40963918	40972920	-	Callose synthase 12 (AHRD V3.3 *** A0A2G3D663_CAPCH)
Solyc02g078340.4	-2.74913	2.55991e-07	SL4.0ch02	41049571	41051969	+	Heat stress transcription factor B-2b (AHRD V3.3 *** A0A2G3D674_CAPCH)
Solyc02g078370.1	-4.8399	1.1486e-07	SL4.0ch02	41066613	41067557	+	anther-specific protein TA-29-like (AHRD V3.3 *** XP_004233830.1)
Solyc02g078380.3	-1.88284	2.97968e-57	SL4.0ch02	41068146	41069600	-	Stem-specific protein TSJT1 (AHRD V3.3 *** A0A1U8FVZ0_CAPAN)
Solyc02g078400.3	-2.9636	0	SL4.0ch02	41075707	41083123	-	Allantoinase (AHRD V3.3 *** A0A2G3D677_CAPCH)
Solyc02g078410.1	-1.0762	1.27835e-13	SL4.0ch02	41090243	41090731	-	1
Solyc02g078450.3	-1.14404	0.011226	SL4.0ch02	41103760	41105600	+	tetraspanin-19-like (AHRD V3.3 *** A0A2I4GWP3_9ROSI)
Solyc02g078460.3	-1.42386	2.15054e-62	SL4.0ch02	41105723	41110368	-	RING/U-box superfamily protein (AHRD V3.3 *** F4JAD0_ARATH)
Solyc02g078470.4	-1.58074	4.66214e-21	SL4.0ch02	41121452	41124869	+	Tetratricopeptide-like helical (AHRD V3.3 *-* A0A2U1KJF7_ARTAN)
Solyc02g078530.3	1.11008	0.00473499	SL4.0ch02	41180944	41185997	+	Protein kinase domain (AHRD V3.3 *** A0A200PQT3_9MAGN)
Solyc02g078570.3	1.45443	5.01153e-25	SL4.0ch02	41218350	41220659	-	Epoxide hydrolase (AHRD V3.3 *** A0A2U1MDJ4_ARTAN)
Solyc02g078590.1	1.30993	4.44351e-22	SL4.0ch02	41235457	41236746	+	Alpha 1
Solyc02g078600.3	3.47139	2.1294e-07	SL4.0ch02	41238788	41241430	-	polyol monosaccharide transporter 1
Solyc02g078630.2	-1.18391	2.61929e-12	SL4.0ch02	41258830	41262227	-	DUF1218 domain-containing protein (AHRD V3.3 *** A0A1Q3B9K8_CEPFO)
Solyc02g078660.4	3.39558	3.81957e-26	SL4.0ch02	41307670	41312180	-	Hydroxyproline-rich glycoprotein family protein (AHRD V3.3 *-* A0A1P8AWR9_ARATH)
Solyc02g078670.3	1.08342	9.08897e-20	SL4.0ch02	41314302	41319500	-	COP1-interacting protein 7 (AHRD V3.3 *** CIP7_ARATH)
Solyc02g078690.2	3.79003	0.0099524	SL4.0ch02	41340075	41344946	-	Carboxypeptidase (AHRD V3.3 *** A0A1U8FL14_CAPAN)
Solyc02g078720.4	1.31837	0.0409682	SL4.0ch02	41370746	41375651	+	multidrug resistance protein (AHRD V3.3 *** AT1G58007.4)
Solyc02g078760.1	2.03351	1.78586e-05	SL4.0ch02	41386977	41387738	-	hypothetical protein (AHRD V3.3 *** AT1G11125.1)
Solyc02g078820.3	-1.02071	6.15322e-22	SL4.0ch02	41458959	41466535	+	Lysine ketoglutarate reductase trans-splicing-like protein (DUF707) (AHRD V3.3 *** A0A1P8AQF5_ARATH)
Solyc02g078870.1	2.25958	1.64492e-05	SL4.0ch02	41497281	41497433	+	BnaA08g25420D protein (AHRD V3.3 *** A0A078G8I6_BRANA)
Solyc02g078890.1	2.40536	8.45729e-08	SL4.0ch02	41511459	41511653	+	BnaA08g25420D protein (AHRD V3.3 *** A0A078G8I6_BRANA)
Solyc02g078940.3	-1.26272	2.63272e-27	SL4.0ch02	41536132	41540597	+	Oxidoreductase
Solyc02g078950.4	1.96114	4.65956e-14	SL4.0ch02	41540859	41547085	-	Beta-galactosidase (AHRD V3.3 *** A0A2G3A8L8_CAPAN)
Solyc02g079010.4	-1.00295	0.00016941	SL4.0ch02	41618741	41620097	+	Cotton fiber expressed protein (AHRD V3.3 *** A0A109XNG5_GOSHI)
Solyc02g079220.4	3.66163	3.17957e-46	SL4.0ch02	41814355	41817906	+	Sugar transporter protein 1
Solyc02g079260.2	1.56756	1.72698e-07	SL4.0ch02	41850373	41853743	-	Pentatricopeptide repeat-containing protein (AHRD V3.3 *** A0A2G2XF25_CAPBA)
Solyc02g079280.3	2.12346	0.00744772	SL4.0ch02	41872520	41873978	+	MYB transcription factor (AHRD V3.3 *** A0A0U3IU11_MESCR)
Solyc02g079330.3	1.94314	2.39442e-26	SL4.0ch02	41912417	41915353	-	Equilibrative nucleotide transporter like (AHRD V3.3 *** A0A2R6QTM2_ACTCH)
Solyc02g079390.4	1.46328	5.01778e-09	SL4.0ch02	41952343	41954923	-	Protein PLANT CADMIUM RESISTANCE like (AHRD V3.3 *** A0A2R6QA13_ACTCH)
Solyc02g079430.4	1.81629	0.00334884	SL4.0ch02	41979281	41980365	-	Zinc finger protein CONSTANS-LIKE 13 (AHRD V3.3 *** A0A2G2XF19_CAPBA)
Solyc02g079500.4	3.8026	1.55807e-188	SL4.0ch02	42022814	42025349	-	Peroxidase (AHRD V3.3 *** M1C184_SOLTU)
Solyc02g079510.3	4.01276	1.87159e-117	SL4.0ch02	42027249	42029722	-	Peroxidase (AHRD V3.3 *** M1C184_SOLTU)
Solyc02g079570.4	1.00359	0.0142617	SL4.0ch02	42075597	42079498	+	G-type lectin S-receptor-like serine/threonine-protein kinase (AHRD V3.3 *** A0A2G3A8W8_CAPAN)
Solyc02g079750.4	-2.05988	1.5515e-65	SL4.0ch02	42179568	42182135	+	Quinone reductase (AHRD V3.3 *** F8WQS4_NICBE)
Solyc02g079920.3	-3.3223	7.00311e-19	SL4.0ch02	42295832	42297962	-	Zinc finger
Solyc02g079930.3	-1.91891	9.65293e-46	SL4.0ch02	42300735	42304451	-	phosphosulfolactate synthase
Solyc02g079980.3	2.07804	0.00302503	SL4.0ch02	42330357	42332805	-	Sulfite exporter TauE/SafE family protein 2 (AHRD V3.3 *** TAUE2_ARATH)
Solyc02g080040.4	-1.61659	3.76877e-12	SL4.0ch02	42358144	42360414	-	Cysteine-rich receptor-like protein kinase 29 (AHRD V3.3 *** A0A2G2XFA8_CAPBA)
Solyc02g080060.1	-2.27095	0.0265451	SL4.0ch02	42363249	42364804	-	Cysteine-rich receptor-like protein kinase 29 (AHRD V3.3 *** A0A2G2XFA8_CAPBA)
Solyc02g080090.1	2.64464	0.035079	SL4.0ch02	42384111	42387095	-	Cysteine-rich receptor-like protein kinase 29 (AHRD V3.3 *** A0A2G2XFA8_CAPBA)
Solyc02g080160.4	1.90671	3.66679e-05	SL4.0ch02	42444522	42446427	-	Xyloglucan endotransglucosylase/hydrolase (AHRD V3.3 *** A0A2G2VBB5_CAPBA)
Solyc02g080220.3	-4.09677	0.000550917	SL4.0ch02	42480817	42483316	+	Pectinesterase (AHRD V3.3 *** A0A2G2VBJ7_CAPBA)
Solyc02g080340.3	1.34004	1.40864e-08	SL4.0ch02	42574565	42583517	+	Patatin (AHRD V3.3 *** A0A2I4H6Z2_9ROSI)
Solyc02g080390.2	1.03932	0.0285742	SL4.0ch02	42611017	42620840	+	Binding / calmodulin binding protein (AHRD V3.3 *** A0A1P8B7Z7_ARATH)
Solyc02g080410.3	2.26072	9.49549e-07	SL4.0ch02	42622783	42623619	-	18.8 kDa class V heat shock protein (AHRD V3.3 *** A0A2G2VBF1_CAPBA)
Solyc02g080520.4	-1.36313	1.26424e-27	SL4.0ch02	42713946	42716601	-	Actin cytoskeleton-regulatory complex pan-like protein (AHRD V3.3 *** Q9LPT5_ARATH)
Solyc02g080590.3	-1.30286	1.86484e-16	SL4.0ch02	42771546	42774350	+	Autophagy-related protein (AHRD V3.3 *** A0A1U8FUM7_CAPAN)
Solyc02g080890.3	-2.70322	1.04021e-28	SL4.0ch02	42977155	42979712	-	WRKY transcription factor 6
Solyc02g080950.3	1.0391	6.18914e-06	SL4.0ch02	43018711	43020972	+	Pentatricopeptide repeat-containing protein (AHRD V3.3 *** A0A2G2XFX2_CAPBA)
Solyc02g081015.1	1.1337	0.0353962	SL4.0ch02	43061113	43061472	+	Unknown protein
Solyc02g081060.4	2.34636	7.32788e-06	SL4.0ch02	43105924	43112126	+	Chaperonin-like RbcX (AHRD V3.3 *** A0A200QGZ5_9MAGN)
Solyc02g081120.4	3.2228	0.000577778	SL4.0ch02	43175431	43179388	+	class 1 knotted-like homeodomain protein
Solyc02g081170.4	-1.07959	1.60028e-22	SL4.0ch02	43219112	43221005	-	plastid lipid associated protein CHRC
Solyc02g081190.4	1.59433	4.53759e-37	SL4.0ch02	43237037	43238746	+	1-aminocyclopropane-1-carboxylate oxidase 4
Solyc02g081220.3	-1.66397	0.0117516	SL4.0ch02	43249668	43249980	+	Reticuline oxidase-like protein (AHRD V3.3 *-* A0A1U8FLR4_CAPAN)
Solyc02g081300.3	-1.17752	2.86335e-07	SL4.0ch02	43301932	43306219	-	Sucrose synthase (AHRD V3.3 *** K4BA00_SOLLC)
Solyc02g081345.1	2.92625	0.0162893	SL4.0ch02	43330767	43331418	-	AMP-dependent synthetase/ligase (AHRD V3.3 *-* A0A200PYF6_9MAGN)
Solyc02g081360.4	1.62851	0.000256513	SL4.0ch02	43342783	43345151	+	AMP-dependent synthetase/ligase (AHRD V3.3 *** A0A200PYF6_9MAGN)
Solyc02g081400.3	-1.1849	8.70368e-35	SL4.0ch02	43374619	43378900	-	Protein DJ-1 (AHRD V3.3 *** A0A2U1PKX3_ARTAN)
Solyc02g081450.2	-1.0491	0.000696865	SL4.0ch02	43402945	43404230	-	Late embryogenesis abundant (LEA) hydroxyproline-rich glycoprotein family (AHRD V3.3 *-* Q9SLI0_ARATH)
Solyc02g081480.4	-1.20136	8.24213e-11	SL4.0ch02	43420684	43422845	+	Receptor-like protein kinase (AHRD V3.3 *** A0A2K3NJB3_TRIPR)
Solyc02g081540.2	-2.91342	0.00229978	SL4.0ch02	43451451	43452086	-	hypothetical protein (AHRD V3.3 *** AT5G36960.1)
Solyc02g081560.1	-1.57881	2.91694e-23	SL4.0ch02	43457138	43457338	-	Methionyl-tRNA synthetase (AHRD V3.3 *** Q8RXY3_ARATH)
Solyc02g081600.4	1.14094	1.11852e-07	SL4.0ch02	43482011	43484431	+	Zinc transporter protein (AHRD V3.3 *-* A5BDR3_VITVI)
Solyc02g081800.1	-3.6909	0.000538781	SL4.0ch02	43603882	43605177	+	HXXXD-type acyl-transferase family protein (AHRD V3.3 *** F4JBC7_ARATH)
Solyc02g081830.4	-3.04947	4.19597e-135	SL4.0ch02	43613930	43617822	-	Haloacid dehalogenase-like hydrolase (HAD) superfamily protein (AHRD V3.3 *** A0A2U1MTA1_ARTAN)
Solyc02g081890.4	1.20221	0.0161273	SL4.0ch02	43653156	43655028	-	Core-2/I-branching beta-16-N-acetylglucosaminyltransferase family protein (AHRD V3.3 *** B6ST68_MAIZE)
Solyc02g081970.4	-1.39045	2.86642e-27	SL4.0ch02	43708553	43712779	-	Vacuolar-sorting receptor 1 (AHRD V3.3 *** A0A1U8FV38_CAPAN)
Solyc02g082050.3	2.59885	0.00152413	SL4.0ch02	43779975	43785774	+	Disease resistance protein (TIR-NBS-LRR class) (AHRD V3.3 *** A0A2K3PDT8_TRIPR)
Solyc02g082070.4	1.03191	2.09801e-06	SL4.0ch02	43791526	43794310	+	Cytochrome 71AV8 (AHRD V3.3 *** A0A2G2XFF3_CAPBA)
Solyc02g082200.4	-1.0138	5.07777e-19	SL4.0ch02	43886342	43890243	+	Glutaredoxin (AHRD V3.3 *-* A0A200PXX9_9MAGN)
Solyc02g082290.4	1.74923	7.13183e-15	SL4.0ch02	43985185	43997576	+	Histidine kinase-like ATPase domain
Solyc02g082420.3	-2.61386	1.00408e-71	SL4.0ch02	44108433	44109433	-	RING/U-box superfamily protein (AHRD V3.3 *** A0A2U1LI04_ARTAN)
Solyc02g082440.2	2.57369	0.000254696	SL4.0ch02	44124920	44136221	-	Unknown protein
Solyc02g082450.3	1.39593	3.69234e-15	SL4.0ch02	44143438	44147670	+	Auxin efflux carrier (AHRD V3.3 *** A0A200PYL2_9MAGN)
Solyc02g082490.4	1.43948	0.00124322	SL4.0ch02	44186855	44190066	+	Protein phosphatase 2C family protein (AHRD V3.3 *** A0A2U1LH09_ARTAN)
Solyc02g082520.3	-3.34749	0.0499677	SL4.0ch02	44197671	44198932	+	Amino acid transporter (AHRD V3.3 *** A0A200PYH9_9MAGN)
Solyc02g082610.1	1.79341	0.000643504	SL4.0ch02	44255652	44255807	+	Unknown protein
Solyc02g082630.2	2.3393	0.00244343	SL4.0ch02	44266153	44270007	+	Phosphoinositide phosphatase family protein (AHRD V3.3 *-* A0A2U1LC37_ARTAN)
Solyc02g082633.1	1.18236	0.000903179	SL4.0ch02	44272747	44275724	+	DNA mismatch repair protein MLH3 (AHRD V3.3 *-* A0A2G2XFY3_CAPBA)
Solyc02g082740.1	1.67547	2.04063e-22	SL4.0ch02	44390019	44390591	+	Dirigent protein (AHRD V3.3 *** K4BAE4_SOLLC)
Solyc02g082910.4	-1.81377	0.000119869	SL4.0ch02	44540322	44544826	-	Acyl-CoA synthetase (AHRD V3.3 *** A0A1Y0KWS9_9PSED)
Solyc02g082930.3	-1.49028	4.0647e-28	SL4.0ch02	44553114	44554687	+	acidic extracellular 27 kD chitinase
Solyc02g083130.4	-1.23755	1.65506e-20	SL4.0ch02	44639472	44643014	+	Regulator of Vps4 activity in the MVB pathway protein (AHRD V3.3 *** F4JNS8_ARATH)
Solyc02g083190.2	1.62502	3.9871e-05	SL4.0ch02	44680036	44681316	+	F-box family protein (AHRD V3.3 *** A0A2K3NMJ9_TRIPR)
Solyc02g083310.3	1.368	9.99776e-34	SL4.0ch02	44762101	44766727	-	Bifunctional nuclease 2 (AHRD V3.3 *** A0A1J3GME9_NOCCA)
Solyc02g083340.4	2.67834	9.03915e-49	SL4.0ch02	44778224	44786418	-	Phospholipase D (AHRD V3.3 *** K4BAK2_SOLLC)
Solyc02g083380.3	-1.88659	2.29047e-43	SL4.0ch02	44808390	44809193	+	Big1 (AHRD V3.3 *-* AT2G17710.1)
Solyc02g083450.3	1.44638	1.7002e-08	SL4.0ch02	44848587	44854004	+	Eukaryotic aspartyl protease family protein (AHRD V3.3 *** A0A2U1LT79_ARTAN)
Solyc02g083670.4	1.74881	7.04196e-14	SL4.0ch02	44980010	44986144	-	Histidine kinase 1 (AHRD V3.3 *** A0A2G3AA52_CAPAN)
Solyc02g083730.4	-3.61467	3.84245e-05	SL4.0ch02	45026080	45027526	-	Rhodanese-like domain (AHRD V3.3 *** A0A200RA82_9MAGN)
Solyc02g083740.2	2.30057	7.17536e-05	SL4.0ch02	45029482	45035261	+	Oligopeptide transporter (AHRD V3.3 *** A0A200RAW0_9MAGN)
Solyc02g083840.1	-6.19316	4.72448e-05	SL4.0ch02	45106982	45107137	+	Unknown protein
Solyc02g083860.3	-4.68716	3.92462e-240	SL4.0ch02	45122808	45124818	-	2-oxoglutarate (2OG) and Fe(II)-dependent oxygenase superfamily protein (AHRD V3.3 *** A0A2U1QGX7_ARTAN)
Solyc02g083900.3	1.02579	0.0182833	SL4.0ch02	45143796	45166456	-	Transformation/transcription domain associated protein (AHRD V3.3 *** A0A2K3NKS8_TRIPR)
Solyc02g083930.1	5.15124	3.55719e-16	SL4.0ch02	45176233	45176556	+	BnaCnng52580D protein (AHRD V3.3 *-* A0A078JGY5_BRANA)
Solyc02g083980.3	-1.29868	3.13782e-27	SL4.0ch02	45211713	45215998	+	Endoglucanase (AHRD V3.3 *** A0A2G3D7Z9_CAPCH)
Solyc02g084031.1	1.44009	2.86943e-11	SL4.0ch02	45253168	45258647	-	Ribonuclease H (AHRD V3.3 *-* A0A2K3NTL9_TRIPR)
Solyc02g084032.1	1.71585	0.000189738	SL4.0ch02	45258724	45261053	-	Unknown protein
Solyc02g084177.1	3.08522	0.0198171	SL4.0ch02	45365800	45367521	-	Unknown protein
Solyc02g084300.1	1.50401	0.00638965	SL4.0ch02	45444176	45446639	+	CTP synthase (AHRD V3.3 *-* A0A2G3D6N9_CAPCH)
Solyc02g084390.3	1.45019	5.23174e-23	SL4.0ch02	45507497	45512826	-	Kinesin-like protein (AHRD V3.3 *** A0A2G3AA92_CAPAN)
Solyc02g084410.3	-2.50505	2.96421e-50	SL4.0ch02	45526267	45527663	+	Lactoylglutathione lyase (AHRD V3.3 *** A0A2K3LFU2_TRIPR)
Solyc02g084480.3	1.47924	0.00887673	SL4.0ch02	45565036	45565914	+	golgin candidate 6-like isoform X2 (AHRD V3.3 *-* XP_025885295.1)
Solyc02g084600.4	1.42878	1.17434e-17	SL4.0ch02	45705316	45707924	-	Leucine-rich repeat receptor-like protein kinase family protein (AHRD V3.3 *-* A0A061DFG6_THECC)
Solyc02g084670.4	-1.50955	0.0201005	SL4.0ch02	45768294	45771752	-	S-adenosyl-L-methionine-dependent methyltransferases superfamily protein (AHRD V3.3 *** A0A2U1PWQ7_ARTAN)
Solyc02g084710.3	-1.32751	8.85071e-13	SL4.0ch02	45830560	45832243	+	Thioredoxin (AHRD V3.3 *** A0A1U8FW99_CAPAN)
Solyc02g084720.3	1.58733	2.82555e-61	SL4.0ch02	45832167	45838767	-	beta-galactosidase 6
Solyc02g084890.3	-1.39955	4.64231e-28	SL4.0ch02	45964634	45967186	-	Disease resistance RPP13-like protein 4 (AHRD V3.3 *** A0A2G2XGN6_CAPBA)
Solyc02g084930.3	1.35213	0.000315393	SL4.0ch02	45991948	45995134	+	Cytochrome P450 (AHRD V3.3 *-* A0A200QE46_9MAGN)
Solyc02g084950.3	-1.29751	2.52958e-21	SL4.0ch02	46000606	46003189	+	S-adenosyl-L-methionine-dependent methyltransferases superfamily protein (AHRD V3.3 *** A0A2U1KPI6_ARTAN)
Solyc02g084980.3	-3.84693	7.3392e-32	SL4.0ch02	46025626	46027231	-	Hexosyltransferase (AHRD V3.3 *** A0A2G2XGM6_CAPBA)
Solyc02g084990.3	1.36208	2.47651e-50	SL4.0ch02	46032090	46035650	-	Mannan endo-1
Solyc02g085170.4	-1.94954	1.57257e-06	SL4.0ch02	46166115	46171903	+	Sugar facilitator protein 10
Solyc02g085220.4	1.23415	6.59464e-06	SL4.0ch02	46194563	46206164	-	Vacuolar sorting protein 39 (AHRD V3.3 *** A0A2U1PI44_ARTAN)
Solyc02g085230.3	1.34816	8.32038e-10	SL4.0ch02	46207081	46219917	-	U3 small nucleolar RNA-associated protein 22 (AHRD V3.3 *** A0A1Y1I3P1_KLENI)
Solyc02g085360.4	2.20583	5.5158e-16	SL4.0ch02	46295818	46300194	-	CYP90B3 mRNA for cytochrome P450
Solyc02g085380.3	1.98927	0.000887707	SL4.0ch02	46320423	46322558	+	Protein LIKE COV 2 (AHRD V3.3 *** A0A2G2ZPX7_CAPAN)
Solyc02g085430.4	1.39698	0.0012619	SL4.0ch02	46346328	46350273	-	Proline-rich receptor-like protein kinase PERK7 (AHRD V3.3 *** A0A2G3AAH0_CAPAN)
Solyc02g085500.4	-1.89662	4.8192e-14	SL4.0ch02	46380291	46382023	+	ovate
Solyc02g085630.3	1.73538	0.00447598	SL4.0ch02	46475754	46477844	+	Homeobox-leucine zipper protein ATHB-21 (AHRD V3.3 *** A0A1U8FVX0_CAPAN)
Solyc02g085660.1	-2.4834	1.08252e-26	SL4.0ch02	46503363	46504835	-	Glycosyltransferase (AHRD V3.3 *** A0A2I4ENI5_9ROSI)
Solyc02g085710.4	-1.14902	1.07119e-07	SL4.0ch02	46537243	46538361	+	Geranylgeranyl pyrophosphate synthase
Solyc02g085720.1	1.78458	7.25763e-08	SL4.0ch02	46539960	46541081	+	Geranylgeranyl pyrophosphate synthase
Solyc02g085770.4	3.66353	0.0104618	SL4.0ch02	46568249	46569485	+	AWPM-19-like protein (AHRD V3.3 *-* A0A2U1MYT9_ARTAN)
Solyc02g085810.3	1.02575	1.21765e-07	SL4.0ch02	46595354	46626776	+	HEAT repeat-containing protein 5B (AHRD V3.3 *** A0A1J3HBB6_NOCCA)
Solyc02g085830.4	-1.31864	8.09676e-15	SL4.0ch02	46637109	46638720	-	Regulator of Vps4 activity in the MVB pathway protein (AHRD V3.3 *-* Q9FX63_ARATH)
Solyc02g085910.4	-1.9656	2.73304e-41	SL4.0ch02	46705247	46706388	-	LOB domain-containing protein (AHRD V3.3 *** A0A2U1NKN8_ARTAN)
Solyc02g085950.4	4.53214	0.0077483	SL4.0ch02	46727868	46728893	+	cell wall protein X77373
Solyc02g086150.4	-1.43988	9.50608e-30	SL4.0ch02	46916622	46920459	-	Peptidyl-tRNA hydrolase (AHRD V3.3 *** A0A2U1PP71_ARTAN)
Solyc02g086180.4	-3.57092	2.71503e-13	SL4.0ch02	46939295	46941824	+	Delta(7)-sterol-C5(6)-desaturase (AHRD V3.3 *-* A0A1U8FPX0_CAPAN)
Solyc02g086260.1	-1.00192	5.33451e-08	SL4.0ch02	46989621	46990082	-	50S ribosomal-like protein (AHRD V3.3 *** Q9C618_ARATH)
Solyc02g086300.4	-2.42934	1.4591e-47	SL4.0ch02	47008456	47010410	-	Class I glutamine amidotransferase-like superfamily protein (AHRD V3.3 *** A0A2U1KIC9_ARTAN)
Solyc02g086310.2	-1.10028	5.40251e-06	SL4.0ch02	47016624	47016907	-	lipid-transfer protein 7k-LTP precursor (AHRD V3.3 --* NP_001306883.1)
Solyc02g086380.1	-1.26938	0.000389495	SL4.0ch02	47048582	47049010	-	keratin
Solyc02g086452.1	2.52219	0.0125907	SL4.0ch02	47137803	47144326	+	titin isoform X3 (AHRD V3.3 *-* XP_004232326.1)
Solyc02g086454.1	1.93583	0.00603604	SL4.0ch02	47144355	47147316	+	titin isoform X6 (AHRD V3.3 *-* XP_010316304.1)
Solyc02g086456.1	2.0169	0.0189477	SL4.0ch02	47147335	47147981	+	titin isoform X6 (AHRD V3.3 *-* XP_010316304.1)
Solyc02g086530.4	-2.45208	0.0156375	SL4.0ch02	47209794	47214051	-	Raffinose synthase (AHRD V3.3 *** G5DF09_9LAMI)
Solyc02g086600.3	1.08252	6.61164e-15	SL4.0ch02	47269216	47278015	-	Polyribonucleotide nucleotidyltransferase (AHRD V3.3 *** A0A2U1PID0_ARTAN)
Solyc02g086990.4	1.34672	4.4876e-12	SL4.0ch02	47558297	47562215	-	Cyclic nucleotide-gated ion channel-like protein (AHRD V3.3 *** A0A2K3MW13_TRIPR)
Solyc02g087000.4	2.38345	1.32719e-66	SL4.0ch02	47571696	47577325	+	Potassium transporter (AHRD V3.3 *** A0A2G3AC18_CAPAN)
Solyc02g087280.3	1.0868	3.23782e-12	SL4.0ch02	47756029	47759732	-	Protein NRT1/ PTR FAMILY 5.9 (AHRD V3.3 *** A0A2G3D9C8_CAPCH)
Solyc02g087330.3	-1.03314	3.62139e-07	SL4.0ch02	47792411	47794326	-	B12D protein (AHRD V3.3 *** Q9XHD5_IPOBA)
Solyc02g087350.3	-3.01291	3.90547e-84	SL4.0ch02	47803285	47804385	-	Hexosyltransferase (AHRD V3.3 *** A0A2G2XIE5_CAPBA)
Solyc02g087580.3	1.25049	1.58874e-05	SL4.0ch02	48005946	48009858	+	Actin cross-linking (AHRD V3.3 *** A0A2U1P1I6_ARTAN)
Solyc02g087630.3	-1.44581	3.52016e-17	SL4.0ch02	48040989	48041942	-	Thioredoxin (AHRD V3.3 *** A0A2I4EUF7_9ROSI)
Solyc02g087740.3	-1.55827	6.6541e-61	SL4.0ch02	48086480	48089362	+	Plant cysteine oxidase 2 (AHRD V3.3 *** A0A2G3AC71_CAPAN)
Solyc02g087800.3	1.70771	1.21652e-14	SL4.0ch02	48118814	48121129	+	Aldose 1-epimerase (AHRD V3.3 *** A0A1U8FRP0_CAPAN)
Solyc02g087810.3	1.01621	0.0063049	SL4.0ch02	48122917	48123999	+	Aldose 1-epimerase (AHRD V3.3 *** A0A2G3D9T3_CAPCH)
Solyc02g087830.4	2.46048	0.000246	SL4.0ch02	48126340	48129198	-	Receptor-like protein kinase (AHRD V3.3 *** A0A2K3MR64_TRIPR)
Solyc02g087840.3	2.10977	1.24856e-10	SL4.0ch02	48132075	48133709	-	Leucine zipper
Solyc02g087870.3	2.02177	2.93842e-41	SL4.0ch02	48170768	48178471	-	ABC transporter (AHRD V3.3 *** A0A200QEZ6_9MAGN)
Solyc02g087880.3	1.1387	0.0105714	SL4.0ch02	48185797	48187738	+	Tubulin alpha chain (AHRD V3.3 *** A0A1U8FRN4_CAPAN)
Solyc02g087890.4	-2.79208	5.8278e-39	SL4.0ch02	48187715	48188704	-	Unknown protein
Solyc02g088090.1	1.80451	5.0529e-12	SL4.0ch02	48312015	48312560	+	Calmodulin-like protein 45 (AHRD V3.3 *** A0A2P0QD45_CAMSI)
Solyc02g088100.3	1.38428	7.83319e-33	SL4.0ch02	48322181	48324053	-	expansin precursor 5
Solyc02g088120.4	1.73592	0.000163127	SL4.0ch02	48339432	48343807	+	KH domain-containing protein (AHRD V3.3 *** A0A1J3DQI6_NOCCA)
Solyc02g088130.1	-1.60805	2.80803e-08	SL4.0ch02	48347402	48347551	-	transmembrane protein (AHRD V3.3 *** AT3G29034.1)
Solyc02g088180.3	1.21579	6.64315e-06	SL4.0ch02	48369081	48370615	+	NAC domain-containing protein (AHRD V3.3 *** A0A2G2V9A8_CAPBA)
Solyc02g088210.3	-1.04135	0.0227445	SL4.0ch02	48405445	48410352	+	SPX domain-containing protein 4 (AHRD V3.3 *** A0A2G2V9B6_CAPBA)
Solyc02g088230.3	1.50692	1.80682e-13	SL4.0ch02	48422639	48426638	-	Phosphate transporter PHO1-like protein 9 (AHRD V3.3 *** A0A2G2V9D0_CAPBA)
Solyc02g088270.3	-3.68178	1.32524e-72	SL4.0ch02	48448148	48449887	+	hypothetical protein (DUF1997) (AHRD V3.3 *** AT5G39530.1)
Solyc02g088360.1	-5.10339	0.00500618	SL4.0ch02	48512694	48513098	+	Stomatin family protein (SPFH domain/Band 7 family protein) (AHRD V3.3 *-* A0A166USA6_9PEZI)
Solyc02g088450.4	-2.04754	0.0285643	SL4.0ch02	48588021	48592722	+	Unknown protein
Solyc02g088520.4	-1.12958	4.93183e-13	SL4.0ch02	48634719	48639019	+	Unknown protein
Solyc02g088610.4	-1.50731	9.78526e-50	SL4.0ch02	48691924	48699037	-	LeHSP110/ClpB heat shock protein
Solyc02g088630.4	1.31115	7.64935e-15	SL4.0ch02	48703789	48708817	-	Hexosyltransferase (AHRD V3.3 *** A0A1U8FQ34_CAPAN)
Solyc02g088740.1	-1.31957	0.000455886	SL4.0ch02	48771414	48771707	+	hypothetical protein (AHRD V3.3 *** AT3G29370.1)
Solyc02g088790.3	-1.05292	7.34427e-10	SL4.0ch02	48812619	48815532	-	RNA-binding protein (AHRD V3.3 *-* Q941H8_SOLTU)
Solyc02g088910.3	-1.017	1.59981e-13	SL4.0ch02	48880752	48883706	-	Ninja-family protein AFP3 (AHRD V3.3 *** A0A1J3DL53_NOCCA)
Solyc02g088950.3	2.34294	6.79606e-06	SL4.0ch02	48919354	48920933	+	DNA mismatch repair protein MLH3 (AHRD V3.3 *-* A0A2G2XFY3_CAPBA)
Solyc02g088953.1	1.35669	6.85126e-05	SL4.0ch02	48922678	48925997	+	MUTL protein homolog 3 (AHRD V3.3 --* AT4G35520.3)
Solyc02g088980.3	2.16894	2.01726e-06	SL4.0ch02	48946642	48948371	+	DNA mismatch repair protein MLH3 (AHRD V3.3 *-* A0A2G3A9Q9_CAPAN)
Solyc02g089030.1	2.07346	0.0143386	SL4.0ch02	48983433	48983648	-	LONGIFOLIA protein (AHRD V3.3 *-* A8MQH9_ARATH)
Solyc02g089040.3	4.11438	0.000396736	SL4.0ch02	48983849	48984075	+	Unknown protein
Solyc02g089050.4	2.45776	3.52124e-31	SL4.0ch02	48984063	48988479	-	protein LONGIFOLIA 1-like (AHRD V3.3 *** A0A2I4EBA4_9ROSI)
Solyc02g089140.3	-5.12308	4.97349e-55	SL4.0ch02	49063520	49064301	+	B12D protein (AHRD V3.3 *** A0A2U1M961_ARTAN)
Solyc02g089150.4	-2.63181	8.81793e-189	SL4.0ch02	49068287	49070586	+	PI-PLC X domain-containing protein (AHRD V3.3 *** A0A1U8FSV1_CAPAN)
Solyc02g089160.3	-2.31514	2.61096e-116	SL4.0ch02	49090370	49093192	+	dwarf
Solyc02g089295.1	1.16751	0.0232971	SL4.0ch02	49206295	49207526	-	Unknown protein
Solyc02g089330.3	2.1391	6.6368e-05	SL4.0ch02	49230899	49233057	+	DNA-directed RNA polymerase (AHRD V3.3 *-* A0A2G3ABW1_CAPAN)
Solyc02g089340.4	1.24482	1.58214e-15	SL4.0ch02	49233099	49241879	+	DNA-directed RNA polymerase (AHRD V3.3 *** A0A2G3ABW1_CAPAN)
Solyc02g089350.3	-2.44457	1.21826e-31	SL4.0ch02	49244877	49246217	+	Gibberellin regulated protein (AHRD V3.3 *** A0A2U1PE48_ARTAN)
Solyc02g089490.4	1.11987	0.0143988	SL4.0ch02	49349584	49350718	+	Unknown protein
Solyc02g089510.3	1.13536	0.00836148	SL4.0ch02	49354084	49358388	+	Unknown protein
Solyc02g089620.3	1.84317	2.01583e-70	SL4.0ch02	49418489	49420765	-	proline dehydrogenase
Solyc02g089630.3	1.39035	2.5062e-63	SL4.0ch02	49421847	49424545	-	Proline dehydrogenase (AHRD V3.3 *** A0A2G2XIU2_CAPBA)
Solyc02g089640.3	-2.0689	3.11632e-90	SL4.0ch02	49433299	49436695	-	Cellulose-synthase-like C4 (AHRD V3.3 *** A0A2U1LSH2_ARTAN)
Solyc02g089660.2	-2.37141	1.97681e-12	SL4.0ch02	49455880	49456074	-	hypothetical protein (AHRD V3.3 *** AT3G19660.1)
Solyc02g089690.3	1.45499	8.9579e-10	SL4.0ch02	49480536	49483276	+	Protein trichome birefringence-like 19 (AHRD V3.3 *** A0A2G2XIK2_CAPBA)
Solyc02g089780.3	-3.60391	3.63118e-141	SL4.0ch02	49519591	49524875	+	dihydroflavonol 4-reductase/flavanone protein (AHRD V3.3 *-* AT3G02420.2)
Solyc02g089820.4	-1.2003	1.3771e-10	SL4.0ch02	49553480	49556183	-	Cyclin-B1-2 (AHRD V3.3 *** A0A2G3D967_CAPCH)
Solyc02g089840.3	1.3275	5.76236e-15	SL4.0ch02	49593382	49594415	+	Calcium uniporter protein 2
Solyc02g089890.4	-1.18544	1.47411e-10	SL4.0ch02	49616766	49625226	-	PQ-loop repeat family protein / transmembrane family protein (AHRD V3.3 *** Q94AH7_ARATH)
Solyc02g089950.2	1.88471	0.00119336	SL4.0ch02	49678721	49683029	-	BTB/POZ domain-containing protein (AHRD V3.3 *** A0A2G3D909_CAPCH)
Solyc02g089990.1	-2.72197	1.33543e-25	SL4.0ch02	49719657	49720142	-	HTH-type transcriptional regulator (AHRD V3.3 *** A0A2P5FXV7_TREOI)
Solyc02g090120.1	-4.08928	3.03382e-111	SL4.0ch02	49786497	49786757	-	hypothetical protein (AHRD V3.3 -** AT5G66985.1)
Solyc02g090310.1	-1.7877	1.11702e-11	SL4.0ch02	49930106	49930888	-	Dof zinc finger protein (AHRD V3.3 *** A0A2K3LFN5_TRIPR)
Solyc02g090340.2	3.55531	5.80381e-74	SL4.0ch02	49945032	49947262	-	Geraniol 8-hydroxylase (AHRD V3.3 *** A0A2G2XIM9_CAPBA)
Solyc02g090350.4	2.50792	8.58115e-91	SL4.0ch02	49954615	49956605	-	Geraniol 8-hydroxylase (AHRD V3.3 *** A0A2G2XIM9_CAPBA)
Solyc02g090360.3	-1.32611	2.17573e-34	SL4.0ch02	49959989	49963043	-	L-ascorbate oxidase-like protein (AHRD V3.3 *** A0A1U8FPI3_CAPAN)
Solyc02g090370.4	-3.18261	0.000280178	SL4.0ch02	49969538	49971428	+	Reticulon-like protein (AHRD V3.3 *** A0A2G3ABJ1_CAPAN)
Solyc02g090430.3	2.61199	2.71029e-42	SL4.0ch02	50032816	50037885	+	MAP kinase kinase kinase 20
Solyc02g090460.2	-1.15774	0.000328315	SL4.0ch02	50043877	50044363	+	Unknown protein
Solyc02g090490.3	1.30398	2.3101e-07	SL4.0ch02	50058641	50060855	-	Patatin (AHRD V3.3 *** A0A059P1E3_CAPAN)
Solyc02g090500.3	2.23393	7.16351e-06	SL4.0ch02	50080115	50083063	+	protein SUPPRESSOR OF QUENCHING 1
Solyc02g090510.3	1.28639	0.00133569	SL4.0ch02	50092851	50098212	+	CDPK-related protein kinase (AHRD V3.3 *** A0A2G3D8R0_CAPCH)
Solyc02g090545.1	1.39278	0.0351573	SL4.0ch02	50118489	50125049	-	Calcium-transporting ATPase (AHRD V3.3 *** A0A1Q3AP80_CEPFO)
Solyc02g090560.3	-1.00747	0.0116714	SL4.0ch02	50138701	50141637	-	Calcium-transporting ATPase (AHRD V3.3 *** A0A200RBT6_9MAGN)
Solyc02g090620.3	1.16248	3.36765e-05	SL4.0ch02	50205803	50209337	-	P-loop containing nucleoside triphosphate hydrolases superfamily protein (AHRD V3.3 *** F4JKP9_ARATH)
Solyc02g090680.3	1.511	2.76685e-07	SL4.0ch02	50261346	50262782	+	Cyclin-dependent kinase inhibitor (AHRD V3.3 *** A0A2G3D8Q2_CAPCH)
Solyc02g090820.3	-1.48052	7.12853e-62	SL4.0ch02	50341648	50344998	-	Heat stress transcription factor B-1 (AHRD V3.3 *** A0A2G3D8M4_CAPCH)
Solyc02g090930.3	2.77839	2.61575e-29	SL4.0ch02	50437961	50442388	-	Lipase (AHRD V3.3 *** A0A200QYW4_9MAGN)
Solyc02g091020.3	2.30038	6.20099e-14	SL4.0ch02	50492611	50502575	-	Nuclear pore complex protein NUP98A (AHRD V3.3 *-* A0A2G3AGI2_CAPAN)
Solyc02g091180.1	-4.84826	8.41879e-103	SL4.0ch02	50605616	50606116	+	DUF4228 domain-containing protein (AHRD V3.3 *** A0A1Q3D1C5_CEPFO)
Solyc02g091250.1	-3.91935	3.98537e-17	SL4.0ch02	50650329	50650721	-	Mediator of RNA polymerase II transcription subunit (AHRD V3.3 *** Q9ZU37_ARATH)
Solyc02g091500.1	-1.96455	2.87769e-31	SL4.0ch02	50819033	50819503	+	Calcium-dependent protein kinase (AHRD V3.3 *-* CDPK_DAUCA)
Solyc02g091520.3	-1.36291	4.224e-24	SL4.0ch02	50829420	50831040	-	Calcium-dependent lipid-binding (CaLB domain) family protein (AHRD V3.3 *** A0A2U1LMA8_ARTAN)
Solyc02g091620.3	1.22269	0.0115109	SL4.0ch02	50912051	50913969	+	MUTL protein homolog 3 (AHRD V3.3 *-* AT4G35520.6)
Solyc02g091700.3	-1.34175	5.91567e-32	SL4.0ch02	50974332	50976862	-	Hydroxyproline-rich glycoprotein (AHRD V3.3 *** A0A2K3L507_TRIPR)
Solyc02g091800.4	-1.04999	0.000448202	SL4.0ch02	51050661	51052295	+	Basic helix-loop-helix (BHLH) DNA-binding superfamily protein (AHRD V3.3 *-* A0A2U1Q8Y8_ARTAN)
Solyc02g091850.1	-2.33592	2.96556e-18	SL4.0ch02	51123563	51123712	+	Unknown protein
Solyc02g091860.3	1.70896	1.67718e-24	SL4.0ch02	51137176	51142035	+	Receptor kinase (AHRD V3.3 *** D9IAP8_GOSHI)
Solyc02g091890.3	1.04793	3.94918e-09	SL4.0ch02	51149695	51152031	-	myb-like protein X (AHRD V3.3 *-* A0A2I4FW88_9ROSI)
Solyc02g091920.3	4.62519	2.53412e-40	SL4.0ch02	51168564	51170441	+	xyloglucan endotransglucosylase-hydrolase 7
Solyc02g091930.3	1.15495	1.84731e-14	SL4.0ch02	51185040	51186515	-	Homeobox-leucine zipper protein HOX27 (AHRD V3.3 *** A0A2G3D8F8_CAPCH)
Solyc02g092020.3	4.22579	0.00152031	SL4.0ch02	51272061	51273287	+	F-box protein SKIP23-like (AHRD V3.3 *** A0A2I4GFL5_9ROSI)
Solyc02g092110.3	-2.16053	1.15857e-27	SL4.0ch02	51357847	51358528	+	Phytosulfokines 3 (AHRD V3.3 *** A0A2I0WHI7_9ASPA)
Solyc02g092120.3	-3.71667	4.99488e-15	SL4.0ch02	51361069	51361653	+	phytosulfokines-like (AHRD V3.3 *** A0A2I4HMI7_9ROSI)
Solyc02g092140.1	-1.22292	1.26485e-10	SL4.0ch02	51366343	51367596	-	PHLOEM 2-LIKE A10 protein (AHRD V3.3 *** A0A2K3MSF3_TRIPR)
Solyc02g092150.3	-1.57812	1.03893e-34	SL4.0ch02	51373421	51377620	+	ACT domain-containing protein (AHRD V3.3 *** A0A1Q3APQ4_CEPFO)
Solyc02g092220.1	2.91135	4.11218e-20	SL4.0ch02	51406406	51406663	+	Unknown protein
Solyc02g092240.3	-1.23838	2.86627e-08	SL4.0ch02	51423234	51426381	+	D-ribose-binding periplasmic protein (AHRD V3.3 *** AT5G50090.2)
Solyc02g092250.3	-1.44689	3.68891e-08	SL4.0ch02	51427719	51429828	-	Cytochrome (AHRD V3.3 *** A0A2G3ABE0_CAPAN)
Solyc02g092370.1	3.90452	0.00632396	SL4.0ch02	51491245	51492768	-	Transcription factor GRAS (AHRD V3.3 *** A0A200QN05_9MAGN)
Solyc02g092420.4	2.16438	0.00595949	SL4.0ch02	51519117	51522398	-	Phototropic-responsive NPH3 family protein (AHRD V3.3 *-* A0A2U1NGE5_ARTAN)
Solyc02g092450.3	-1.05286	0.0223246	SL4.0ch02	51535398	51540111	+	Calcium-transporting ATPase (AHRD V3.3 *** A0A2G2XH12_CAPBA)
Solyc02g092520.3	2.74918	0.0165855	SL4.0ch02	51636574	51639997	+	DNA mismatch repair protein MLH3 isoform X1 (AHRD V3.3 --* XP_010316472.1)
Solyc02g092525.1	1.79201	0.0445902	SL4.0ch02	51641175	51641557	+	DNA mismatch repair protein MLH3 (AHRD V3.3 *-* A0A2G3D769_CAPCH)
Solyc02g092530.4	1.4275	1.9008e-28	SL4.0ch02	51645785	51651168	-	Acetamidase/Formamidase (AHRD V3.3 *** A0A200R348_9MAGN)
Solyc02g092550.3	1.6771	5.70154e-06	SL4.0ch02	51655282	51656445	+	LOB domain-containing protein 38 (AHRD V3.3 *** A0A2G2XGY4_CAPBA)
Solyc02g092720.1	1.50112	0.0122479	SL4.0ch02	51761925	51762842	+	hypothetical protein (AHRD V3.3 *** AT5G67350.1)
Solyc02g092783.1	-1.86558	0.0204113	SL4.0ch02	51802083	51805320	-	ARM-repeat/Tetratricopeptide repeat (TPR)-like protein (AHRD V3.3 *** A0A1P8BFL1_ARATH)
Solyc02g092790.3	-1.18127	1.18727e-17	SL4.0ch02	51812581	51814843	+	Arabinogalactan (AHRD V3.3 *-* Q43719_SOLLC)
Solyc02g092840.1	1.27943	1.60275e-25	SL4.0ch02	51866463	51868007	+	Xyloglucan galactosyltransferase KATAMARI1 (AHRD V3.3 *** A0A2K3L4H3_TRIPR)
Solyc02g092870.2	-1.87086	6.4159e-27	SL4.0ch02	51878338	51882958	-	Nucleolar-like protein (AHRD V3.3 *** F4J3H8_ARATH)
Solyc02g092890.1	2.94079	0.0128054	SL4.0ch02	51889670	51889942	+	GPI-anchored CFEM domain protein ARB_01545-like isoform X2 (AHRD V3.3 *-* XP_021803343.1)
Solyc02g092930.1	-1.63462	1.27498e-35	SL4.0ch02	51933868	51934953	-	R2R3MYB transcription factor 44
Solyc02g093150.3	2.54637	2.77795e-102	SL4.0ch02	52133533	52136558	+	APETALA2c
Solyc02g093180.3	-1.53651	0.000335789	SL4.0ch02	52173748	52175704	-	HXXXD-type acyl-transferase family protein (AHRD V3.3 *** A0A2K3L8P7_TRIPR)
Solyc02g093320.4	1.14013	3.74154e-05	SL4.0ch02	52277168	52280594	-	DNA mismatch repair protein MLH3 isoform X1 (AHRD V3.3 *-* XP_010316472.1)
Solyc02g093430.3	-1.94733	1.26149e-59	SL4.0ch02	52355324	52357811	-	Beta-1
Solyc02g093480.4	1.2154	0.000226152	SL4.0ch02	52390417	52396136	-	Lysine ketoglutarate reductase trans-splicing protein (DUF707) (AHRD V3.3 *** A0A1I9LSL9_ARATH)
Solyc02g093520.3	-1.08652	5.75598e-34	SL4.0ch02	52417982	52422105	+	E3 ubiquitin-protein ligase RGLG2-like (AHRD V3.3 *** A0A2I4E6G4_9ROSI)
Solyc02g093600.3	-2.51992	3.34039e-54	SL4.0ch02	52457978	52458922	+	Class I heat shock protein (AHRD V3.3 *** A0A2K3K1J3_TRIPR)
Solyc02g093680.3	-1.13709	1.51315e-20	SL4.0ch02	52492252	52495627	+	succinate dehydrogenase
Solyc02g093720.3	1.43332	0.00181221	SL4.0ch02	52556302	52560088	-	TPX2 (Targeting protein for Xklp2) protein family (AHRD V3.3 *-* F4J761_ARATH)
Solyc02g093750.3	-1.08632	7.07756e-11	SL4.0ch02	52574787	52577040	+	C3H4 type zinc finger protein (DUF23) (AHRD V3.3 *** Q9FM26_ARATH)
Solyc02g093760.4	-2.34274	0.0235614	SL4.0ch02	52577339	52579410	-	Zinc finger (C3HC4-type RING finger) family protein (AHRD V3.3 *-* F4IWG7_ARATH)
Solyc02g093860.3	1.3681	8.08523e-08	SL4.0ch02	52653880	52657252	+	Lysine histidine transporter-like 1 (AHRD V3.3 *** A0A1U8FZ64_CAPAN)
Solyc02g093910.3	-3.21737	9.67408e-153	SL4.0ch02	52698395	52701348	+	Kelch repeat-containing protein (AHRD V3.3 *** A0A2G3DAA9_CAPCH)
Solyc02g093930.4	1.49613	9.351e-06	SL4.0ch02	52706950	52712952	-	sister chromatid cohesion 1 protein 2 (AHRD V3.3 *** A0A2I4GMH3_9ROSI)
Solyc02g094000.1	-4.829	2.34301e-107	SL4.0ch02	52758115	52758540	+	EF_hand_5 domain-containing protein/EF_hand_6 domain-containing protein (AHRD V3.3 *** A0A1Q3B940_CEPFO)
Solyc02g094040.3	-2.52393	0.00107708	SL4.0ch02	52779632	52782843	+	Lipase (AHRD V3.3 *** A0A2G3DA77_CAPCH)
Solyc02g094240.1	2.1169	0.000915206	SL4.0ch02	52928502	52928879	-	Unknown protein
Solyc02g094330.3	1.33872	6.43229e-08	SL4.0ch02	52979974	52981402	-	Pollen Ole e 1 allergen and extensin family protein (AHRD V3.3 *** F4JEV5_ARATH)
Solyc02g094400.4	-1.95854	1.97318e-83	SL4.0ch02	53024423	53026440	+	Glycerophosphodiester phosphodiesterase GDPD2 (AHRD V3.3 *** A0A2G3DA15_CAPCH)
Solyc02g094580.3	1.26815	0.00332123	SL4.0ch02	53212932	53214173	-	Nodulation receptor kinase (AHRD V3.3 *-* A0A1J3FTW3_NOCCA)
Solyc02g094860.3	6.91748	1.70856e-07	SL4.0ch02	46688905	46691801	+	Cytochrome P450 (AHRD V3.3 *** A0A2U1LMY2_ARTAN)
Solyc02g150119.1	1.18316	0.00266851	SL4.0ch02	3729844	3739293	+	Heat-inducible transcription repressor (DUF639) (AHRD V3.3 *-* Q8VXZ2_ARATH)
Solyc02g150126.1	-1.5281	6.24928e-06	SL4.0ch02	34972930	34976503	-	Unknown protein
Solyc02g150139.1	-1.31715	2.2801e-12	SL4.0ch02	45457895	45460081	+	Unknown protein
Solyc02g150141.1	-1.96417	7.80618e-20	SL4.0ch02	47254596	47256328	+	Cytochrome c oxidase subunit 5C (AHRD V3.3 *** A0A2G3ABW9_CAPAN)
Solyc02g150143.1	1.06455	9.64433e-08	SL4.0ch02	48520616	48524499	-	Unknown protein
Solyc02g150145.1	1.99628	1.86572e-06	SL4.0ch02	48959441	48959750	+	DNA mismatch repair protein MLH3 isoform X1 (AHRD V3.3 --* XP_010316472.1)
Solyc02g150149.1	2.18571	0.012851	SL4.0ch02	51634732	51636285	+	DNA mismatch repair protein MLH3 (AHRD V3.3 *-* A0A2G2XFY3_CAPBA)
Solyc02g150150.1	1.12218	0.00012547	SL4.0ch02	52936617	52937991	+	Unknown protein
Solyc03g005020.3	-3.16954	1.35686e-175	SL4.0ch03	42702	45458	-	Lipase (AHRD V3.3 *** A0A2G2WWE2_CAPBA)
Solyc03g005030.3	-1.42436	1.11142e-30	SL4.0ch03	48518	51321	-	hypothetical protein (AHRD V3.3 *-* AT3G01860.1)
Solyc03g005280.4	2.78914	0.0431365	SL4.0ch03	172785	176531	-	Aspartic proteinase A1 (AHRD V3.3 *** A0A2G3CJM2_CAPCH)
Solyc03g005310.4	-1.13161	8.29256e-22	SL4.0ch03	187103	194093	+	Armadillo repeat-containing protein LFR (AHRD V3.3 *** A0A2G3CJL6_CAPCH)
Solyc03g005420.2	2.11141	0.000210785	SL4.0ch03	301162	303341	+	Flotillin-like protein 2 (AHRD V3.3 *** A0A1U8GRB6_CAPAN)
Solyc03g005480.4	-1.27038	3.76614e-05	SL4.0ch03	378062	382391	+	WAT1-related protein (AHRD V3.3 *** K4BDX2_SOLLC)
Solyc03g005580.2	11.3359	6.80756e-20	SL4.0ch03	425858	428800	-	Seed storage protein (AHRD V3.3 *** Q2TPW5_9ROSI)
Solyc03g005760.1	1.70544	1.13548e-35	SL4.0ch03	542669	543472	-	Chlorophyll a-b binding protein
Solyc03g005770.3	1.57524	1.65036e-30	SL4.0ch03	545348	546256	+	Chlorophyll a-b binding protein
Solyc03g005780.3	1.23352	2.11705e-08	SL4.0ch03	547508	548836	+	Chlorophyll a-b binding protein
Solyc03g005820.3	2.46479	0.000467795	SL4.0ch03	557847	562472	-	Purine permease (AHRD V3.3 *** A0A2U1LZ77_ARTAN)
Solyc03g006010.3	-1.5518	3.09412e-39	SL4.0ch03	687662	690799	+	calcium/calcium/calmodulin-dependent Serine/Threonine-kinase (AHRD V3.3 *** AT2G47010.2)
Solyc03g006030.4	1.9905	1.5301e-14	SL4.0ch03	715561	719810	-	LRR receptor-like serine/threonine-protein kinase EFR (AHRD V3.3 *** A0A1U8GGG3_CAPAN)
Solyc03g006100.4	2.01382	1.0767e-39	SL4.0ch03	788398	792029	+	LRR receptor-like serine/threonine-protein kinase EFR (AHRD V3.3 *** A0A1U8GGG3_CAPAN)
Solyc03g006220.4	7.42924	3.37523e-08	SL4.0ch03	862640	868032	+	Protein trichome birefringence-like 39 (AHRD V3.3 *-* A0A2G3CK39_CAPCH)
Solyc03g006240.3	1.90565	0.0114986	SL4.0ch03	872541	876358	-	GDSL esterase/lipase (AHRD V3.3 *** A0A2G2ZLG9_CAPAN)
Solyc03g006250.2	1.04894	2.70801e-15	SL4.0ch03	877389	882122	-	GDSL esterase/lipase (AHRD V3.3 *** A0A1U8GGV5_CAPAN)
Solyc03g006260.4	-1.12909	9.54881e-12	SL4.0ch03	892567	898987	-	Calcium-binding EF-hand family protein (AHRD V3.3 *-* A0A2U1MZJ3_ARTAN)
Solyc03g006410.3	7.53766	4.85764e-09	SL4.0ch03	1021357	1024093	+	PDDEXK-like protein (AHRD V3.3 *** A0A2U1QIN2_ARTAN)
Solyc03g006430.3	1.78534	1.18569e-21	SL4.0ch03	1041548	1047535	+	DUF616 domain-containing protein (AHRD V3.3 *** A0A1Q3BIE2_CEPFO)
Solyc03g006540.3	4.14041	0.0132139	SL4.0ch03	1150177	1151222	-	hypothetical protein (AHRD V3.3 *** AT2G01755.2)
Solyc03g006600.1	1.03728	0.0200612	SL4.0ch03	1218063	1219082	-	hypothetical protein (AHRD V3.3 *** AT1G11125.1)
Solyc03g006670.4	1.1429	0.0050827	SL4.0ch03	1286999	1288804	+	cyclinD6_2
Solyc03g006740.3	3.90298	0.000715164	SL4.0ch03	1327577	1327993	+	NBS-LRR resistance protein (AHRD V3.3 *-* A0A2K3NU03_TRIPR)
Solyc03g006750.1	2.36956	9.25641e-05	SL4.0ch03	1328172	1328864	+	NBS-LRR disease resistance-like protein (AHRD V3.3 *** Q2LED2_9ROSI)
Solyc03g006760.4	1.68152	2.22868e-10	SL4.0ch03	1328909	1331452	+	NBS-LRR resistance protein (AHRD V3.3 *** A0A2K3PMF0_TRIPR)
Solyc03g006910.3	2.14468	0.00971874	SL4.0ch03	1508704	1510580	-	bHLH transcription factor 019
Solyc03g007000.4	-1.03369	1.74987e-15	SL4.0ch03	1582910	1588130	-	Peptidase M48 (AHRD V3.3 *** A0A200PMQ6_9MAGN)
Solyc03g007200.2	3.36592	6.41123e-10	SL4.0ch03	1807043	1808864	+	2-alkenal reductase (NADP(+)-dependent) (AHRD V3.3 *** A0A2G2WX40_CAPBA)
Solyc03g007290.4	-3.38351	4.27991e-08	SL4.0ch03	1890028	1892210	+	Trehalose 6-phosphate phosphatase (AHRD V3.3 *** A0A1U8G6V5_CAPAN)
Solyc03g007310.3	-1.39202	7.98695e-33	SL4.0ch03	1904203	1907370	+	Abscisic acid receptor PYL8 (AHRD V3.3 *** A0A2G3CWW8_CAPCH)
Solyc03g007340.4	-1.2169	6.33429e-07	SL4.0ch03	1933219	1936043	-	polypyrimidine tract-binding-like protein (AHRD V3.3 *** AT5G24130.1)
Solyc03g007360.3	1.80455	6.17752e-06	SL4.0ch03	1940694	1942603	-	Bidirectional sugar transporter SWEET (AHRD V3.3 *** A0A142DVG4_SOLTU)
Solyc03g007400.2	-1.77689	1.79933e-08	SL4.0ch03	1971885	1974450	+	Unknown protein
Solyc03g007460.3	-1.21588	3.82827e-06	SL4.0ch03	2043334	2044524	-	Solanum lycopersicum Cytokinin Response Factor 4
Solyc03g007485.1	2.38049	1.3723e-06	SL4.0ch03	2084874	2088474	-	Leucine-rich repeat protein kinase family protein (AHRD V3.3 *** A0A061G0Q5_THECC)
Solyc03g007540.3	-1.00834	5.4393e-05	SL4.0ch03	2140040	2143410	-	tRNA dimethylallyltransferase (AHRD V3.3 *** AT5G52960.1)
Solyc03g007710.3	-1.41404	0.00704293	SL4.0ch03	2269587	2270759	-	membrane-associated kinase regulator (AHRD V3.3 *** AT5G52870.2)
Solyc03g007760.3	3.83523	6.42813e-76	SL4.0ch03	2307046	2314713	-	P-loop containing nucleoside triphosphate hydrolases superfamily protein (AHRD V3.3 *** F4JKF8_ARATH)
Solyc03g007790.3	3.35513	0.0301258	SL4.0ch03	2368321	2372185	+	G-type lectin S-receptor-like serine/threonine-protein kinase (AHRD V3.3 *** A0A2G3CWU6_CAPCH)
Solyc03g007800.3	1.43383	3.41833e-06	SL4.0ch03	2372857	2387291	-	Timeless protein (AHRD V3.3 *** A0A200R1E1_9MAGN)
Solyc03g007830.3	-1.62314	9.23604e-24	SL4.0ch03	2405270	2407768	-	CURVATURE THYLAKOID chloroplastic (AHRD V3.3 *-* A0A2P6VPW9_9CHLO)
Solyc03g007850.1	1.16981	1.73169e-10	SL4.0ch03	2414510	2416531	-	Crooked neck-like protein 1 (AHRD V3.3 *** A0A2G2Y8B4_CAPAN)
Solyc03g007890.3	-2.49399	1.14454e-158	SL4.0ch03	2435796	2439035	-	class 2 small heat shock protein Le-HSP17.6
Solyc03g007930.4	1.87347	1.88721e-09	SL4.0ch03	2457855	2458807	+	Unknown protein
Solyc03g007940.4	2.7577	1.00122e-15	SL4.0ch03	2458267	2460971	-	Pectin lyase-like superfamily protein (AHRD V3.3 *** O81746_ARATH)
Solyc03g007950.3	-3.07909	0.00860713	SL4.0ch03	2463976	2466846	-	Pectin lyase-like superfamily protein (AHRD V3.3 *** O81746_ARATH)
Solyc03g007970.2	1.01371	0.0173558	SL4.0ch03	2482286	2488864	+	UDP-N-acetylmuramate--L-alanine ligase (AHRD V3.3 *** A8KZ98_FRASN)
Solyc03g013305.1	2.6334	5.78432e-06	SL4.0ch03	41411854	41413024	+	Transposon-like protein (AHRD V3.3 *-* A2I5F1_BETVU)
Solyc03g013340.3	5.33907	4.13048e-17	SL4.0ch03	41043215	41050841	+	NOD26-like intrinsic protein 2.1
Solyc03g019650.3	1.1513	2.01675e-29	SL4.0ch03	55944102	55947983	+	Major facilitator superfamily protein (AHRD V3.3 *-* A0A2U1MHC8_ARTAN)
Solyc03g019680.3	1.42133	9.0525e-32	SL4.0ch03	55921068	55927318	+	CBS domain containing protein (AHRD V3.3 *** B6U1W0_MAIZE)
Solyc03g019710.3	-2.16946	2.32781e-14	SL4.0ch03	55900447	55904325	-	LETDR8
Solyc03g019760.4	1.39973	9.47539e-31	SL4.0ch03	55864577	55868739	+	ABC transporter G family member 11 (AHRD V3.3 *** A0A2G3AW36_CAPCH)
Solyc03g019790.3	3.12376	1.62303e-43	SL4.0ch03	55835495	55841304	+	alpha-galactosidase
Solyc03g020050.3	5.56081	9.16295e-05	SL4.0ch03	55639035	55639997	+	VIROID-INDUCIBLE PROTEINASE INHIBITOR II
Solyc03g020060.3	3.6241	4.1009e-119	SL4.0ch03	55636048	55637126	+	Proteinase inhibitor type-2 (AHRD V3.3 *** A0A2G2V3L6_CAPBA)
Solyc03g020070.4	6.57391	9.78498e-07	SL4.0ch03	55629717	55630787	+	Proteinase inhibitor type-2 (AHRD V3.3 *** A0A2G2XU31_CAPAN)
Solyc03g020080.4	5.22775	0.00171608	SL4.0ch03	55623335	55624616	+	Proteinase inhibitor type-2 (AHRD V3.3 *** A0A2G2XU31_CAPAN)
Solyc03g025320.4	1.98742	9.74805e-47	SL4.0ch03	2737253	2740321	-	HXXXD-type acyl-transferase family protein (AHRD V3.3 *** A0A2U1MK89_ARTAN)
Solyc03g025350.3	1.49016	8.72001e-05	SL4.0ch03	2758766	2760888	+	Transporter arsB (AHRD V3.3 *** A0A2U1Q5Y3_ARTAN)
Solyc03g025370.3	1.82594	0.00246256	SL4.0ch03	2778496	2783810	-	NAD(P)-binding Rossmann-fold superfamily protein (AHRD V3.3 *** Q8H1Q6_ARATH)
Solyc03g025580.1	3.45426	1.58889e-12	SL4.0ch03	2950888	2954326	+	Pectin acetylesterase (AHRD V3.3 *** K4BF31_SOLLC)
Solyc03g025820.3	2.15239	2.39287e-06	SL4.0ch03	3198336	3208315	+	shortage in chiasmata 1 (AHRD V3.3 *** AT5G52290.1)
Solyc03g025870.3	2.66056	1.44013e-09	SL4.0ch03	3243677	3246532	-	R2R3MYB transcription factor 19
Solyc03g025930.4	-1.28838	3.59455e-16	SL4.0ch03	3334214	3341491	+	F-box/LRR-repeat protein (AHRD V3.3 *** A0A1U8G7I8_CAPAN)
Solyc03g025950.4	-1.01078	6.79509e-17	SL4.0ch03	3370632	3373657	+	Membrane steroid-binding protein (AHRD V3.3 *** G5DXK7_SILLA)
Solyc03g025960.1	-1.7777	2.46361e-15	SL4.0ch03	3374293	3374493	+	Unknown protein
Solyc03g026050.3	3.55147	1.20966e-05	SL4.0ch03	3442049	3443000	+	Terminal flower 1 (AHRD V3.3 *** F7J0V7_GENTR)
Solyc03g026070.4	1.05798	6.48088e-05	SL4.0ch03	3461959	3466620	-	Homeobox-leucine zipper protein ROC5 (AHRD V3.3 *** A0A2G2X6G6_CAPBA)
Solyc03g026270.3	-5.07899	1.97684e-33	SL4.0ch03	3699231	3699848	+	CRT binding factor 3 (AHRD V3.3 *** B3TPP7_SOLPI)
Solyc03g026280.3	-4.98585	3.64562e-82	SL4.0ch03	3702349	3703245	+	C-repeat binding factor 1
Solyc03g026330.4	-1.72432	6.71873e-05	SL4.0ch03	3755248	3755967	-	ATP-dependent Clp protease ATP-binding subunit (AHRD V3.3 *-* AT5G62140.1)
Solyc03g031630.3	-3.32906	2.32257e-08	SL4.0ch03	4014654	4015487	+	Calcium-binding EF-hand family protein-like (AHRD V3.3 *** Q6ZFI7_ORYSJ)
Solyc03g031750.2	-1.16993	3.57048e-21	SL4.0ch03	4129347	4132984	+	Vacuolar protein sorting-associated protein 28 homolog (AHRD V3.3 *** A0A2G3CKJ2_CAPCH)
Solyc03g031800.3	1.40292	0.000169885	SL4.0ch03	4191023	4193203	+	Xyloglucan endotransglucosylase/hydrolase (AHRD V3.3 *** A0A2G2WX11_CAPBA)
Solyc03g031830.1	-1.42381	2.51369e-05	SL4.0ch03	4215273	4216010	+	RING/U-box superfamily protein (AHRD V3.3 *** Q8GXD8_ARATH)
Solyc03g031850.1	-1.23967	1.26186e-15	SL4.0ch03	4223162	4224244	-	PC-Esterase (AHRD V3.3 *** A0A200Q0Q5_9MAGN)
Solyc03g031860.3	-2.73581	2.04865e-278	SL4.0ch03	4234654	4238638	+	Phytoene synthase 1
Solyc03g031880.3	-2.08582	3.49819e-08	SL4.0ch03	4250682	4255502	-	Lysine-specific histone demethylase 1 (AHRD V3.3 *** B6SV76_MAIZE)
Solyc03g031890.3	-1.18163	1.41668e-22	SL4.0ch03	4257978	4260432	-	Cold induced protein-like (AHRD V3.3 *-* Q94JH8_ORYSJ)
Solyc03g031920.3	-1.26989	3.05528e-46	SL4.0ch03	4284574	4291535	-	Metal-nicotianamine transporter YSL (AHRD V3.3 *** A0A1S6YG52_PHAEQ)
Solyc03g031980.4	2.65568	8.99008e-05	SL4.0ch03	4371178	4374257	-	Lectin-receptor kinase (AHRD V3.3 *** A0A2U1KV35_ARTAN)
Solyc03g031990.4	2.12016	3.5763e-07	SL4.0ch03	4381540	4386477	-	Auxin efflux carrier (AHRD V3.3 *-* A0A2U1MR93_ARTAN)
Solyc03g032030.4	2.96455	3.14834e-14	SL4.0ch03	4435073	4440891	-	Phosphate carrier protein mitochondrial-like (AHRD V3.3 *** A0A2K3NVK0_TRIPR)
Solyc03g032040.3	-1.04251	1.46377e-26	SL4.0ch03	4452839	4459329	+	Tonoplast monosaccharide transporter 1
Solyc03g032075.1	2.7584	0.00670305	SL4.0ch03	4492289	4493734	+	Auxin efflux carrier (AHRD V3.3 *-* A0A2U1L545_ARTAN)
Solyc03g032090.1	1.08855	4.28792e-16	SL4.0ch03	4509180	4510463	+	Amino acid transporter (AHRD V3.3 *** A0A200PYH9_9MAGN)
Solyc03g032210.3	1.25304	1.43737e-13	SL4.0ch03	4614396	4617393	+	AMP-dependent synthetase/ligase (AHRD V3.3 *** A0A200QNF3_9MAGN)
Solyc03g032240.4	2.49023	1.1903e-12	SL4.0ch03	4663080	4667523	-	cation/H(+) antiporter 2-like (AHRD V3.3 *** A0A2I4FW97_9ROSI)
Solyc03g033295.1	4.60222	0.013586	SL4.0ch03	4725497	4728835	-	Unknown protein
Solyc03g033330.3	-1.21545	1.06192e-17	SL4.0ch03	4777144	4779725	+	RING/U-box superfamily protein (AHRD V3.3 *** A0A2U1ML59_ARTAN)
Solyc03g033360.3	2.73259	6.89327e-05	SL4.0ch03	4796238	4798704	+	Eukaryotic aspartyl protease family protein (AHRD V3.3 *** A0A2U1KXY4_ARTAN)
Solyc03g033790.4	2.10041	0.0287462	SL4.0ch03	5259274	5263269	+	P-loop containing nucleoside triphosphate hydrolases superfamily protein (AHRD V3.3 *** A0A2U1NGS8_ARTAN)
Solyc03g033820.1	3.19055	2.73697e-06	SL4.0ch03	5287629	5290074	-	P-loop containing nucleoside triphosphate hydrolases superfamily protein (AHRD V3.3 *** A0A2U1NGS8_ARTAN)
Solyc03g033840.4	1.36094	1.06431e-12	SL4.0ch03	5302024	5304937	-	AAA-ATPase At3g50940-like (AHRD V3.3 *** A0A2I4EX93_9ROSI)
Solyc03g034000.3	1.57698	3.32651e-05	SL4.0ch03	5564803	5567906	-	bHLH transcription factor 020
Solyc03g034160.4	1.29986	0.00394713	SL4.0ch03	5720697	5731133	-	Unknown protein
Solyc03g034190.3	-1.02734	8.25102e-11	SL4.0ch03	5745139	5747587	+	30S ribosomal protein 3
Solyc03g034230.3	2.63326	1.80771e-13	SL4.0ch03	5791560	5794633	-	hypothetical protein (AHRD V3.3 *** AT3G02555.2)
Solyc03g034240.4	-3.59061	0.0218127	SL4.0ch03	5795514	5800309	-	Abscisic acid (Aba)-deficient 4 (AHRD V3.3 *-* A0A1P8AQ81_ARATH)
Solyc03g034320.3	-2.5522	0.00198666	SL4.0ch03	5926561	5930329	-	Class I glutamine amidotransferase-like superfamily protein (AHRD V3.3 *** F4KA45_ARATH)
Solyc03g034330.1	-3.55977	0.00401923	SL4.0ch03	5982649	5982942	-	Bifunctional inhibitor/lipid-transfer protein/seed storage 2S albumin superfamily protein (AHRD V3.3 *** A0A1I9LP30_ARATH)
Solyc03g034400.3	7.57976	1.38138e-08	SL4.0ch03	6185994	6190836	-	Protein DETOXIFICATION (AHRD V3.3 *** A0A2U1NLL3_ARTAN)
Solyc03g034410.1	-3.24335	3.24225e-05	SL4.0ch03	6233782	6234297	+	DUF4228 domain-containing protein (AHRD V3.3 *** A0A1Q3D1C5_CEPFO)
Solyc03g043700.3	-1.85215	4.79124e-16	SL4.0ch03	6520181	6523113	-	U-box domain-containing protein 4-like (AHRD V3.3 *** A0A2I4HV32_9ROSI)
Solyc03g043740.4	1.32349	6.11806e-09	SL4.0ch03	6566830	6567921	-	Hydroxyproline-rich glycoprotein family protein (AHRD V3.3 *** A0A2U1M3E1_ARTAN)
Solyc03g043750.3	-1.0402	6.74896e-24	SL4.0ch03	6593346	6603426	+	Alternative NAD(P)H-ubiquinone oxidoreductase C1
Solyc03g043850.3	-1.69202	1.72393e-06	SL4.0ch03	6817393	6819371	+	cytochrome c oxidase subunit 6a
Solyc03g043860.2	-1.22002	3.08212e-07	SL4.0ch03	6821370	6822322	-	nudix hydrolase 1 (AHRD V3.3 *** A0A2I4ED83_9ROSI)
Solyc03g043870.3	1.24267	0.000117635	SL4.0ch03	6829526	6833490	-	zinc ion binding protein (AHRD V3.3 *** AT5G65740.2)
Solyc03g043880.3	-2.41686	7.57125e-14	SL4.0ch03	6834990	6841543	-	SlBCAT4
Solyc03g043895.1	-1.58704	4.43118e-19	SL4.0ch03	6909253	6910903	-	Basic-leucine zipper domain-containing protein (AHRD V3.3 *** A0A2U1MIY1_ARTAN)
Solyc03g043910.3	3.03596	0.0209275	SL4.0ch03	6923673	6929680	-	BSD domain-containing protein (AHRD V3.3 *** A0A1Q3AQ21_CEPFO)
Solyc03g043930.4	1.4897	3.54646e-12	SL4.0ch03	6944443	6952498	-	Heptahelical transmembrane protein 4 (AHRD V3.3 *** A0A1J3DWA9_NOCCA)
Solyc03g043960.3	-2.13773	1.64565e-78	SL4.0ch03	7048847	7056316	-	ADP-ribosylation factor-like protein 8A (AHRD V3.3 *** A0A2I4EDC4_9ROSI)
Solyc03g044150.4	1.59612	3.04252e-49	SL4.0ch03	7515552	7518539	-	Subtilisin-like protease (AHRD V3.3 *** A9XG40_TOBAC)
[truncated: 3,302 more rows]

## Sheet: Table S3
Supplementary Table 3. The overlapped differentially expressed genes identified in fruit of Slhy5-13 and Slhy5-29 mutants versus wild-type.
[truncated: 3,017 more rows]
